# Supplementary material for: Genome Variation Map of Domestic Qinghai-Tibet Plateau Yaks by SLAF-Seq Reveals Genetic Footprint during Artificial Selection
Source: Animals (Basel). 2023 Sep 19;13(18):2963. doi: 10.3390/ani13182963 (PMC10525144; doi:10.3390/ani13182963)
Supplement: Supplementary file 1 [file animals-13-02963-s001.zip]

Archive with 4 entries (4 files):
- Supplementary material.pdf
- Supplementary Table 1.xlsx
- Supplementary Table 4.xlsx
- Supplementary Table 6.xlsx
