# Supplementary material for: Genome Variation Map of Domestic Qinghai-Tibet Plateau Yaks by SLAF-Seq Reveals Genetic Footprint during Artificial Selection
Source: Animals (Basel). 2023 Sep 19;13(18):2963. doi: 10.3390/ani13182963 (PMC10525144; doi:10.3390/ani13182963)
Supplement: Supplementary file 1 [file animals-13-02963-s001.zip › Supplementary Table 1.xlsx]

## Sheet: Sheet1
Seqiencing ID	Subpopulation	Total reads	Mapped reads	Mapped efficiency
143929	Changtai	7697371	7057450	0.916865
145163	Changtai	6335479	5730106	0.904447
145169	Changtai	6479100	5989184	0.924385
145373	Changtai	6292637	5750868	0.913904
145387	Changtai	6826026	6310168	0.924428
145400	Changtai	9331236	8646668	0.926637
145422	Changtai	4568302	4256448	0.931735
145469	Changtai	7679363	7097936	0.924287
145476	Changtai	7338745	6739584	0.918356
145974	Changtai	4933500	4553466	0.922969
146478	Changtai	4285779	3980656	0.928806
147231	Changtai	6628920	6109198	0.921598
147958	Changtai	4739430	4256596	0.898124
148440	Changtai	6222519	5768706	0.927069
152312	Changtai	8096258	7565018	0.934385
U597421	Changtai	7537429	6977250	0.92568
U597585	Changtai	5070510	4586512	0.904546
U597757	Changtai	6029792	5485520	0.909736
U597817	Changtai	5985300	5567578	0.930209
U598665	Changtai	9146541	8262392	0.903335
U598885	Changtai	4167993	3864384	0.927157
U598909	Changtai	4565221	4247368	0.930375
U598933	Changtai	6301452	5849376	0.928258
U598949	Changtai	7324173	6506094	0.888304
U598997	Changtai	5080315	4684982	0.922183
U599017	Changtai	3021610	2826632	0.935472
U599109	Changtai	5900369	5462086	0.925719
U599169	Changtai	9557036	8804422	0.92125
U599665	Changtai	4828885	4408766	0.912999
U599673	Changtai	8379506	7738538	0.923508
21511642	Fenzui	5765073	5454452	0.94612
21511669	Fenzui	4586174	4333502	0.944906
21511678	Fenzui	5239637	4967080	0.947982
21511741	Fenzui	4201972	3970600	0.944937
21511813	Fenzui	4672126	4408740	0.943626
21511834	Fenzui	5677027	5387170	0.948942
21511837	Fenzui	3983099	3758580	0.943632
21511867	Fenzui	3963823	3754600	0.947217
21511915	Fenzui	4358912	4128810	0.947211
21511957	Fenzui	5725720	5424612	0.947411
21512266	Fenzui	4175959	3920902	0.938923
21512344	Fenzui	5954522	5666926	0.951701
21512719	Fenzui	6706493	6323128	0.942837
21512914	Fenzui	6262002	5965042	0.952577
21512938	Fenzui	3327774	3158420	0.949109
21512947	Fenzui	5699818	5401842	0.947722
21512956	Fenzui	3395346	3213110	0.946328
21512983	Fenzui	6174808	5849498	0.947317
21513046	Fenzui	13203472	12414632	0.940255
21513070	Fenzui	7353046	6961068	0.946692
21513082	Fenzui	5834999	5525632	0.946981
21513085	Fenzui	5012400	4722956	0.942254
21513091	Fenzui	4039353	3809304	0.943048
21513094	Fenzui	3741756	3527092	0.94263
21513109	Fenzui	6562817	6191590	0.943435
21513130	Fenzui	3641790	3445930	0.946219
21513139	Fenzui	5638436	5235838	0.928598
21513142	Fenzui	4708130	4446234	0.944374
21513154	Fenzui	5376537	5064432	0.941951
21513157	Fenzui	3254339	3092838	0.950374
21513166	Fenzui	5041983	4680036	0.928213
21513181	Fenzui	12621028	11809798	0.935724
21513184	Fenzui	3802096	3552088	0.934245
21513193	Fenzui	4131705	3873212	0.937437
21513199	Fenzui	15811328	14738910	0.932174
21513211	Fenzui	3009556	2829416	0.940144
21513280	Fenzui	5534304	5239150	0.946668
21513310	Fenzui	5044243	4763866	0.944416
21513352	Fenzui	3942633	3741424	0.948966
21513385	Fenzui	6716486	6374236	0.949043
21513457	Fenzui	4533557	4303020	0.949149
21513469	Fenzui	4554308	4313252	0.947071
21513479	Fenzui	8374973	7951814	0.949473
21513496	Fenzui	5599778	5328488	0.951553
21513502	Fenzui	3726916	3543178	0.9507
21513542	Fenzui	5926883	5482726	0.925061
21513700	Fenzui	6139034	5803530	0.945349
21513751	Fenzui	5987855	5566466	0.929626
21513880	Fenzui	6113516	5764480	0.942907
21513905	Fenzui	13735504	12622862	0.918995
21513914	Fenzui	5879198	5506476	0.936603
21513931	Fenzui	4310364	4101092	0.951449
21513934	Fenzui	4844386	4561460	0.941597
21513943	Fenzui	5385940	4984850	0.92553
21513949	Fenzui	5952509	5514106	0.92635
21513983	Fenzui	5606559	5297844	0.944937
21513985	Fenzui	5741551	5428070	0.945401
21514030	Fenzui	5122152	4831816	0.943318
21514108	Fenzui	6631691	6257462	0.94357
21514111	Fenzui	4573442	4314526	0.943387
21514123	Fenzui	6147637	5749432	0.935226
21514129	Fenzui	2638687	2498560	0.946895
21514147	Fenzui	14496171	13388440	0.923585
21514153	Fenzui	4908597	4632720	0.943797
21514171	Fenzui	5784443	5391056	0.931992
21514177	Fenzui	5831331	5523114	0.947145
21514183	Fenzui	5402927	5096906	0.94336
21514186	Fenzui	6040070	5729086	0.948513
21514219	Fenzui	5930790	5632464	0.949699
21514228	Fenzui	6118884	5347266	0.873896
21514243	Fenzui	14416949	13615232	0.944391
21514264	Fenzui	5076017	4798874	0.945401
21514285	Fenzui	2026221	1812182	0.894365
21514291	Fenzui	4353701	4133438	0.949408
21514324	Fenzui	3864748	3624514	0.93784
21514333	Fenzui	4088985	3889212	0.951144
21514342	Fenzui	6135193	5836456	0.951308
21514351	Fenzui	5783077	5477466	0.947154
21514354	Fenzui	5313636	5050658	0.950509
21514486	Fenzui	3759606	3576258	0.951232
21514504	Fenzui	4861961	4573352	0.940639
21514591	Fenzui	5264445	4991700	0.948191
21514603	Fenzui	6570679	6201490	0.943813
21514627	Fenzui	5239330	4958280	0.946358
21514766	Fenzui	6187918	5737522	0.927214
21514814	Fenzui	6521943	6180774	0.947689
21514817	Fenzui	4987816	4704682	0.943235
21514850	Fenzui	5735545	5431032	0.946908
21514922	Fenzui	6235857	5929588	0.950886
21514943	Fenzui	13638926	12885560	0.944764
21516128	Fenzui	5976532	5679520	0.950304
21516131	Fenzui	5668712	5334786	0.941093
21516155	Fenzui	4344757	4021196	0.925528
21516245	Fenzui	5283626	4979982	0.942531
21516443	Fenzui	6292776	5976290	0.949706
21516485	Fenzui	15324183	14410384	0.940369
21516572	Fenzui	5873397	5557474	0.946211
21516686	Fenzui	4376614	4155586	0.949498
21516698	Fenzui	5691507	5360794	0.941894
21516704	Fenzui	4969414	4704362	0.946663
21516710	Fenzui	5564523	5205600	0.935498
21516779	Fenzui	5364705	5065276	0.944185
21516857	Fenzui	5267520	4952716	0.940237
21516887	Fenzui	5907758	5567796	0.942455
21516890	Fenzui	4027585	3780488	0.938649
21516893	Fenzui	3841157	3595448	0.936033
21516905	Fenzui	4426931	4188686	0.946183
21516923	Fenzui	5196737	4885840	0.940175
21516932	Fenzui	4566041	4301904	0.942152
21516935	Fenzui	5015876	4665920	0.93023
21516943	Fenzui	6051222	5718278	0.944979
21516956	Fenzui	6131012	5806836	0.947125
21516965	Fenzui	5346340	5005318	0.936214
21516977	Fenzui	15457624	14390700	0.930977
21516986	Fenzui	5650225	5252036	0.929527
21516995	Fenzui	6911597	6601504	0.955134
21516998	Fenzui	5967387	5698872	0.955003
21517007	Fenzui	6120534	5825306	0.951764
21517010	Fenzui	3218527	3048400	0.947141
21517031	Fenzui	6573571	6131124	0.932693
21517046	Fenzui	17136498	16040796	0.93606
21517079	Fenzui	5973748	5660786	0.94761
21517091	Fenzui	5009838	4741224	0.946383
21517109	Fenzui	5972594	5692174	0.953049
21517115	Fenzui	12898033	12081886	0.936723
21517127	Fenzui	6310710	5942386	0.941635
21517145	Fenzui	5168256	4891216	0.946396
21517147	Fenzui	14562477	13632172	0.936116
21517148	Fenzui	4421036	4164674	0.942013
21517154	Fenzui	6110644	5762816	0.943078
21517157	Fenzui	16242744	15271704	0.940217
21517163	Fenzui	6527340	6222128	0.953241
21517172	Fenzui	4582569	4332786	0.945493
21517181	Fenzui	5167489	4871892	0.942797
21517900	Fenzui	4528401	4309230	0.951601
21517915	Fenzui	6953957	6586332	0.947134
21518350	Fenzui	3231570	3049206	0.943568
21518710	Fenzui	6653265	6270308	0.942441
2154808	Fenzui	13363524	12395560	0.927567
2156929	Fenzui	5810993	5337700	0.918552
151451	Fuluo	4934167	4582764	0.928782
151459	Fuluo	4864804	4544090	0.934075
151472	Fuluo	7537738	7120214	0.944609
151474	Fuluo	1999568	1827816	0.914105
151475	Fuluo	7859858	7302528	0.929092
151479	Fuluo	7464137	7055268	0.945222
151513	Fuluo	7117249	6703366	0.941848
151541	Fuluo	5335708	5069054	0.950025
151544	Fuluo	2546577	2395268	0.940583
151546	Fuluo	6528237	6158310	0.943334
151547	Fuluo	4811307	4417154	0.918078
151553	Fuluo	5075117	4789478	0.943718
151554	Fuluo	7364275	6955322	0.944468
151562	Fuluo	5048478	4669632	0.924958
151580	Fuluo	5957499	5584916	0.93746
151583	Fuluo	6476942	6043550	0.933087
151591	Fuluo	6030558	5542822	0.919123
151596	Fuluo	8171094	7690554	0.94119
151597	Fuluo	5900320	5364700	0.909222
151638	Fuluo	4322106	4061212	0.939637
151640	Fuluo	7549973	7137672	0.94539
151657	Fuluo	6330907	6040584	0.954142
151674	Fuluo	5218986	4738642	0.907962
151748	Fuluo	7378343	7001102	0.948872
151785	Fuluo	9844236	9304172	0.945139
151813	Fuluo	9620369	9128912	0.948915
151879	Fuluo	9135997	8604864	0.941864
151912	Fuluo	6200013	5879090	0.948238
151983	Fuluo	7775248	7263012	0.93412
152007	Fuluo	8514954	8047690	0.945124
152008	Fuluo	6597277	6212818	0.941725
152037	Fuluo	5203125	4899902	0.941723
152053	Fuluo	7600237	7167846	0.943108
152062	Fuluo	5804913	5459094	0.940426
152066	Fuluo	7871484	7374706	0.936889
152107	Fuluo	6923367	6500444	0.938914
152134	Fuluo	7087109	6719874	0.948183
152143	Fuluo	8801348	8328908	0.946322
152158	Fuluo	8518669	7948820	0.933106
152163	Fuluo	6088935	5597312	0.91926
152174	Fuluo	8423150	7956440	0.944592
152204	Fuluo	6288238	5846342	0.929727
152205	Fuluo	6517814	6138440	0.941794
152232	Fuluo	4311373	4059300	0.941533
152234	Fuluo	10115519	9565450	0.945621
152242	Fuluo	5141815	4671380	0.908508
152247	Fuluo	6691383	6388478	0.954732
152248	Fuluo	2029387	1878074	0.925439
152253	Fuluo	5091977	4732354	0.929375
152268	Fuluo	4889824	4518482	0.924058
152273	Fuluo	4829346	4591870	0.950826
152286	Fuluo	5857227	5497946	0.93866
152302	Fuluo	7397243	6960536	0.940964
152359	Fuluo	7925377	7442044	0.939015
152413	Fuluo	5875385	5521400	0.939751
144884	Jinchuan	4042644	3745250	0.926436
145003	Jinchuan	8111098	7536920	0.929211
145293	Jinchuan	4211346	3890742	0.923871
145297	Jinchuan	6161920	5746104	0.932518
145300	Jinchuan	5233571	4864556	0.929491
145385	Jinchuan	6681026	6209480	0.92942
145401	Jinchuan	3965587	3669878	0.925431
145423	Jinchuan	5450057	5024658	0.921946
145425	Jinchuan	8245458	7651898	0.928014
145427	Jinchuan	6072698	5541158	0.912471
145449	Jinchuan	3908727	3615648	0.925019
145652	Jinchuan	4413330	4094746	0.927813
145658	Jinchuan	6797376	6186936	0.910195
145962	Jinchuan	5673460	5269988	0.928884
146004	Jinchuan	5483321	4984254	0.908985
146009	Jinchuan	5766144	5367132	0.930801
146446	Jinchuan	5800747	5166724	0.8907
147610	Jinchuan	12124416	11186904	0.922676
147731	Jinchuan	4738466	4383880	0.925169
147788	Jinchuan	4185453	3825448	0.913987
147827	Jinchuan	5381855	4996488	0.928395
147938	Jinchuan	8218795	7609376	0.925851
148026	Jinchuan	6702249	6164794	0.91981
148392	Jinchuan	4828555	4400948	0.911442
148403	Jinchuan	6324000	5852638	0.925465
148424	Jinchuan	7331675	6828534	0.931374
148425	Jinchuan	6240347	5755940	0.922375
148433	Jinchuan	7231363	6784856	0.938254
148435	Jinchuan	10228421	9434364	0.922368
148436	Jinchuan	6160964	5689572	0.923487
U597021	Jiulong	8396120	7689754	0.91587
U597493	Jiulong	5055304	4637504	0.917354
U597505	Jiulong	6745367	6215684	0.921475
U597769	Jiulong	6468012	6069218	0.938344
U597841	Jiulong	7446087	6868750	0.922464
U597849	Jiulong	6893390	6380070	0.925534
U597853	Jiulong	6294425	5795166	0.920682
U598921	Jiulong	4810419	4499850	0.935438
U598937	Jiulong	9972569	8999624	0.902438
U598965	Jiulong	4421293	4077996	0.922354
U598977	Jiulong	6392029	5960064	0.932421
U598989	Jiulong	7556338	7075850	0.936413
U599001	Jiulong	7621068	7076838	0.928589
U599025	Jiulong	8988355	8294364	0.92279
U599077	Jiulong	9127989	8391364	0.9193
U599089	Jiulong	5886492	5467758	0.928865
U599101	Jiulong	6017694	5614190	0.932947
U599141	Jiulong	6469995	6052476	0.935468
U599145	Jiulong	8363915	7810454	0.933828
U599149	Jiulong	5321012	4946902	0.929692
U599153	Jiulong	11377222	10621338	0.933562
U599245	Jiulong	7199654	6507448	0.903856
U599325	Jiulong	7155831	6704456	0.936922
U599349	Jiulong	6596352	6183904	0.937473
U599369	Jiulong	6716031	6146952	0.915266
U599489	Jiulong	6944135	6473054	0.932161
U599745	Jiulong	6313676	5826612	0.922856
U599753	Jiulong	6544690	6115568	0.934432
143901	Quanhei	5941173	5306572	0.893186
143943	Quanhei	5065585	4804558	0.948471
143948	Quanhei	4421964	4173384	0.943785
143974	Quanhei	7104410	6784686	0.954996
143981	Quanhei	3713032	3428222	0.923294
143985	Quanhei	7677628	7250892	0.944418
144000	Quanhei	4505972	4123142	0.915039
144001	Quanhei	5387376	5058790	0.939008
144002	Quanhei	2723514	2567306	0.942645
144005	Quanhei	5350634	5040714	0.942078
144011	Quanhei	4824906	4586366	0.950561
144012	Quanhei	4411299	4051550	0.918448
144040	Quanhei	4456961	4226514	0.948295
144045	Quanhei	4967770	4711664	0.948446
144046	Quanhei	5634378	5205954	0.923963
144055	Quanhei	5406676	5105836	0.944358
144057	Quanhei	5204951	4928390	0.946866
144058	Quanhei	5784583	5493574	0.949692
144059	Quanhei	4686647	4422526	0.943644
144060	Quanhei	3540326	3342312	0.944069
144061	Quanhei	7101127	6785624	0.95557
144066	Quanhei	8488635	8004970	0.943022
144069	Quanhei	6638358	6209860	0.935451
144070	Quanhei	6513580	6142452	0.943022
144270	Quanhei	2559914	2402330	0.938442
144275	Quanhei	5194810	4883744	0.94012
144279	Quanhei	4792371	4539882	0.947314
144289	Quanhei	1985690	1942146	0.978071
144290	Quanhei	1947582	1839638	0.944575
144291	Quanhei	5634676	5335410	0.946889
144309	Quanhei	4005213	3793254	0.947079
144310	Quanhei	4509987	4265664	0.945826
144311	Quanhei	7353296	6948340	0.944929
144312	Quanhei	3804222	3595712	0.94519
144313	Quanhei	4949970	4720532	0.953649
144337	Quanhei	6161657	5854948	0.950223
144395	Quanhei	7970508	7500820	0.941072
144396	Quanhei	4235211	3975824	0.938755
144400	Quanhei	8047246	7614078	0.946172
144401	Quanhei	5363080	4855074	0.905277
144404	Quanhei	6105220	5771160	0.945283
144419	Quanhei	3742904	3553154	0.949304
144421	Quanhei	6797796	6444486	0.948026
144422	Quanhei	4854702	4592288	0.945946
144428	Quanhei	5374407	5091130	0.947291
144430	Quanhei	6321269	5969000	0.944272
144432	Quanhei	4907269	4647698	0.947105
144434	Quanhei	3460392	3227634	0.932737
144437	Quanhei	4986144	4668540	0.936303
144448	Quanhei	2917542	2778040	0.952185
144453	Quanhei	3673203	3471430	0.945069
144464	Quanhei	4804801	4567166	0.950542
144466	Quanhei	4366416	4097934	0.938512
144476	Quanhei	5546002	5283166	0.952608
144483	Quanhei	7208629	6816700	0.945631
144484	Quanhei	5317278	5057608	0.951165
144496	Quanhei	5466001	5186520	0.948869
144497	Quanhei	4597095	4359286	0.94827
144504	Quanhei	4818633	4486406	0.931054
144978	Quanhei	4537618	4311428	0.950152
145005	Quanhei	4368998	3926358	0.898686
145184	Quanhei	5757260	5446244	0.945978
145191	Quanhei	4446185	4220122	0.949156
145194	Quanhei	4351992	4124580	0.947745
145196	Quanhei	5044876	4741818	0.939928
145200	Quanhei	5226494	4945054	0.946151
145231	Quanhei	4400597	4215100	0.957847
145232	Quanhei	4303303	4080414	0.948205
145235	Quanhei	4611612	4362080	0.945891
145238	Quanhei	4835806	4438234	0.917786
145239	Quanhei	4091579	3848628	0.940622
145244	Quanhei	5624720	5080128	0.903179
145294	Quanhei	6548413	6152034	0.939469
145308	Quanhei	6032309	5729524	0.949806
145316	Quanhei	4215290	3970764	0.941991
145707	Quanhei	4152589	3801870	0.915542
145717	Quanhei	5413086	5059100	0.934606
145745	Quanhei	4476162	4161770	0.929763
145822	Quanhei	5308654	4943164	0.931152
145823	Quanhei	2916629	2769956	0.949711
145860	Quanhei	5694332	5388240	0.946246
145864	Quanhei	5281339	5020154	0.950546
145868	Quanhei	3765400	3583756	0.95176
145870	Quanhei	5778309	5449190	0.943042
145948	Quanhei	3367048	3164378	0.939808
146206	Quanhei	3113836	2896840	0.930312
146233	Quanhei	5510544	5192780	0.942335
146379	Quanhei	6057614	5723532	0.944849
146383	Quanhei	5149764	4868522	0.945387
146388	Quanhei	3680694	3373820	0.916626
146391	Quanhei	5422818	4934010	0.909861
146395	Quanhei	4777857	4384008	0.917568
146397	Quanhei	5222892	4922028	0.942395
146404	Quanhei	4045036	3832708	0.947509
146406	Quanhei	5269002	4332546	0.822271
146408	Quanhei	4964052	4694828	0.945765
146411	Quanhei	5822574	5677922	0.975157
146418	Quanhei	7539868	7089982	0.940332
146424	Quanhei	5793220	5453316	0.941327
146428	Quanhei	5755600	5394942	0.937338
146441	Quanhei	4661141	4423272	0.948968
146649	Quanhei	5366504	5075110	0.945701
147097	Quanhei	4012808	3732942	0.930257
147164	Quanhei	4593065	4245498	0.924328
147166	Quanhei	5627796	5338056	0.948516
147169	Quanhei	3653982	3466418	0.948669
147172	Quanhei	5761842	4911738	0.85246
147190	Quanhei	5770349	5233438	0.906953
147200	Quanhei	5301581	4942168	0.932206
147224	Quanhei	7414279	6978870	0.941274
147236	Quanhei	4161078	3920254	0.942125
147286	Quanhei	4679745	4428118	0.946231
147307	Quanhei	3853555	3661230	0.950092
147338	Quanhei	6114130	5781920	0.945665
147353	Quanhei	6305453	5989768	0.949935
147356	Quanhei	3869448	3594538	0.928954
147379	Quanhei	8333436	7898220	0.947775
147389	Quanhei	4130998	3907562	0.945912
147468	Quanhei	3704051	3430852	0.926243
147515	Quanhei	6104730	5474414	0.89675
147516	Quanhei	4536338	4279776	0.943443
147560	Quanhei	4581712	4343866	0.948088
147626	Quanhei	6523593	6146994	0.942271
147646	Quanhei	5926129	5250896	0.886058
147708	Quanhei	5777613	5484990	0.949352
147710	Quanhei	4827681	4516656	0.935575
147900	Quanhei	4302177	4017136	0.933745
147902	Quanhei	5367293	4746610	0.884358
147924	Quanhei	6188054	5914164	0.955739
147926	Quanhei	6283934	5968386	0.949785
147927	Quanhei	6154213	5797162	0.941983
147928	Quanhei	5556714	5301552	0.95408
147996	Quanhei	5197139	4884614	0.939866
148077	Quanhei	4565382	4219566	0.924253
148321	Quanhei	4846694	4700332	0.969802
151498	Quanhei	4697392	4450260	0.94739
151511	Quanhei	6380046	6035138	0.94594
151530	Quanhei	3377644	3209292	0.950157
151639	Quanhei	5584825	5252576	0.940509
151656	Quanhei	5052119	4698934	0.930092
151661	Quanhei	5035236	4766296	0.946588
151696	Quanhei	5521693	5244318	0.949766
151783	Quanhei	5701227	5403530	0.947784
151795	Quanhei	3854880	3639350	0.944089
151825	Quanhei	4453931	4165112	0.935154
151833	Quanhei	5148848	4849136	0.94179
151838	Quanhei	4396199	4168196	0.948136
151853	Quanhei	4750550	4362420	0.918298
151856	Quanhei	2872621	2709302	0.943146
151864	Quanhei	5438902	5094174	0.936618
151865	Quanhei	4474584	4072344	0.910106
151868	Quanhei	6305675	5991070	0.950108
151871	Quanhei	5343483	5007556	0.937133
151873	Quanhei	4991636	4731460	0.947878
151891	Quanhei	5542676	5226570	0.942969
151934	Quanhei	3606953	3376114	0.936002
151936	Quanhei	5109048	4726240	0.925073
151951	Quanhei	2644107	2508422	0.948684
151976	Quanhei	5106924	4850684	0.949825
151989	Quanhei	5985667	5807410	0.970219
152025	Quanhei	5522152	5198238	0.941343
152090	Quanhei	5674498	5343586	0.941684
152112	Quanhei	4376806	4028022	0.920311
152195	Quanhei	6216608	5702404	0.917285
152203	Quanhei	5558874	5280712	0.949961
152222	Quanhei	3107113	2922598	0.940615
152249	Quanhei	2981764	2820750	0.946
152275	Quanhei	4300038	4048592	0.941525
152278	Quanhei	5076072	4808132	0.947215
152281	Quanhei	5718941	5435286	0.950401
152296	Quanhei	5249882	4976122	0.947854
152303	Quanhei	5063088	4783534	0.944786
152308	Quanhei	3994075	3793188	0.949704
152309	Quanhei	4282401	4075914	0.951782
152310	Quanhei	4471199	4208960	0.941349
152318	Quanhei	2035534	1911716	0.939172
152320	Quanhei	5921309	5635654	0.951758
152325	Quanhei	5481886	5125892	0.93506
152335	Quanhei	5804284	5461394	0.940925
152336	Quanhei	5071313	4763222	0.939248
152337	Quanhei	5245045	4906846	0.93552
152338	Quanhei	5756058	5471948	0.950642
152340	Quanhei	4907399	4625448	0.942546
152353	Quanhei	6175603	5855700	0.948199
152368	Quanhei	3813692	3619932	0.949194
152371	Quanhei	3926580	3685028	0.938483
152373	Quanhei	5530692	5224330	0.944607
152377	Quanhei	4394852	4173146	0.949553
152383	Quanhei	5119204	4874536	0.952206
152386	Quanhei	5178176	4910438	0.948295
152388	Quanhei	5154727	4897368	0.950073
152390	Quanhei	4983325	4716732	0.946503
152391	Quanhei	4606788	4365208	0.94756
152394	Quanhei	5587676	5281768	0.945253
152395	Quanhei	5418196	5132044	0.947187
152401	Quanhei	5491171	5238120	0.953917
152403	Quanhei	4854450	4640842	0.955997
152407	Quanhei	4408277	4168908	0.9457
152410	Quanhei	5125112	4849554	0.946234
152411	Quanhei	5110508	4804800	0.940181
152414	Quanhei	5921579	5597130	0.945209
152416	Quanhei	4725555	4434812	0.938474
152417	Quanhei	4349251	4109312	0.944832
152420	Quanhei	5017518	4745664	0.945819
152421	Quanhei	7785264	7344432	0.943376
152425	Quanhei	4216353	3992188	0.946834
152428	Quanhei	5039482	4789186	0.950333
152431	Quanhei	6732922	6370222	0.94613
152432	Quanhei	6830626	6428948	0.941195
152447	Quanhei	4937385	4646112	0.941007
152449	Quanhei	5259028	4977978	0.946559
WYX01	Wild	177379084	155247788	0.875232
WYX02	Wild	188676940	153704658	0.814645
WYX03	Wild	174360222	146609450	0.840842
WYX04	Wild	190219205	171399878	0.901065
WYX05	Wild	257032627	229600444	0.893274
WYX06	Wild	262756055	238403376	0.907318
WYX09	Wild	284619676	255513112	0.897735
WYX15	Wild	246565418	222451696	0.902202
WYX16	Wild	218395898	194508762	0.890625
WYX17	Wild	257927191	231705818	0.898338
WYX18	Wild	613662947	571105418	0.93065
WYX20	Wild	618076341	581341768	0.940566
WYX27	Wild	222147069	115870446	0.521593
WYX29	Wild	312462653	178185642	0.570262
WYX31	Wild	662370477	517670994	0.781543
