# Supplementary material for: Genome Variation Map of Domestic Qinghai-Tibet Plateau Yaks by SLAF-Seq Reveals Genetic Footprint during Artificial Selection
Source: Animals (Basel). 2023 Sep 19;13(18):2963. doi: 10.3390/ani13182963 (PMC10525144; doi:10.3390/ani13182963)
Supplement: Supplementary file 1 [file animals-13-02963-s001.zip › Supplementary Table 4.xlsx]

## Sheet: Changtai
Unigene	Symbol	COG_annotation	SWISS_pro_annotation	NR_annotation	Description	GO_annotation	EC	KEGG_ko	KEGG_Pathway	PFAM
ENSBGRG00000000008	CADM2	-	Cell adhesion molecule	PREDICTED: cell adhesion molecule 2 isoform X1	Cell adhesion molecule	GO:0003674:molecular_function/GO:0005102:signaling receptor binding/GO:0005488:binding/GO:0005515:protein binding/GO:0005575:cellular_component/GO:0005623:obsolete cell/GO:0005886:plasma membrane/GO:0005887:integral component of plasma membrane/GO:0005911:cell-cell junction/GO:0005912:adherens junction/GO:0005913:/GO:0007155:cell adhesion/GO:0007156:homophilic cell adhesion via plasma membrane ad…	-			C2-set_2,I-set,Ig_3,ig
ENSBGRG00000000014	ROBO1	Projectin/twitchin and related proteins;Cytoskeleton	Roundabout homolog	roundabout homolog 1 isoform X2	Roundabout, axon guidance receptor, homolog 1 (Drosophila)	GO:0000003:reproduction/GO:0000902:cell morphogenesis/GO:0000904:cell morphogenesis involved in differentiation/GO:0001525:angiogenesis/GO:0001568:blood vessel development/GO:0001667:ameboidal-type cell migration/GO:0001708:cell fate specification/GO:0001764:neuron migration/GO:0001932:regulation of protein phosphorylation/GO:0001934:positive regulation of protein phosphorylation/GO:0001944:vascu…	-	K06753:roundabout, axon guidance receptor 1,K06754:roundabout, axon guidance receptor 2,K06755:roundabout, axon guidance receptor 3,	ko04360:Axon guidance,	Endonuclease_7,I-set,Ig_3,fn3,ig
ENSBGRG00000000168	NECTIN3	-		Poliovirus receptor-related protein 3, partial	Poliovirus receptor-related	GO:0000003:reproduction/GO:0001654:eye development/GO:0002088:lens development in camera-type eye/GO:0002089:lens morphogenesis in camera-type eye/GO:0003674:molecular_function/GO:0005102:signaling receptor binding/GO:0005488:binding/GO:0005515:protein binding/GO:0005575:cellular_component/GO:0005623:obsolete cell/GO:0005886:plasma membrane/GO:0005887:integral component of plasma membrane/GO:0005…	-	K06592:poliovirus receptor-related protein 3,	ko04514:Cell adhesion molecules,ko04520:Adherens junction,	C2-set_2,Ig_2,Ig_3,RVT_1,V-set,ig
ENSBGRG00000000379	TMEFF1	-		PREDICTED: tomoregulin-1 isoform X1	Kazal type serine protease inhibitors	-	-			Kazal_2,Myb_DNA-bind_5
ENSBGRG00000000388
ENSBGRG00000000433	TBC1D5	-	TBC1 domain family member	TPA: TBC1 domain family, member 5	TBC1 domain family member	GO:0002090:regulation of receptor internalization/GO:0002092:positive regulation of receptor internalization/GO:0003674:molecular_function/GO:0005096:GTPase activator activity/GO:0005488:binding/GO:0005515:protein binding/GO:0005575:cellular_component/GO:0005622:intracellular anatomical structure/GO:0005623:obsolete cell/GO:0005737:cytoplasm/GO:0005768:endosome/GO:0005773:vacuole/GO:0005776:autop…	-			RabGAP-TBC
ENSBGRG00000000457	STXBP3	-	Syntaxin-binding protein	PREDICTED: syntaxin-binding protein 3 isoform X1	Syntaxin-binding protein 3	GO:0000149:SNARE binding/GO:0001775:cell activation/GO:0002252:immune effector process/GO:0002263:cell activation involved in immune response/GO:0002274:myeloid leukocyte activation/GO:0002275:myeloid cell activation involved in immune response/GO:0002283:neutrophil activation involved in immune response/GO:0002366:leukocyte activation involved in immune response/GO:0002376:immune system process/…	-			Sec1
ENSBGRG00000000481	INPP1	-	Inositol polyphosphate	PREDICTED: inositol polyphosphate 1-phosphatase isoform X1	inositol	GO:0003674:molecular_function/GO:0003824:catalytic activity/GO:0004441:inositol-1,4-bisphosphate 1-phosphatase activity/GO:0005575:cellular_component/GO:0005622:intracellular anatomical structure/GO:0005623:obsolete cell/GO:0005737:cytoplasm/GO:0005829:cytosol/GO:0005975:carbohydrate metabolic process/GO:0006066:alcohol metabolic process/GO:0006793:phosphorus metabolic process/GO:0006796:phosphat…	3.1.3.57	K01107:inositol polyphosphate 1-phosphatase ,	ko00562:Inositol phosphate metabolism,ko04070:Phosphatidylinositol signaling system,	Inositol_P,Lipase
ENSBGRG00000000500	PLPPR1	-	Phospholipid phosphatase-related protein type	phospholipid phosphatase-related protein type 1	Lipid phosphate phosphatase-related protein type 1-like	GO:0003674:molecular_function/GO:0003824:catalytic activity/GO:0005575:cellular_component/GO:0005622:intracellular anatomical structure/GO:0005623:obsolete cell/GO:0005634:nucleus/GO:0005654:nucleoplasm/GO:0005886:plasma membrane/GO:0005887:integral component of plasma membrane/GO:0006629:lipid metabolic process/GO:0006644:phospholipid metabolic process/GO:0006793:phosphorus metabolic process/GO:…	-			PAP2
ENSBGRG00000000502	CD244	-	Natural killer cell receptor	PREDICTED: natural killer cell receptor 2B4	natural killer cell receptor 2B4	GO:0001773:myeloid dendritic cell activation/GO:0001775:cell activation/GO:0001817:regulation of cytokine production/GO:0001819:positive regulation of cytokine production/GO:0002252:immune effector process/GO:0002263:cell activation involved in immune response/GO:0002274:myeloid leukocyte activation/GO:0002285:lymphocyte activation involved in immune response/GO:0002323:natural killer cell activa…	-	K06582:natural killer cell receptor 2B4,	ko04650:Natural killer cell mediated cytotoxicity,	Ig_2,Receptor_2B4
ENSBGRG00000000593	PRKAA2	Serine/threonine protein kinase;Signal transduction mechanisms	5-AMP-activated protein kinase catalytic subunit	5-AMP-activated protein kinase catalytic subunit alpha-2	5-AMP-activated protein kinase catalytic subunit alpha-2	GO:0000003:reproduction/GO:0000166:nucleotide binding/GO:0000278:mitotic cell cycle/GO:0000902:cell morphogenesis/GO:0000904:cell morphogenesis involved in differentiation/GO:0001101:response to acid chemical/GO:0001558:regulation of cell growth/GO:0001678:cellular glucose homeostasis/GO:0002791:regulation of peptide secretion/GO:0002792:negative regulation of peptide secretion/GO:0002793:positiv…	2.7.11.11	K07198:5-AMP-activated protein kinase, catalytic alpha subunit ,	ko04068:FoxO signaling pathway,ko04140:Autophagy - animal,ko04150:mTOR signaling pathway,ko04151:PI3K-Akt signaling pathway,ko04152:AMPK signaling pathway,ko04211:Longevity regulating pathway,ko04213:Longevity regulating pathway - multiple species,ko04371:Apelin signaling pathway,ko04530:Tight junction,ko04710:Circadian rhythm,ko04714:Thermogenesis,ko04910:Insulin signaling pathway,ko04920:Adipoc…	AdenylateSensor,HD_3,Pkinase,Pkinase_Tyr
ENSBGRG00000000599	PGAP4	Fructose-1,6-bisphosphate aldolase;Carbohydrate transport and metabolism	Post-GPI attachment to proteins factor	fructose-bisphosphate aldolase C	Transmembrane protein 246	-	-			-
ENSBGRG00000000603	NAB1	-	NGFI-A-binding protein	PREDICTED: NGFI-A-binding protein 1 isoform X1	NGFI-A binding protein 1	GO:0001501:skeletal system development/GO:0001503:ossification/GO:0001958:endochondral ossification/GO:0003674:molecular_function/GO:0005488:binding/GO:0005515:protein binding/GO:0005575:cellular_component/GO:0005622:intracellular anatomical structure/GO:0005623:obsolete cell/GO:0005634:nucleus/GO:0006355:regulation of transcription, DNA-templated/GO:0007272:ensheathment of neurons/GO:0007275:mul…	-			NCD1,NCD2,Nab1
ENSBGRG00000000622	Col25a1	-	Collagen alpha-1(XXV) chain	collagen alpha-1(XXV) chain isoform X1	-	-	-	-	-	-
ENSBGRG00000000642	MKRN1	-	E3 ubiquitin-protein ligase	E3 ubiquitin-protein ligase makorin-1 isoform X1	E3 ubiquitin-protein ligase	GO:0000209:protein polyubiquitination/GO:0003674:molecular_function/GO:0003682:chromatin binding/GO:0003824:catalytic activity/GO:0004842:ubiquitin-protein transferase activity/GO:0005488:binding/GO:0005575:cellular_component/GO:0005622:intracellular anatomical structure/GO:0005623:obsolete cell/GO:0005737:cytoplasm/GO:0005829:cytosol/GO:0006464:cellular protein modification process/GO:0006807:ni…	2.3.2.27			HAGH_C,MKRN1_C,UQ_con,zf-C3HC4,zf-CCCH,zf-CCCH_2,zf-CCCH_3,zf-RING_2,zf-RING_UBOX
ENSBGRG00000000763	Unc5c	-	Netrin receptor	netrin receptor UNC5C isoform X2	Netrin receptor	GO:0000003:reproduction/GO:0000902:cell morphogenesis/GO:0000904:cell morphogenesis involved in differentiation/GO:0001558:regulation of cell growth/GO:0001667:ameboidal-type cell migration/GO:0003002:regionalization/GO:0003006:developmental process involved in reproduction/GO:0003674:molecular_function/GO:0004888:transmembrane signaling receptor activity/GO:0005042:netrin receptor activity/GO:00…	-	K07521:netrin receptor unc-5,	ko04360:Axon guidance,	C2-set_2,CC2-LZ,Death,I-set,Ig_2,Ig_3,Serpin,TSP_1,UPA,ZU5
ENSBGRG00000000833	SSX2IP	-	Afadin- and alpha-actinin-binding protein	afadin- and alpha-actinin-binding protein isoform X1	2 interacting protein	GO:0000226:microtubule cytoskeleton organization/GO:0003674:molecular_function/GO:0005488:binding/GO:0005515:protein binding/GO:0005575:cellular_component/GO:0005622:intracellular anatomical structure/GO:0005623:obsolete cell/GO:0005737:cytoplasm/GO:0005813:centrosome/GO:0005815:microtubule organizing center/GO:0005856:cytoskeleton/GO:0005911:cell-cell junction/GO:0005912:adherens junction/GO:000…	-	K06085:synovial sarcoma, X breakpoint 2 interacting protein,	ko04520:Adherens junction,	ADIP
ENSBGRG00000000889	Tp63	-	Tumor protein	PREDICTED: tumor protein 63 isoform X1	P53 tetramerisation motif	GO:0000003:reproduction/GO:0000075:cell cycle checkpoint/GO:0000077:DNA damage checkpoint/GO:0000122:negative regulation of transcription by RNA polymerase II/GO:0000228:nuclear chromosome/GO:0000278:mitotic cell cycle/GO:0000785:chromatin/GO:0000790:/GO:0000981:DNA-binding transcription factor activity, RNA polymerase II-specific/GO:0000982:/GO:0001077:/GO:0001228:DNA-binding transcription activ…	-	K04451:tumor protein p53,K10148:tumor protein p73,K10149:tumor protein p63,	ko01522:Endocrine resistance,ko01524:Platinum drug resistance,ko04010:MAPK signaling pathway,ko04071:Sphingolipid signaling pathway,ko04110:Cell cycle,ko04115:p53 signaling pathway,ko04137:Mitophagy - animal,ko04151:PI3K-Akt signaling pathway,ko04210:Apoptosis,ko04211:Longevity regulating pathway,ko04216:Ferroptosis,ko04218:Cellular senescence,ko04310:Wnt signaling pathway,ko04390:Hippo signaling…	P53,P53_TAD,P53_tetramer,SAM_1,SAM_2
ENSBGRG00000000970	GK5	Glycerol kinase;Energy production and conversion	Putative glycerol kinase	hypothetical protein	Glycerol kinase 5	GO:0003674:molecular_function/GO:0003824:catalytic activity/GO:0004370:glycerol kinase activity/GO:0005575:cellular_component/GO:0005622:intracellular anatomical structure/GO:0005623:obsolete cell/GO:0005737:cytoplasm/GO:0005739:mitochondrion/GO:0005975:carbohydrate metabolic process/GO:0006066:alcohol metabolic process/GO:0006071:glycerol metabolic process/GO:0006072:glycerol-3-phosphate metabol…	2.7.1.30			FGGY_C,FGGY_N,Ribosomal_L18
ENSBGRG00000000973	FGD6	-	FYVE, RhoGEF and PH domain-containing protein	PREDICTED: FYVE, RhoGEF and PH domain-containing protein 6-like isoform X1	FYVE, RhoGEF and PH	GO:0001726:ruffle/GO:0003674:molecular_function/GO:0005085:guanyl-nucleotide exchange factor activity/GO:0005488:binding/GO:0005515:protein binding/GO:0005575:cellular_component/GO:0005622:intracellular anatomical structure/GO:0005623:obsolete cell/GO:0005737:cytoplasm/GO:0005794:Golgi apparatus/GO:0006996:organelle organization/GO:0007010:cytoskeleton organization/GO:0008150:biological_process/G…	-			FYVE,PH,RhoGEF
ENSBGRG00000000982	R3HDM1	-	R3H domain-containing protein	R3H domain-containing protein 1 isoform X4	R3H domain-containing protein	GO:0000003:reproduction/GO:0001709:cell fate determination/GO:0003002:regionalization/GO:0003006:developmental process involved in reproduction/GO:0003674:molecular_function/GO:0005488:binding/GO:0005515:protein binding/GO:0005575:cellular_component/GO:0005622:intracellular anatomical structure/GO:0005623:obsolete cell/GO:0005737:cytoplasm/GO:0006996:organelle organization/GO:0007049:cell cycle/G…	-			R3H,SUZ
ENSBGRG00000000989	KCT2	-	Keratinocyte-associated transmembrane protein	PREDICTED: keratinocyte-associated transmembrane protein 2	Keratinocyte-associated transmembrane protein 2	-	-			-
ENSBGRG00000001001	ELMO1	-	Engulfment and cell motility protein	engulfment and cell motility protein 1 isoform 1	Engulfment and cell motility	GO:0000003:reproduction/GO:0000132:establishment of mitotic spindle orientation/GO:0000226:microtubule cytoskeleton organization/GO:0000278:mitotic cell cycle/GO:0000768:syncytium formation by plasma membrane fusion/GO:0001667:ameboidal-type cell migration/GO:0002064:epithelial cell development/GO:0002065:columnar/cuboidal epithelial cell differentiation/GO:0002066:columnar/cuboidal epithelial ce…	-	K12366:engulfment and cell motility protein 1,K18985:engulfment and cell motility protein 2,K19241:engulfment and cell motility protein 3,	ko04062:Chemokine signaling pathway,ko05100:Bacterial invasion of epithelial cells,	DUF3361,ELMO_CED12,PH_12,Pkinase
ENSBGRG00000001029	GTF3C3	-	General transcription factor 3C polypeptide	PREDICTED: general transcription factor 3C polypeptide 3	General transcription factor 3C polypeptide 3	GO:0000127:transcription factor TFIIIC complex/GO:0005575:cellular_component/GO:0005622:intracellular anatomical structure/GO:0005623:obsolete cell/GO:0005634:nucleus/GO:0005635:nuclear envelope/GO:0005654:nucleoplasm/GO:0005667:transcription regulator complex/GO:0005730:nucleolus/GO:0006139:nucleobase-containing compound metabolic process/GO:0006351:transcription, DNA-templated/GO:0006383:transc…	-			TPR_10,TPR_16,TPR_19,TPR_2,TPR_6,TPR_7,TPR_8
ENSBGRG00000001111	C9orf72	-	Guanine nucleotide exchange	guanine nucleotide exchange C9orf72 homolog	Protein C9orf72 homolog	GO:0000323:lytic vacuole/GO:0000902:cell morphogenesis/GO:0000904:cell morphogenesis involved in differentiation/GO:0000932:P-body/GO:0001932:regulation of protein phosphorylation/GO:0001933:negative regulation of protein phosphorylation/GO:0003674:molecular_function/GO:0005488:binding/GO:0005515:protein binding/GO:0005575:cellular_component/GO:0005576:extracellular region/GO:0005615:extracellula…	-			C9orf72-like
ENSBGRG00000001270	MCM6	DNA replication licensing factor, MCM6 component;Replication, recombination and repair	DNA replication licensing factor	DNA replication licensing factor MCM6	minichromosome maintenance complex component 6	GO:0000003:reproduction/GO:0000082:G1/S transition of mitotic cell cycle/GO:0000166:nucleotide binding/GO:0000278:mitotic cell cycle/GO:0000785:chromatin/GO:0002064:epithelial cell development/GO:0002065:columnar/cuboidal epithelial cell differentiation/GO:0002066:columnar/cuboidal epithelial cell development/GO:0003006:developmental process involved in reproduction/GO:0003674:molecular_function/…	3.6.4.12	K02542:DNA replication licensing factor MCM6 ,	ko03030:DNA replication,ko04110:Cell cycle,	MCM,MCM_N,MCM_OB,Mg_chelatase
ENSBGRG00000001323	CFAP94	-	Dynein intermediate chain CFAP94, axonemal	protein CASC1 isoform X1	Cancer susceptibility candidate	GO:0003674:molecular_function/GO:0005488:binding/GO:0005515:protein binding/GO:0005575:cellular_component/GO:0005622:intracellular anatomical structure/GO:0005623:obsolete cell/GO:0005737:cytoplasm/GO:0005856:cytoskeleton/GO:0005858:axonemal dynein complex/GO:0005875:microtubule associated complex/GO:0005929:cilium/GO:0005930:axoneme/GO:0006928:movement of cell or subcellular component/GO:0007017…	-			Casc1,Casc1_N
ENSBGRG00000001355	PLXNC1	-		plexin-C1 isoform X1	Plexin cytoplasmic RasGAP domain	GO:0003674:molecular_function/GO:0005102:signaling receptor binding/GO:0005488:binding/GO:0005515:protein binding/GO:0005575:cellular_component/GO:0005623:obsolete cell/GO:0005886:plasma membrane/GO:0007155:cell adhesion/GO:0007162:negative regulation of cell adhesion/GO:0007275:multicellular organism development/GO:0007399:nervous system development/GO:0008150:biological_process/GO:0008360:regul…	-	K06572:plexin C,	ko04360:Axon guidance,	Filamin,PSI,Plexin_cytopl,Sema,TIG
ENSBGRG00000001483	TSPAN5	-		tetraspanin-5	Tetraspanin family	GO:0000003:reproduction/GO:0001667:ameboidal-type cell migration/GO:0002020:protease binding/GO:0002064:epithelial cell development/GO:0002065:columnar/cuboidal epithelial cell differentiation/GO:0002066:columnar/cuboidal epithelial cell development/GO:0003006:developmental process involved in reproduction/GO:0003674:molecular_function/GO:0005488:binding/GO:0005515:protein binding/GO:0005575:cell…	-			ELO,Tetraspannin
ENSBGRG00000001495	TMEFF2	-		transmembrane protein with EGF like and two follistatin like domains 2	Transmembrane protein with EGF like and two follistatin like domains 2	GO:0002009:morphogenesis of an epithelium/GO:0002011:morphogenesis of an epithelial sheet/GO:0005575:cellular_component/GO:0005576:extracellular region/GO:0006928:movement of cell or subcellular component/GO:0006950:response to stress/GO:0008150:biological_process/GO:0009611:response to wounding/GO:0009653:anatomical structure morphogenesis/GO:0009888:tissue development/GO:0009889:regulation of b…	-			Kazal_2
ENSBGRG00000001510	TENM2	-		teneurin-2 isoform X1	GHH signature containing HNH/Endo VII superfamily nuclease toxin	GO:0000003:reproduction/GO:0000122:negative regulation of transcription by RNA polymerase II/GO:0000226:microtubule cytoskeleton organization/GO:0000902:cell morphogenesis/GO:0000904:cell morphogenesis involved in differentiation/GO:0001654:eye development/GO:0001745:compound eye morphogenesis/GO:0001751:compound eye photoreceptor cell differentiation/GO:0001754:eye photoreceptor cell differentia…	-			Aminotran_1_2,EGF,EGF_2,Laminin_EGF,Mito_carr,NHL,RHS_repeat,Ten_N,Tox-GHH,hEGF
ENSBGRG00000001582	TTLL7	-	Tubulin polyglutamylase	tubulin polyglutamylase TTLL7	Tubulin tyrosine	GO:0003674:molecular_function/GO:0003824:catalytic activity/GO:0005488:binding/GO:0005515:protein binding/GO:0005575:cellular_component/GO:0005622:intracellular anatomical structure/GO:0005623:obsolete cell/GO:0005737:cytoplasm/GO:0005829:cytosol/GO:0006464:cellular protein modification process/GO:0006807:nitrogen compound metabolic process/GO:0008092:cytoskeletal protein binding/GO:0008150:biolo…	-			PI3K_rbd,TTL
ENSBGRG00000001705	CCDC191	-	Coiled-coil domain-containing protein	PREDICTED: coiled-coil domain-containing protein KIAA1407 homolog	Coiled-coil domain-containing protein KIAA1407 homolog	-	-			ANAPC5,Sfi1
ENSBGRG00000001743	KCNH8	K+-channel ERG and related proteins, contain PAS/PAC sensor domain;	Potassium voltage-gated channel subfamily H member	PREDICTED: potassium voltage-gated channel subfamily H member 8	Potassium voltage-gated channel, subfamily H	GO:0000981:DNA-binding transcription factor activity, RNA polymerase II-specific/GO:0003674:molecular_function/GO:0003700:DNA-binding transcription factor activity/GO:0003705:/GO:0005215:transporter activity/GO:0005216:ion channel activity/GO:0005244:voltage-gated ion channel activity/GO:0005249:voltage-gated potassium channel activity/GO:0005261:cation channel activity/GO:0005267:potassium chann…	-			Denso_VP4,FLYWCH,Ion_trans,Ion_trans_2,PAS_9,Ribosomal_L21e,cNMP_binding
ENSBGRG00000001751	HDAC9	Deacetylases, including yeast histone deacetylase and acetoin utilization protein;	Histone deacetylase	histone deacetylase 9 isoform X1	Responsible for the deacetylation of lysine residues on the N-terminal part of the core histones (H2A, H2B, H3 and H4). Histone deacetylation gives a tag for epigenetic repression and plays an important role in transcriptional regulation, cell cycle progression and developmental events	GO:0000118:histone deacetylase complex/GO:0000122:negative regulation of transcription by RNA polymerase II/GO:0001775:cell activation/GO:0002376:immune system process/GO:0002520:immune system development/GO:0002521:leukocyte differentiation/GO:0003008:system process/GO:0003674:molecular_function/GO:0003712:transcription coregulator activity/GO:0003714:transcription corepressor activity/GO:000382…	3.5.1.98	K11406:histone deacetylase 4/5 ,K11408:histone deacetylase 7 ,K11409:histone deacetylase 9 ,	ko04371:Apelin signaling pathway,ko05034:Alcoholism,ko05165:Human papillomavirus infection,ko05169:Epstein-Barr virus infection,ko05203:Viral carcinogenesis,	HDAC4_Gln,Hist_deacetyl
ENSBGRG00000001854	PLIN2	-		PREDICTED: perilipin-2 isoform X1	Perilipin family	GO:0003674:molecular_function/GO:0005488:binding/GO:0005515:protein binding/GO:0005575:cellular_component/GO:0005576:extracellular region/GO:0005622:intracellular anatomical structure/GO:0005623:obsolete cell/GO:0005634:nucleus/GO:0005737:cytoplasm/GO:0005783:endoplasmic reticulum/GO:0005811:lipid droplet/GO:0005829:cytosol/GO:0005886:plasma membrane/GO:0006629:lipid metabolic process/GO:0006638:…	-	K17284:perilipin-2,	ko03320:PPAR signaling pathway,	Perilipin
ENSBGRG00000001939	GRXCR1	-	Glutaredoxin domain-containing cysteine-rich protein	PREDICTED: glutaredoxin domain-containing cysteine-rich protein 1	Glutaredoxin domain-containing cysteine-rich protein	GO:0002065:columnar/cuboidal epithelial cell differentiation/GO:0003008:system process/GO:0005575:cellular_component/GO:0005623:obsolete cell/GO:0005929:cilium/GO:0007275:multicellular organism development/GO:0007399:nervous system development/GO:0007423:sensory organ development/GO:0007600:sensory perception/GO:0007605:sensory perception of sound/GO:0008150:biological_process/GO:0008544:epidermi…	4.6.1.2	K12319:guanylate cyclase soluble subunit beta ,	ko00230:Purine metabolism,ko04022:cGMP-PKG signaling pathway,ko04270:Vascular smooth muscle contraction,ko04540:Gap junction,ko04611:Platelet activation,ko04713:Circadian entrainment,ko04730:Long-term depression,ko04921:Oxytocin signaling pathway,ko04924:Renin secretion,ko04970:Salivary secretion,	Glutaredoxin,PDZ
ENSBGRG00000002022	SLC24A2	Ca2+/Na+ antiporter;Inorganic ion transport and metabolism	Sodium/potassium/calcium exchanger	sodium/potassium/calcium exchanger 2	Sodium potassium calcium exchanger	GO:0001654:eye development/GO:0003674:molecular_function/GO:0005215:transporter activity/GO:0005216:ion channel activity/GO:0005261:cation channel activity/GO:0005262:calcium channel activity/GO:0005488:binding/GO:0005509:calcium ion binding/GO:0005515:protein binding/GO:0005575:cellular_component/GO:0005623:obsolete cell/GO:0005886:plasma membrane/GO:0005887:integral component of plasma membrane…	-	K13749:solute carrier family 24 (sodium/potassium/calcium exchanger), member 1,	ko04744:Phototransduction,	EF-hand_1,EF-hand_6,Na_Ca_ex
ENSBGRG00000002166	B4GALT4	-	Beta-1,4-galactosyltransferase	PREDICTED: beta-1,4-galactosyltransferase 4	Beta-1,4-galactosyltransferase 4	GO:0000139:Golgi membrane/GO:0003674:molecular_function/GO:0003824:catalytic activity/GO:0003831:beta-N-acetylglucosaminylglycopeptide beta-1,4-galactosyltransferase activity/GO:0005575:cellular_component/GO:0005622:intracellular anatomical structure/GO:0005623:obsolete cell/GO:0005737:cytoplasm/GO:0005794:Golgi apparatus/GO:0005795:Golgi stack/GO:0006022:aminoglycan metabolic process/GO:0006023:…	2.4.1.275,2.4.1.90	K07969:beta-1,4-galactosyltransferase 4 ,	ko00533:Glycosaminoglycan biosynthesis - keratan sulfate,ko00601:Glycosphingolipid biosynthesis - lacto and neolacto series,	Glyco_transf_7C,Glyco_transf_7N
ENSBGRG00000002205	CNTNAP5	-	Contactin-associated protein-like	PREDICTED: contactin-associated protein-like 5	protein)-like	GO:0001505:regulation of neurotransmitter levels/GO:0001700:embryonic development via the syncytial blastoderm/GO:0002009:morphogenesis of an epithelium/GO:0003007:heart morphogenesis/GO:0003008:system process/GO:0003013:circulatory system process/GO:0003015:heart process/GO:0005575:cellular_component/GO:0005623:obsolete cell/GO:0005886:plasma membrane/GO:0005887:integral component of plasma memb…	-	K07379:contactin associated protein 1,K07380:contactin associated protein-like 2,	ko04514:Cell adhesion molecules,	ACPS,DPCD,EGF,F5_F8_type_C,Laminin_G_2
ENSBGRG00000002206	KIF13B	Kinesin-like protein;Cytoskeleton	Kinesin-like protein	kinesin-like protein KIF13B isoform X1	Kinesin-like protein	GO:0000226:microtubule cytoskeleton organization/GO:0001775:cell activation/GO:0002376:immune system process/GO:0003674:molecular_function/GO:0003774:motor activity/GO:0003777:microtubule motor activity/GO:0003824:catalytic activity/GO:0005488:binding/GO:0005515:protein binding/GO:0005575:cellular_component/GO:0005622:intracellular anatomical structure/GO:0005623:obsolete cell/GO:0005737:cytoplas…	-			ALS2CR8,CAP_GLY,DUF3694,EF-hand_5,FHA,KIF1B,Kinesin,Kinesin_assoc
ENSBGRG00000002316	CTNNAL1	-	Alpha-catulin	TPA: catenin (cadherin-associated protein), alpha-like 1	Vinculin family	GO:0003674:molecular_function/GO:0003779:actin binding/GO:0005488:binding/GO:0005515:protein binding/GO:0005575:cellular_component/GO:0005622:intracellular anatomical structure/GO:0005623:obsolete cell/GO:0005737:cytoplasm/GO:0005829:cytosol/GO:0007154:cell communication/GO:0007165:signal transduction/GO:0007264:small GTPase mediated signal transduction/GO:0007265:Ras protein signal transduction/…	-			La,Vinculin
ENSBGRG00000002380	CFAP91	-	Cilia- and flagella-associated protein	PREDICTED: protein MAATS1	MYCBP associated and testis expressed 1	GO:0003341:cilium movement/GO:0005575:cellular_component/GO:0005622:intracellular anatomical structure/GO:0005623:obsolete cell/GO:0005737:cytoplasm/GO:0005856:cytoskeleton/GO:0005929:cilium/GO:0005930:axoneme/GO:0006928:movement of cell or subcellular component/GO:0007017:microtubule-based process/GO:0007018:microtubule-based movement/GO:0008150:biological_process/GO:0009987:cellular process/GO:…	-			COMM_domain,PaaSYMP
ENSBGRG00000002479	PIK3C2G	-	Phosphatidylinositol 4-phosphate 3-kinase C2 domain-containing subunit gamma	phosphatidylinositol 4-phosphate 3-kinase C2 domain-containing subunit gamma isoform X1	Phosphatidylinositol 4-phosphate 3-kinase C2 domain-containing subunit	GO:0003674:molecular_function/GO:0003824:catalytic activity/GO:0005575:cellular_component/GO:0005622:intracellular anatomical structure/GO:0005623:obsolete cell/GO:0005634:nucleus/GO:0005635:nuclear envelope/GO:0005737:cytoplasm/GO:0005794:Golgi apparatus/GO:0005829:cytosol/GO:0005886:plasma membrane/GO:0005942:phosphatidylinositol 3-kinase complex/GO:0006629:lipid metabolic process/GO:0006644:ph…	2.7.1.154	K00923:phosphatidylinositol-4-phosphate 3-kinase ,	ko00562:Inositol phosphate metabolism,ko04070:Phosphatidylinositol signaling system,	C2,PI3K_C2,PI3K_rbd,PI3Ka,PI3_PI4_kinase,PX
ENSBGRG00000002509	ATG10	-	Ubiquitin-like-conjugating enzyme	hypothetical protein G4228_006844, partial	Autophagy related 10	GO:0003674:molecular_function/GO:0003824:catalytic activity/GO:0005575:cellular_component/GO:0005622:intracellular anatomical structure/GO:0005623:obsolete cell/GO:0005737:cytoplasm/GO:0005829:cytosol/GO:0006464:cellular protein modification process/GO:0006497:protein lipidation/GO:0006807:nitrogen compound metabolic process/GO:0006914:autophagy/GO:0006950:response to stress/GO:0006983:ER overloa…	-	K17888:ubiquitin-like-conjugating enzyme ATG10,	ko04136:Autophagy - other,ko04140:Autophagy - animal,	Autophagy_act_C
ENSBGRG00000002573	-	-	-	endonuclease/exonuclease/phosphatase family protein	Reverse transcriptase (RNA-dependent DNA polymerase)	-	-			Ldl_recept_b,RVT_1,Transposase_22
ENSBGRG00000002665	CREB5	-	Cyclic AMP-responsive element-binding protein	PREDICTED: cyclic AMP-responsive element-binding protein 5 isoform X1	Cyclic AMP-responsive element-binding protein	GO:0000981:DNA-binding transcription factor activity, RNA polymerase II-specific/GO:0003674:molecular_function/GO:0003700:DNA-binding transcription factor activity/GO:0005575:cellular_component/GO:0005622:intracellular anatomical structure/GO:0005623:obsolete cell/GO:0005634:nucleus/GO:0006139:nucleobase-containing compound metabolic process/GO:0006351:transcription, DNA-templated/GO:0006355:regu…	-	K09047:cyclic AMP-responsive element-binding protein 5,	ko04022:cGMP-PKG signaling pathway,ko04024:cAMP signaling pathway,ko04151:PI3K-Akt signaling pathway,ko04152:AMPK signaling pathway,ko04211:Longevity regulating pathway,ko04261:Adrenergic signaling in cardiomyocytes,ko04668:TNF signaling pathway,ko04714:Thermogenesis,ko04725:Cholinergic synapse,ko04728:Dopaminergic synapse,ko04911:Insulin secretion,ko04915:Estrogen signaling pathway,ko04918:Thyro…	bZIP_1
ENSBGRG00000002675	GATA4	-	Transcription factor	transcription factor GATA-4	Transcription factor GATA-4	GO:0000003:reproduction/GO:0000122:negative regulation of transcription by RNA polymerase II/GO:0000228:nuclear chromosome/GO:0000785:chromatin/GO:0000790:/GO:0000976:transcription regulatory region sequence-specific DNA binding/GO:0000977:RNA polymerase II transcription regulatory region sequence-specific DNA binding/GO:0000978:RNA polymerase II cis-regulatory region sequence-specific DNA bindin…	-	K09183:GATA-binding protein 4,	ko04022:cGMP-PKG signaling pathway,ko04218:Cellular senescence,ko04530:Tight junction,ko04919:Thyroid hormone signaling pathway,	GATA,GATA-N
ENSBGRG00000002795	CFAP221	-	Cilia- and flagella-associated protein	hypothetical protein	Cilia and flagella associated protein 221	GO:0003341:cilium movement/GO:0003674:molecular_function/GO:0005488:binding/GO:0005515:protein binding/GO:0005516:calmodulin binding/GO:0005575:cellular_component/GO:0005622:intracellular anatomical structure/GO:0005623:obsolete cell/GO:0005737:cytoplasm/GO:0005856:cytoskeleton/GO:0005929:cilium/GO:0005930:axoneme/GO:0006928:movement of cell or subcellular component/GO:0006996:organelle organizat…	-			ASH,PapD-like
ENSBGRG00000002809	BANK1	-	B-cell scaffold protein with ankyrin repeats	B-cell scaffold protein with ankyrin repeats isoform X1	B-cell scaffold protein with ankyrin	GO:0001775:cell activation/GO:0001817:regulation of cytokine production/GO:0001818:negative regulation of cytokine production/GO:0001932:regulation of protein phosphorylation/GO:0001934:positive regulation of protein phosphorylation/GO:0002376:immune system process/GO:0002682:regulation of immune system process/GO:0002683:negative regulation of immune system process/GO:0002694:regulation of leuko…	-			DBB
ENSBGRG00000002846	GBP2	-	Guanylate-binding protein	PREDICTED: guanylate-binding protein 2-like isoform X1	Guanylate binding protein 2	GO:0000166:nucleotide binding/GO:0001562:response to protozoan/GO:0001816:cytokine production/GO:0001817:regulation of cytokine production/GO:0001819:positive regulation of cytokine production/GO:0001882:nucleoside binding/GO:0001883:purine nucleoside binding/GO:0002237:response to molecule of bacterial origin/GO:0002376:immune system process/GO:0002682:regulation of immune system process/GO:0002…	-	K20897:guanylate-binding protein 2,K20899:guanylate-binding protein 1/3/4/7,	ko04621:NOD-like receptor signaling pathway,	CARD,FIIND,GBP,GBP_C
ENSBGRG00000002854	PLEKHA5	-	Pleckstrin homology domain-containing family A member	pleckstrin homology domain-containing family A member 5 isoform X4	pleckstrin homology domain containing	-	-			PH,WW
ENSBGRG00000002901	PDS5A	-	Sister chromatid cohesion protein PDS5 homolog A	PREDICTED: sister chromatid cohesion protein PDS5 homolog A	Sister chromatid cohesion protein PDS5 homolog A	GO:0000003:reproduction/GO:0000070:mitotic sister chromatid segregation/GO:0000278:mitotic cell cycle/GO:0000280:nuclear division/GO:0000775:chromosome, centromeric region/GO:0000785:chromatin/GO:0000819:sister chromatid segregation/GO:0001654:eye development/GO:0001655:urogenital system development/GO:0001656:metanephros development/GO:0001822:kidney development/GO:0002088:lens development in ca…	-			AT_hook
ENSBGRG00000002949
ENSBGRG00000003049	MSL2	-	E3 ubiquitin-protein ligase	E3 ubiquitin-protein ligase MSL2	Male-specific lethal 2 homolog (Drosophila)	GO:0000123:histone acetyltransferase complex/GO:0000209:protein polyubiquitination/GO:0000228:nuclear chromosome/GO:0000803:sex chromosome/GO:0000805:X chromosome/GO:0003674:molecular_function/GO:0003676:nucleic acid binding/GO:0003677:DNA binding/GO:0003682:chromatin binding/GO:0003824:catalytic activity/GO:0004842:ubiquitin-protein transferase activity/GO:0005488:binding/GO:0005515:protein bind…	-			MSL2-CXC,Retrotran_gag_2,zf-RING_10
ENSBGRG00000003094	Pbx1	Transcription factor MEIS1 and related HOX domain proteins;Transcription	Pre-B-cell leukemia transcription factor	pre-B-cell leukemia transcription factor 1 isoform a	pre-B-cell leukemia transcription factor 1	GO:0000060:obsolete protein import into nucleus, translocation/GO:0000976:transcription regulatory region sequence-specific DNA binding/GO:0000977:RNA polymerase II transcription regulatory region sequence-specific DNA binding/GO:0000978:RNA polymerase II cis-regulatory region sequence-specific DNA binding/GO:0000981:DNA-binding transcription factor activity, RNA polymerase II-specific/GO:0000982…	-	K09355:pre-B-cell leukemia transcription factor 1,K15610:pre-B-cell leukemia transcription factor 3,	ko04927:Cortisol synthesis and secretion,ko04934:Cushing syndrome,ko05202:Transcriptional misregulation in cancer,	Homeobox,PBC
ENSBGRG00000003204	LMX1A	Transcription factor, contains HOX domain;General function prediction only	LIM homeobox transcription factor	PREDICTED: LIM homeobox transcription factor 1-alpha	LIM homeobox transcription factor	GO:0000003:reproduction/GO:0000902:cell morphogenesis/GO:0000904:cell morphogenesis involved in differentiation/GO:0000976:transcription regulatory region sequence-specific DNA binding/GO:0000977:RNA polymerase II transcription regulatory region sequence-specific DNA binding/GO:0000981:DNA-binding transcription factor activity, RNA polymerase II-specific/GO:0001012:/GO:0001067:regulatory region n…	-			Homeobox,LIM
ENSBGRG00000003212	ST6GALNAC3	-	Alpha-N-acetylgalactosaminide alpha-2,6-sialyltransferase	PREDICTED: alpha-N-acetylgalactosaminide alpha-2,6-sialyltransferase 3 isoform X1	Glycosyltransferase family 29 (sialyltransferase)	GO:0000139:Golgi membrane/GO:0001665:alpha-N-acetylgalactosaminide alpha-2,6-sialyltransferase activity/GO:0003674:molecular_function/GO:0003824:catalytic activity/GO:0005575:cellular_component/GO:0005622:intracellular anatomical structure/GO:0005623:obsolete cell/GO:0005634:nucleus/GO:0005654:nucleoplasm/GO:0005737:cytoplasm/GO:0005794:Golgi apparatus/GO:0005975:carbohydrate metabolic process/GO…	2.4.99.7	K03373:N-acetylgalactosaminide alpha-2,6-sialyltransferase (sialyltransferase 7C) ,K03374:N-acetylgalactosaminide alpha-2,6-sialyltransferase (sialyltransferase 7D) ,K03375:N-acetylgalactosaminide alpha-2,6-sialyltransferase (sialyltransferase 7E) ,	ko00604:Glycosphingolipid biosynthesis - ganglio series,	Glyco_transf_29
ENSBGRG00000003226	ABI3BP	-	Target of	target of Nesh-SH3 isoform 3 precursor	ABI family, member 3 (NESH) binding protein	-	-			fn3
ENSBGRG00000003227	LCE1D	-	Late cornified envelope protein	late cornified envelope protein 1B	Late cornified envelope	-	-			LCE
ENSBGRG00000003483	MAPKAP1	-	Target of rapamycin complex 2 subunit	target of rapamycin complex 2 subunit MAPKAP1	Subunit of mTORC2, which regulates cell growth and survival in response to hormonal signals. mTORC2 is activated by growth factors, but, in contrast to mTORC1, seems to be nutrient- insensitive. mTORC2 seems to function upstream of Rho GTPases to regulate the actin cytoskeleton, probably by activating one or more Rho-type guanine nucleotide exchange factors. mTORC2 promotes the serum-induced form…	GO:0000902:cell morphogenesis/GO:0000904:cell morphogenesis involved in differentiation/GO:0001932:regulation of protein phosphorylation/GO:0001934:positive regulation of protein phosphorylation/GO:0003674:molecular_function/GO:0005488:binding/GO:0005515:protein binding/GO:0005543:phospholipid binding/GO:0005546:phosphatidylinositol-4,5-bisphosphate binding/GO:0005547:phosphatidylinositol-3,4,5-t…	-	K20410:target of rapamycin complex 2 subunit MAPKAP1,	ko04150:mTOR signaling pathway,	CRIM,OST-HTH,SIN1,SIN1_PH,TUDOR
ENSBGRG00000003519	SPAG16	WD40 repeat-containing protein;Function unknown	Sperm-associated antigen 16 protein	sperm-associated antigen 16 protein isoform X1	antigen 16	GO:0000003:reproduction/GO:0000226:microtubule cytoskeleton organization/GO:0001539:cilium or flagellum-dependent cell motility/GO:0001578:microtubule bundle formation/GO:0003006:developmental process involved in reproduction/GO:0003341:cilium movement/GO:0003674:molecular_function/GO:0005488:binding/GO:0005515:protein binding/GO:0005575:cellular_component/GO:0005622:intracellular anatomical stru…	-			WD40
ENSBGRG00000003588	ATF7	-	Cyclic AMP-dependent transcription factor	PREDICTED: cyclic AMP-dependent transcription factor ATF-7 isoform X1	Cyclic AMP-dependent transcription factor ATF-7	GO:0000122:negative regulation of transcription by RNA polymerase II/GO:0000976:transcription regulatory region sequence-specific DNA binding/GO:0000977:RNA polymerase II transcription regulatory region sequence-specific DNA binding/GO:0000978:RNA polymerase II cis-regulatory region sequence-specific DNA binding/GO:0000981:DNA-binding transcription factor activity, RNA polymerase II-specific/GO:0…	-	K04450:cyclic AMP-dependent transcription factor ATF-2,	ko04010:MAPK signaling pathway,ko04022:cGMP-PKG signaling pathway,ko04151:PI3K-Akt signaling pathway,ko04211:Longevity regulating pathway,ko04261:Adrenergic signaling in cardiomyocytes,ko04668:TNF signaling pathway,ko04714:Thermogenesis,ko04728:Dopaminergic synapse,ko04911:Insulin secretion,ko04915:Estrogen signaling pathway,ko04918:Thyroid hormone synthesis,ko04922:Glucagon signaling pathway,ko0…	bZIP_1,bZIP_2
ENSBGRG00000003871	SBF2	-	Myotubularin-related protein	myotubularin-related protein 13	SET binding factor 2	GO:0000123:histone acetyltransferase complex/GO:0000278:mitotic cell cycle/GO:0003674:molecular_function/GO:0003682:chromatin binding/GO:0005085:guanyl-nucleotide exchange factor activity/GO:0005088:/GO:0005488:binding/GO:0005515:protein binding/GO:0005575:cellular_component/GO:0005622:intracellular anatomical structure/GO:0005623:obsolete cell/GO:0005634:nucleus/GO:0005654:nucleoplasm/GO:0005694…	-			C1_1,DENN,GRAM,Myotub-related,PH,Peptidase_M19,Ribosomal_S27e,SBF2,dDENN,uDENN
ENSBGRG00000003905	KDM3B	-	Lysine-specific demethylase	lysine-specific demethylase 3B isoform X2	demethylase 3B	GO:0000785:chromatin/GO:0000976:transcription regulatory region sequence-specific DNA binding/GO:0001067:regulatory region nucleic acid binding/GO:0003674:molecular_function/GO:0003676:nucleic acid binding/GO:0003677:DNA binding/GO:0003682:chromatin binding/GO:0003690:double-stranded DNA binding/GO:0003824:catalytic activity/GO:0005488:binding/GO:0005575:cellular_component/GO:0005622:intracellula…	-	K11449:jumonji domain-containing protein 1C ,K15601:[histone H3]-dimethyl-L-lysine9 demethylase ,	ko04714:Thermogenesis,ko05202:Transcriptional misregulation in cancer,	Cornifin,FAM53,JmjC,zf-CXXC
ENSBGRG00000003906
ENSBGRG00000003940	GABRB3	-	Gamma-aminobutyric acid receptor subunit	gamma-aminobutyric acid receptor subunit beta-3 isoform X2	gamma-aminobutyric acid	GO:0003008:system process/GO:0003674:molecular_function/GO:0004888:transmembrane signaling receptor activity/GO:0004890:GABA-A receptor activity/GO:0005215:transporter activity/GO:0005216:ion channel activity/GO:0005230:extracellular ligand-gated ion channel activity/GO:0005253:anion channel activity/GO:0005254:chloride channel activity/GO:0005488:binding/GO:0005515:protein binding/GO:0005575:cel…	-	K05181:gamma-aminobutyric acid receptor subunit beta,	ko04080:Neuroactive ligand-receptor interaction,ko04723:Retrograde endocannabinoid signaling,ko04726:Serotonergic synapse,ko04727:GABAergic synapse,ko05032:Morphine addiction,ko05033:Nicotine addiction,	Lig_chan,Neur_chan_LBD,Neur_chan_memb
ENSBGRG00000004037	TXNDC16	Thioredoxin/protein disulfide isomerase;Posttranslational modification, protein turnover, chaperones	Thioredoxin domain-containing protein	thioredoxin domain-containing protein 16 isoform X1	Thioredoxin domain containing 16	GO:0005575:cellular_component/GO:0005622:intracellular anatomical structure/GO:0005623:obsolete cell/GO:0005737:cytoplasm/GO:0005783:endoplasmic reticulum/GO:0005788:endoplasmic reticulum lumen/GO:0012505:endomembrane system/GO:0031974:membrane-enclosed lumen/GO:0043226:organelle/GO:0043227:membrane-bounded organelle/GO:0043229:intracellular organelle/GO:0043231:intracellular membrane-bounded org…	-			Thioredoxin,Thioredoxin_6
ENSBGRG00000004103	SLC25A21	Mitochondrial oxodicarboxylate carrier protein;Energy production and conversion	Mitochondrial 2-oxodicarboxylate carrier	Mitochondrial 2-oxodicarboxylate carrier, partial	Solute carrier family 25	GO:0003674:molecular_function/GO:0005215:transporter activity/GO:0005310:dicarboxylic acid transmembrane transporter activity/GO:0005342:organic acid transmembrane transporter activity/GO:0005575:cellular_component/GO:0005622:intracellular anatomical structure/GO:0005623:obsolete cell/GO:0005737:cytoplasm/GO:0005739:mitochondrion/GO:0005740:mitochondrial envelope/GO:0005743:mitochondrial inner me…	-			Mito_carr
ENSBGRG00000004214	FAM155A	-	Transmembrane protein	transmembrane protein FAM155A	calcium ion import into cytosol	GO:0005575:cellular_component/GO:0005623:obsolete cell/GO:0005886:plasma membrane/GO:0006810:transport/GO:0006811:ion transport/GO:0006812:cation transport/GO:0006816:calcium ion transport/GO:0006873:cellular ion homeostasis/GO:0006874:cellular calcium ion homeostasis/GO:0006875:cellular metal ion homeostasis/GO:0007204:positive regulation of cytosolic calcium ion concentration/GO:0008150:biologi…	-			-
ENSBGRG00000004300	ARHGAP15	-	Rho GTPase-activating protein	hypothetical protein	rho GTPase-activating protein	GO:0003674:molecular_function/GO:0005096:GTPase activator activity/GO:0005575:cellular_component/GO:0005622:intracellular anatomical structure/GO:0005623:obsolete cell/GO:0005737:cytoplasm/GO:0005829:cytosol/GO:0008047:enzyme activator activity/GO:0008150:biological_process/GO:0008360:regulation of cell shape/GO:0009966:regulation of signal transduction/GO:0010646:regulation of cell communication…	-			PH,PH_9,RPEL,RhoGAP,SH3-WW_linker,SH3_1,SH3_9,WW
ENSBGRG00000004320	OR2T3	-	Olfactory receptor	Olfactory receptor 2T3, partial	Olfactory receptor	GO:0003008:system process/GO:0003674:molecular_function/GO:0004888:transmembrane signaling receptor activity/GO:0004984:olfactory receptor activity/GO:0005575:cellular_component/GO:0005623:obsolete cell/GO:0005886:plasma membrane/GO:0007154:cell communication/GO:0007165:signal transduction/GO:0007186:G protein-coupled receptor signaling pathway/GO:0007600:sensory perception/GO:0007606:sensory per…	-	K04257:olfactory receptor,	ko04740:Olfactory transduction,	7tm_1,7tm_4
ENSBGRG00000004336
ENSBGRG00000004369	GRIA2	-	Glutamate receptor	glutamate receptor 2 isoform X1	AMPA glutamate receptor activity	GO:0000149:SNARE binding/GO:0001540:amyloid-beta binding/GO:0001919:regulation of receptor recycling/GO:0003008:system process/GO:0003674:molecular_function/GO:0004888:transmembrane signaling receptor activity/GO:0004970:ionotropic glutamate receptor activity/GO:0004971:AMPA glutamate receptor activity/GO:0005215:transporter activity/GO:0005216:ion channel activity/GO:0005230:extracellular ligand…	-	K05197:glutamate receptor 1,K05198:glutamate receptor 2,K05199:glutamate receptor 3,K05200:glutamate receptor 4,	ko04024:cAMP signaling pathway,ko04080:Neuroactive ligand-receptor interaction,ko04713:Circadian entrainment,ko04720:Long-term potentiation,ko04723:Retrograde endocannabinoid signaling,ko04724:Glutamatergic synapse,ko04728:Dopaminergic synapse,ko04730:Long-term depression,ko05014:Amyotrophic lateral sclerosis,ko05030:Cocaine addiction,ko05031:Amphetamine addiction,ko05033:Nicotine addiction,ko052…	ANF_receptor,Lig_chan,Lig_chan-Glu_bd,SBP_bac_3
ENSBGRG00000004372	NTRK2	-	BDNF/NT-3 growth factors receptor	PREDICTED: BDNF/NT-3 growth factors receptor isoform X1	BDNF NT-3 growth factors	GO:0000139:Golgi membrane/GO:0000902:cell morphogenesis/GO:0000904:cell morphogenesis involved in differentiation/GO:0001101:response to acid chemical/GO:0001505:regulation of neurotransmitter levels/GO:0001558:regulation of cell growth/GO:0001568:blood vessel development/GO:0001570:vasculogenesis/GO:0001654:eye development/GO:0001754:eye photoreceptor cell differentiation/GO:0001764:neuron migra…	2.7.10.1	K03176:neurotrophic tyrosine kinase receptor type 1 ,K04360:neurotrophic tyrosine kinase receptor type 2 ,K05101:neurotrophic tyrosine kinase, receptor type 3 ,	ko04010:MAPK signaling pathway,ko04014:Ras signaling pathway,ko04151:PI3K-Akt signaling pathway,ko04210:Apoptosis,ko04722:Neurotrophin signaling pathway,ko04750:Inflammatory mediator regulation of TRP channels,ko05034:Alcoholism,ko05200:Pathways in cancer,ko05202:Transcriptional misregulation in cancer,ko05216:Thyroid cancer,ko05230:Central carbon metabolism in cancer,	I-set,LRRNT,LRR_8,Pkinase_Tyr,TPKR_C2
ENSBGRG00000004374	GTDC1	-	Glycosyltransferase-like domain-containing protein	PREDICTED: glycosyltransferase-like domain-containing protein 1 isoform X1	Glycosyltransferase-like domain-containing protein 1 isoform	GO:0007275:multicellular organism development/GO:0007399:nervous system development/GO:0007417:central nervous system development/GO:0008150:biological_process/GO:0032501:multicellular organismal process/GO:0032502:developmental process/GO:0048731:system development/GO:0048856:anatomical structure development	-			DUF3524,Glycos_transf_1
ENSBGRG00000004378	TNNI3K	Tyrosine kinase specific for activated (GTP-bound) p21cdc42Hs;Signal transduction mechanisms	Serine/threonine-protein kinase	serine/threonine-protein kinase TNNI3K	Serine threonine-protein kinase	GO:0002027:regulation of heart rate/GO:0003674:molecular_function/GO:0003824:catalytic activity/GO:0004672:protein kinase activity/GO:0005488:binding/GO:0005515:protein binding/GO:0005575:cellular_component/GO:0005622:intracellular anatomical structure/GO:0005623:obsolete cell/GO:0005634:nucleus/GO:0005737:cytoplasm/GO:0006464:cellular protein modification process/GO:0006468:protein phosphorylati…	2.7.11.1,2.7.7.30	K00976:fucose-1-phosphate guanylyltransferase ,	ko00051:Fructose and mannose metabolism,ko00520:Amino sugar and nucleotide sugar metabolism,	Ank,Ank_2,Ank_3,Ank_4,Ank_5,Fucokinase,Pkinase,Pkinase_Tyr
ENSBGRG00000004490	ENOX1	-	Ecto-NOX disulfide-thiol exchanger	ecto-NOX disulfide-thiol exchanger 1 isoform X3	ecto-NOX disulfide-thiol exchanger	GO:0003674:molecular_function/GO:0003676:nucleic acid binding/GO:0003723:RNA binding/GO:0003729:mRNA binding/GO:0005488:binding/GO:0005575:cellular_component/GO:0005623:obsolete cell/GO:0005886:plasma membrane/GO:0016020:membrane/GO:0044464:obsolete cell part/GO:0071944:cell periphery/GO:0097159:organic cyclic compound binding/GO:1901363:heterocyclic compound binding	-			RRM_1
ENSBGRG00000004553	CSMD3	-	CUB and sushi domain-containing protein	PREDICTED: CUB and sushi domain-containing protein 3 isoform X1	CUB and sushi	GO:0005575:cellular_component/GO:0005623:obsolete cell/GO:0005886:plasma membrane/GO:0007275:multicellular organism development/GO:0007399:nervous system development/GO:0008150:biological_process/GO:0009987:cellular process/GO:0010975:regulation of neuron projection development/GO:0016020:membrane/GO:0022008:neurogenesis/GO:0030154:cell differentiation/GO:0031344:regulation of cell projection org…	-			CUB,MAM,Sushi
ENSBGRG00000004653	NWD2	-	NACHT and WD repeat domain-containing protein	PREDICTED: NACHT and WD repeat domain-containing protein 2	Leucine-rich repeat and WD repeat-containing protein KIAA1239 homolog	-	-			7TM_GPCR_Srx,AAA_16,AAA_22,DUF4062,NACHT,WD40
ENSBGRG00000004701	EXOC4	-	Exocyst complex component	hypothetical protein	exocyst complex component	GO:0000003:reproduction/GO:0000145:exocyst/GO:0000212:meiotic spindle organization/GO:0000226:microtubule cytoskeleton organization/GO:0000910:cytokinesis/GO:0000916:actomyosin contractile ring contraction/GO:0001505:regulation of neurotransmitter levels/GO:0001667:ameboidal-type cell migration/GO:0002064:epithelial cell development/GO:0002065:columnar/cuboidal epithelial cell differentiation/GO:…	-	K06111:exocyst complex component 4,		L27,Sec8_exocyst,p450
ENSBGRG00000004798	CHCHD3	-	MICOS complex subunit	MICOS complex subunit MIC19 isoform X1	Component of the MICOS complex, a large protein complex of the mitochondrial inner membrane that plays crucial roles in the maintenance of crista junctions, inner membrane architecture, and formation of contact sites to the outer membrane	GO:0000122:negative regulation of transcription by RNA polymerase II/GO:0000981:DNA-binding transcription factor activity, RNA polymerase II-specific/GO:0001227:DNA-binding transcription repressor activity, RNA polymerase II-specific/GO:0003674:molecular_function/GO:0003700:DNA-binding transcription factor activity/GO:0005198:structural molecule activity/GO:0005488:binding/GO:0005515:protein bind…	-			DUF1690,DUF737
ENSBGRG00000004829	SYNE1	Dystonin, GAS (Growth-arrest-specific protein), and related proteins;Cytoskeleton		PREDICTED: nesprin-1	Spectrin repeat containing nuclear envelope	GO:0000932:P-body/GO:0002053:positive regulation of mesenchymal cell proliferation/GO:0002090:regulation of receptor internalization/GO:0003674:molecular_function/GO:0003779:actin binding/GO:0005102:signaling receptor binding/GO:0005488:binding/GO:0005515:protein binding/GO:0005521:lamin binding/GO:0005575:cellular_component/GO:0005622:intracellular anatomical structure/GO:0005623:obsolete cell/G…	-			CH,DED,KASH,Spectrin
ENSBGRG00000005023	PDE5A	-	cGMP-specific 3,5-cyclic phosphodiesterase	cGMP-specific 3,5-cyclic phosphodiesterase	Phosphodiesterase 5A	GO:0000166:nucleotide binding/GO:0001666:response to hypoxia/GO:0001932:regulation of protein phosphorylation/GO:0001934:positive regulation of protein phosphorylation/GO:0002026:regulation of the force of heart contraction/GO:0002237:response to molecule of bacterial origin/GO:0002676:regulation of chronic inflammatory response/GO:0002678:positive regulation of chronic inflammatory response/GO:0…	3.1.4.17,3.1.4.35	K13298:dual 3,5-cyclic-AMP and -GMP phosphodiesterase 11 ,K13762:cGMP-specific 3,5-cyclic phosphodiesterase ,	ko00230:Purine metabolism,ko04022:cGMP-PKG signaling pathway,ko04934:Cushing syndrome,ko05032:Morphine addiction,	GAF,PDEase_I
ENSBGRG00000005101	CAPZA1	-	F-actin-capping protein subunit	F-actin-capping protein subunit alpha-1 isoform X1	barbed-end actin filament capping	GO:0000003:reproduction/GO:0000902:cell morphogenesis/GO:0001709:cell fate determination/GO:0001932:regulation of protein phosphorylation/GO:0001933:negative regulation of protein phosphorylation/GO:0002376:immune system process/GO:0002478:antigen processing and presentation of exogenous peptide antigen/GO:0002495:antigen processing and presentation of peptide antigen via MHC class II/GO:0002504:…	-	K10364:capping protein (actin filament) muscle Z-line, alpha,	ko04144:Endocytosis,	F-actin_cap_A
ENSBGRG00000005255	COL5A1	-	Collagen alpha-1(V) chain	collagen alpha-1(V) chain isoform X2	Collagen, type V, alpha 1	GO:0001568:blood vessel development/GO:0001654:eye development/GO:0001944:vasculature development/GO:0002009:morphogenesis of an epithelium/GO:0002011:morphogenesis of an epithelial sheet/GO:0003007:heart morphogenesis/GO:0003674:molecular_function/GO:0005102:signaling receptor binding/GO:0005178:integrin binding/GO:0005198:structural molecule activity/GO:0005201:extracellular matrix structural c…	-	K06236:collagen type I alpha,K19719:collagen type II alpha,K19721:collagen type V/XI/XXIV/XXVII, alpha,	ko04151:PI3K-Akt signaling pathway,ko04510:Focal adhesion,ko04512:ECM-receptor interaction,ko04611:Platelet activation,ko04926:Relaxin signaling pathway,ko04933:AGE-RAGE signaling pathway in diabetic complications,ko04974:Protein digestion and absorption,ko05146:Amoebiasis,ko05165:Human papillomavirus infection,	COLFI,Collagen,Laminin_G_1,Laminin_G_2,Laminin_G_3,Peptidase_M16,Peptidase_M16_C,zf-C4
ENSBGRG00000005270	ATP9A	P-type ATPase;Inorganic ion transport and metabolism	Probable phospholipid-transporting ATPase IIA	probable phospholipid-transporting ATPase IIA isoform X3	phospholipid-transporting ATPase	GO:0000003:reproduction/GO:0003674:molecular_function/GO:0003824:catalytic activity/GO:0004012:/GO:0005215:transporter activity/GO:0005319:lipid transporter activity/GO:0005548:phospholipid transporter activity/GO:0005575:cellular_component/GO:0005622:intracellular anatomical structure/GO:0005623:obsolete cell/GO:0005737:cytoplasm/GO:0005768:endosome/GO:0005769:early endosome/GO:0005794:Golgi app…	3.6.3.1			Cation_ATPase,DUF1011,Dynein_attach_N,E1-E2_ATPase,Hydrolase,Hydrolase_3,Ion_trans,PhoLip_ATPase_C,PhoLip_ATPase_N
ENSBGRG00000005311	Frk	Tyrosine kinases;Signal transduction mechanisms	Tyrosine-protein kinase FRK	PREDICTED: tyrosine-protein kinase FRK	Src family tyrosine kinase	GO:0000122:negative regulation of transcription by RNA polymerase II/GO:0000323:lytic vacuole/GO:0001775:cell activation/GO:0002252:immune effector process/GO:0002263:cell activation involved in immune response/GO:0002274:myeloid leukocyte activation/GO:0002275:myeloid cell activation involved in immune response/GO:0002283:neutrophil activation involved in immune response/GO:0002366:leukocyte act…	2.7.10.2			Collagen,Exo_endo_phos,Pkinase_Tyr,SH2,SH3_1
ENSBGRG00000005442	Cyfip1	-	Cytoplasmic FMR1-interacting protein	Cytoplasmic FMR1-interacting protein 1, partial	negative regulation of synaptic vesicle recycling	GO:0000003:reproduction/GO:0000339:RNA cap binding/GO:0000340:RNA 7-methylguanosine cap binding/GO:0000902:cell morphogenesis/GO:0000904:cell morphogenesis involved in differentiation/GO:0001558:regulation of cell growth/GO:0001654:eye development/GO:0001667:ameboidal-type cell migration/GO:0001726:ruffle/GO:0001745:compound eye morphogenesis/GO:0001775:cell activation/GO:0002064:epithelial cell …	-	K05749:cytoplasmic FMR1 interacting protein,	ko03013:RNA transport,ko04810:Regulation of actin cytoskeleton,	DDE_3,DUF1394,FragX_IP,HTH_Tnp_Tc3_2,Spc97_Spc98,zf-C2H2
ENSBGRG00000005444	LRPPRC	-	Leucine-rich PPR motif-containing protein, mitochondrial	PREDICTED: leucine-rich PPR motif-containing protein, mitochondrial	pentatricopeptide repeat containing	GO:0000228:nuclear chromosome/GO:0000793:condensed chromosome/GO:0000794:condensed nuclear chromosome/GO:0000959:mitochondrial RNA metabolic process/GO:0000960:regulation of mitochondrial RNA catabolic process/GO:0000961:negative regulation of mitochondrial RNA catabolic process/GO:0000963:mitochondrial RNA processing/GO:0000965:mitochondrial RNA 3-end processing/GO:0002082:regulation of oxidativ…	-			PPR,PPR_2,PPR_3,Pkinase,Rad21_Rec8_N
ENSBGRG00000005615	LRRC28	Leucine-rich repeat (LRR) protein, contains calponin homology domain;Cytoskeleton	Leucine-rich repeat-containing protein	PREDICTED: leucine-rich repeat-containing protein 28	Leucine-rich repeat-containing protein 28	GO:0007154:cell communication/GO:0007165:signal transduction/GO:0008150:biological_process/GO:0009987:cellular process/GO:0023052:signaling/GO:0050789:regulation of biological process/GO:0050794:regulation of cellular process/GO:0050896:response to stimulus/GO:0051716:cellular response to stimulus/GO:0065007:biological regulation	-			LRR_4,LRR_6,LRR_8
ENSBGRG00000005650	ZFP64	-	Zinc finger protein	zinc finger protein 64 isoform X1	Zinc finger protein 64 homolog	GO:0000981:DNA-binding transcription factor activity, RNA polymerase II-specific/GO:0001817:regulation of cytokine production/GO:0001819:positive regulation of cytokine production/GO:0003674:molecular_function/GO:0003700:DNA-binding transcription factor activity/GO:0006355:regulation of transcription, DNA-templated/GO:0006357:regulation of transcription by RNA polymerase II/GO:0008150:biological_…	-			zf-C2H2,zf-C2H2_6,zf-H2C2_5,zf-met
ENSBGRG00000005790	ADGRV1	-	Adhesion G-protein coupled receptor	hypothetical protein	G-protein coupled receptor	GO:0001654:eye development/GO:0001754:eye photoreceptor cell differentiation/GO:0001894:tissue homeostasis/GO:0001895:retina homeostasis/GO:0002139:stereocilia coupling link/GO:0002141:stereocilia ankle link/GO:0002142:stereocilia ankle link complex/GO:0003008:system process/GO:0003674:molecular_function/GO:0004888:transmembrane signaling receptor activity/GO:0004930:G protein-coupled receptor ac…	-			7tm_2,Calx-beta,EPTP,ER,GPS,Laminin_G_3,PAN_1,fn3
ENSBGRG00000005809
ENSBGRG00000005937	VRK2	Serine/threonine protein kinase;Signal transduction mechanisms	Serine/threonine-protein kinase	PREDICTED: serine/threonine-protein kinase VRK2 isoform X1	Vaccinia related kinase 2	GO:0001932:regulation of protein phosphorylation/GO:0001959:regulation of cytokine-mediated signaling pathway/GO:0003674:molecular_function/GO:0003824:catalytic activity/GO:0004672:protein kinase activity/GO:0004674:protein serine/threonine kinase activity/GO:0005488:binding/GO:0005515:protein binding/GO:0005575:cellular_component/GO:0005622:intracellular anatomical structure/GO:0005623:obsolete …	2.7.11.1			Pkinase
ENSBGRG00000005964	ILDR2	-	Immunoglobulin-like domain-containing receptor	immunoglobulin-like domain-containing receptor 2 isoform X1	receptor 2	GO:0001894:tissue homeostasis/GO:0002790:peptide secretion/GO:0006810:transport/GO:0007154:cell communication/GO:0007267:cell-cell signaling/GO:0007275:multicellular organism development/GO:0008104:protein localization/GO:0008150:biological_process/GO:0009306:protein secretion/GO:0009743:response to carbohydrate/GO:0009746:response to hexose/GO:0009749:response to glucose/GO:0009914:hormone trans…	-			LSR,V-set,ig
ENSBGRG00000006150	PTH2R	-	Parathyroid hormone 2 receptor	hypothetical protein	parathyroid hormone 2	GO:0003674:molecular_function/GO:0004888:transmembrane signaling receptor activity/GO:0004930:G protein-coupled receptor activity/GO:0004991:parathyroid hormone receptor activity/GO:0005575:cellular_component/GO:0005623:obsolete cell/GO:0005886:plasma membrane/GO:0005887:integral component of plasma membrane/GO:0007154:cell communication/GO:0007165:signal transduction/GO:0007186:G protein-coupled…	-	K04585:parathyroid hormone receptor 1,K04586:parathyroid hormone receptor 2,K04589:vasoactive intestinal peptide receptor 1,	ko04080:Neuroactive ligand-receptor interaction,ko04961:Endocrine and other factor-regulated calcium reabsorption,	7tm_2,HRM
ENSBGRG00000006264	INTS8	-	Integrator complex subunit	integrator complex subunit 8	Integrator complex subunit 8	GO:0000428:DNA-directed RNA polymerase complex/GO:0005575:cellular_component/GO:0005622:intracellular anatomical structure/GO:0005623:obsolete cell/GO:0005634:nucleus/GO:0005654:nucleoplasm/GO:0006139:nucleobase-containing compound metabolic process/GO:0006351:transcription, DNA-templated/GO:0006366:transcription by RNA polymerase II/GO:0006396:RNA processing/GO:0006725:cellular aromatic compound…	-	K04676:mothers against decapentaplegic homolog 1,	ko04350:TGF-beta signaling pathway,ko04390:Hippo signaling pathway,ko04550:Signaling pathways regulating pluripotency of stem cells,ko05202:Transcriptional misregulation in cancer,	-
ENSBGRG00000006291	RAD51B	RecA/RadA recombinase;Replication, recombination and repair	DNA repair protein RAD51 homolog	hypothetical protein	DNA repair protein RAD51 homolog	GO:0000003:reproduction/GO:0000150:recombinase activity/GO:0000217:DNA secondary structure binding/GO:0000280:nuclear division/GO:0000400:four-way junction DNA binding/GO:0000707:meiotic DNA recombinase assembly/GO:0000724:double-strand break repair via homologous recombination/GO:0000725:recombinational repair/GO:0000730:DNA recombinase assembly/GO:0001701:in utero embryonic development/GO:00018…	-	K10869:RAD51-like protein 1,	ko03440:Homologous recombination,	Rad51
ENSBGRG00000006343	AIMP1	-	Aminoacyl tRNA synthase complex-interacting multifunctional protein	PREDICTED: aminoacyl tRNA synthase complex-interacting multifunctional protein 1	Aminoacyl tRNA synthase complex-interacting multifunctional protein	GO:0000049:tRNA binding/GO:0001936:regulation of endothelial cell proliferation/GO:0001937:negative regulation of endothelial cell proliferation/GO:0002376:immune system process/GO:0002791:regulation of peptide secretion/GO:0002793:positive regulation of peptide secretion/GO:0003674:molecular_function/GO:0003676:nucleic acid binding/GO:0003723:RNA binding/GO:0005102:signaling receptor binding/GO:…	-			DDRGK,HTH_28,HTH_Tnp_Tc3_2,tRNA_bind
ENSBGRG00000006780	SUCO	-	SUN domain-containing ossification factor	PREDICTED: SUN domain-containing ossification factor isoform X2	ossification factor	GO:0005575:cellular_component/GO:0005622:intracellular anatomical structure/GO:0005623:obsolete cell/GO:0005737:cytoplasm/GO:0005783:endoplasmic reticulum/GO:0005791:rough endoplasmic reticulum/GO:0007154:cell communication/GO:0007267:cell-cell signaling/GO:0008150:biological_process/GO:0009889:regulation of biosynthetic process/GO:0009891:positive regulation of biosynthetic process/GO:0009893:po…	3.6.5.5	K01528:dynamin 1/3 ,	ko04072:Phospholipase D signaling pathway,ko04144:Endocytosis,ko04721:Synaptic vesicle cycle,ko04961:Endocrine and other factor-regulated calcium reabsorption,ko05100:Bacterial invasion of epithelial cells,	EF-hand_7,Prefoldin,Rhomboid,Sad1_UNC
ENSBGRG00000006792	MCM8	DNA replication licensing factor, MCM6 component;Replication, recombination and repair	DNA helicase	PREDICTED: DNA helicase MCM8 isoform X1	Minichromosome maintenance 8 homologous recombination repair factor	GO:0000003:reproduction/GO:0000082:G1/S transition of mitotic cell cycle/GO:0000278:mitotic cell cycle/GO:0000724:double-strand break repair via homologous recombination/GO:0000725:recombinational repair/GO:0005575:cellular_component/GO:0005622:intracellular anatomical structure/GO:0005623:obsolete cell/GO:0005634:nucleus/GO:0005654:nucleoplasm/GO:0006139:nucleobase-containing compound metabolic …	3.6.4.12			5_nucleotid,CDP-OH_P_transf,MCM,MCM_OB,XendoU
ENSBGRG00000006798	RASAL2	-	Ras GTPase-activating protein nGAP	ras GTPase-activating protein nGAP isoform X7	RAS protein activator like 2	GO:0000165:MAPK cascade/GO:0003008:system process/GO:0003674:molecular_function/GO:0005096:GTPase activator activity/GO:0005575:cellular_component/GO:0005622:intracellular anatomical structure/GO:0005623:obsolete cell/GO:0005737:cytoplasm/GO:0005829:cytosol/GO:0005886:plasma membrane/GO:0006464:cellular protein modification process/GO:0006468:protein phosphorylation/GO:0006793:phosphorus metaboli…	-	K17631:Ras/Rap GTPase-activating protein SynGAP,K17633:RAS protein activator-like 2,K19901:disabled homolog 2-interacting protein,	ko04014:Ras signaling pathway,ko04210:Apoptosis,ko04668:TNF signaling pathway,	C2,DUF3498,Med26,RasGAP
ENSBGRG00000006829	-	-	-	glycophorin B variant 2	-	-	-	-	-	-
ENSBGRG00000006907	CTNNA2	-	Catenin	catenin alpha-2 isoform X2	Catenin alpha-2 isoform	GO:0000902:cell morphogenesis/GO:0000904:cell morphogenesis involved in differentiation/GO:0001667:ameboidal-type cell migration/GO:0001700:embryonic development via the syncytial blastoderm/GO:0001755:neural crest cell migration/GO:0001964:startle response/GO:0002009:morphogenesis of an epithelium/GO:0002064:epithelial cell development/GO:0003008:system process/GO:0003382:epithelial cell morphog…	-	K05691:catenin alpha,	ko04390:Hippo signaling pathway,ko04520:Adherens junction,ko04670:Leukocyte transendothelial migration,ko05100:Bacterial invasion of epithelial cells,ko05200:Pathways in cancer,ko05213:Endometrial cancer,ko05226:Gastric cancer,ko05412:Arrhythmogenic right ventricular cardiomyopathy,	Vinculin
ENSBGRG00000006924	KATNAL1	AAA+-type ATPase;Posttranslational modification, protein turnover, chaperones	Katanin p60 ATPase-containing subunit A-like	katanin p60 ATPase-containing subunit A-like 1	Catalytic subunit of a complex which severs microtubules in an ATP-dependent manner. Microtubule severing may promote rapid reorganization of cellular microtubule arrays and the release of microtubules from the centrosome following nucleation. Microtubule release from the mitotic spindle poles may allow depolymerization of the microtubule end proximal to the spindle pole, leading to poleward micr…	GO:0000003:reproduction/GO:0000070:mitotic sister chromatid segregation/GO:0000212:meiotic spindle organization/GO:0000226:microtubule cytoskeleton organization/GO:0000278:mitotic cell cycle/GO:0000280:nuclear division/GO:0000819:sister chromatid segregation/GO:0000922:spindle pole/GO:0003674:molecular_function/GO:0003824:catalytic activity/GO:0005488:binding/GO:0005515:protein binding/GO:0005575…	3.6.4.3			AAA,Vps4_C
ENSBGRG00000006943	KIAA0825	-	Uncharacterized protein	PREDICTED: uncharacterized protein KIAA0825 homolog	protein KIAA0825 homolog	-	-			DUF4495
ENSBGRG00000006946	Ncam1	Projectin/twitchin and related proteins;Cytoskeleton	Neural cell adhesion molecule	neural cell adhesion molecule 1 isoform X7	Neural cell adhesion molecule	GO:0000003:reproduction/GO:0000139:Golgi membrane/GO:0000165:MAPK cascade/GO:0000902:cell morphogenesis/GO:0000904:cell morphogenesis involved in differentiation/GO:0001654:eye development/GO:0001746:Bolwigs organ morphogenesis/GO:0001928:regulation of exocyst assembly/GO:0002009:morphogenesis of an epithelium/GO:0002165:instar larval or pupal development/GO:0002237:response to molecule of bacter…	-	K06491:neural cell adhesion molecule,	ko04514:Cell adhesion molecules,ko05020:Prion disease,	Aminotran_5,Copine,I-set,Ig_3,fn3,ig
ENSBGRG00000006993	PCDH9	-		protocadherin-9 isoform X1	Protocadherin	-	-			Cadherin,Cadherin_2,Protocadherin
ENSBGRG00000007081	MYO3B	Traf2- and Nck-interacting kinase and related germinal center kinase (GCK) family protein kinases;Signal transduction mechanisms	Myosin-IIIb	PREDICTED: LOW QUALITY PROTEIN: myosin-IIIb	Myosin. Large ATPases.	GO:0000146:microfilament motor activity/GO:0000902:cell morphogenesis/GO:0000904:cell morphogenesis involved in differentiation/GO:0001750:photoreceptor outer segment/GO:0001894:tissue homeostasis/GO:0001895:retina homeostasis/GO:0001917:photoreceptor inner segment/GO:0002064:epithelial cell development/GO:0002065:columnar/cuboidal epithelial cell differentiation/GO:0002066:columnar/cuboidal epit…	2.7.11.1			Gal-3-0_sulfotr,IQ,Myosin_head,Pkinase,Pkinase_Tyr
ENSBGRG00000007162	CTNNA3	-	Catenin	PREDICTED: catenin alpha-3 isoform X1	Vinculin family	GO:0002027:regulation of heart rate/GO:0003674:molecular_function/GO:0005488:binding/GO:0005515:protein binding/GO:0005575:cellular_component/GO:0005623:obsolete cell/GO:0005911:cell-cell junction/GO:0005912:adherens junction/GO:0005913:/GO:0005916:fascia adherens/GO:0006937:regulation of muscle contraction/GO:0006942:regulation of striated muscle contraction/GO:0007154:cell communication/GO:0007…	-	K05691:catenin alpha,	ko04390:Hippo signaling pathway,ko04520:Adherens junction,ko04670:Leukocyte transendothelial migration,ko05100:Bacterial invasion of epithelial cells,ko05200:Pathways in cancer,ko05213:Endometrial cancer,ko05226:Gastric cancer,ko05412:Arrhythmogenic right ventricular cardiomyopathy,	Vinculin
ENSBGRG00000007238	LRRTM3	FOG: Leucine rich repeat;General function prediction only	Leucine-rich repeat transmembrane neuronal protein	PREDICTED: leucine-rich repeat transmembrane neuronal protein 3 isoform X1	repeat transmembrane neuronal	GO:0001932:regulation of protein phosphorylation/GO:0001933:negative regulation of protein phosphorylation/GO:0003674:molecular_function/GO:0004857:enzyme inhibitor activity/GO:0004860:protein kinase inhibitor activity/GO:0005575:cellular_component/GO:0005622:intracellular anatomical structure/GO:0005623:obsolete cell/GO:0005737:cytoplasm/GO:0006469:negative regulation of protein kinase activity/…	-			LRR_8
ENSBGRG00000007250	DNAH8	Dynein, heavy chain;Cytoskeleton	Dynein heavy chain 8, axonemal	dynein heavy chain 8, axonemal	heavy chain 8	GO:0000226:microtubule cytoskeleton organization/GO:0001539:cilium or flagellum-dependent cell motility/GO:0001578:microtubule bundle formation/GO:0003341:cilium movement/GO:0003674:molecular_function/GO:0003774:motor activity/GO:0003777:microtubule motor activity/GO:0003824:catalytic activity/GO:0005488:binding/GO:0005515:protein binding/GO:0005575:cellular_component/GO:0005622:intracellular ana…	-	K10408:dynein heavy chain, axonemal,	ko05016:Huntington disease,	AAA_5,AAA_6,AAA_7,AAA_8,AAA_9,DHC_N1,DHC_N2,Dynein_heavy,MT
ENSBGRG00000007399	GOPC	-	Golgi-associated PDZ and coiled-coil motif-containing protein	Golgi-associated PDZ and coiled-coil motif-containing protein	Golgi-associated PDZ and coiled-coil	GO:0000003:reproduction/GO:0000139:Golgi membrane/GO:0000149:SNARE binding/GO:0000323:lytic vacuole/GO:0001664:G protein-coupled receptor binding/GO:0003006:developmental process involved in reproduction/GO:0003674:molecular_function/GO:0005102:signaling receptor binding/GO:0005109:frizzled binding/GO:0005488:binding/GO:0005515:protein binding/GO:0005575:cellular_component/GO:0005622:intracellula…	-			PDZ
ENSBGRG00000007425	RTN1	-		reticulon-1 isoform X1	Reticulon 1	GO:0005575:cellular_component/GO:0005622:intracellular anatomical structure/GO:0005623:obsolete cell/GO:0005634:nucleus/GO:0005737:cytoplasm/GO:0005783:endoplasmic reticulum/GO:0005789:endoplasmic reticulum membrane/GO:0005790:smooth endoplasmic reticulum/GO:0006996:organelle organization/GO:0007029:endoplasmic reticulum organization/GO:0007275:multicellular organism development/GO:0007399:nervou…	-			Reticulon
ENSBGRG00000007636	BTBD9	FOG: Armadillo/beta-catenin-like repeats;Function unknown	BTB/POZ domain-containing protein	PREDICTED: BTB/POZ domain-containing protein 9 isoform X1	BTB POZ domain-containing protein	GO:0000151:ubiquitin ligase complex/GO:0001505:regulation of neurotransmitter levels/GO:0003008:system process/GO:0003674:molecular_function/GO:0005488:binding/GO:0005515:protein binding/GO:0005575:cellular_component/GO:0005622:intracellular anatomical structure/GO:0005623:obsolete cell/GO:0005737:cytoplasm/GO:0006508:proteolysis/GO:0006511:ubiquitin-dependent protein catabolic process/GO:0006725…	-			BACK,BTB,F5_F8_type_C,PHD
ENSBGRG00000007895	PRKAG2	-	5-AMP-activated protein kinase subunit	5-AMP-activated protein kinase subunit gamma-2 isoform X2	5-AMP-activated protein kinase subunit gamma-2	GO:0000166:nucleotide binding/GO:0001932:regulation of protein phosphorylation/GO:0001933:negative regulation of protein phosphorylation/GO:0001934:positive regulation of protein phosphorylation/GO:0003674:molecular_function/GO:0003824:catalytic activity/GO:0004672:protein kinase activity/GO:0004674:protein serine/threonine kinase activity/GO:0004679:AMP-activated protein kinase activity/GO:00048…	-	K07200:5-AMP-activated protein kinase, regulatory gamma subunit,	ko04068:FoxO signaling pathway,ko04152:AMPK signaling pathway,ko04211:Longevity regulating pathway,ko04213:Longevity regulating pathway - multiple species,ko04371:Apelin signaling pathway,ko04530:Tight junction,ko04710:Circadian rhythm,ko04714:Thermogenesis,ko04910:Insulin signaling pathway,ko04920:Adipocytokine signaling pathway,ko04921:Oxytocin signaling pathway,ko04922:Glucagon signaling pathw…	CBS,DUF659,EMP24_GP25L,Ras
ENSBGRG00000008223	NUBPL	ATPases involved in chromosome partitioning;Cell cycle control, cell division, chromosome partitioning	Iron-sulfur protein NUBPL	hypothetical protein G4228_009341	Iron-sulfur protein	GO:0003674:molecular_function/GO:0005488:binding/GO:0005575:cellular_component/GO:0005622:intracellular anatomical structure/GO:0005623:obsolete cell/GO:0005737:cytoplasm/GO:0005739:mitochondrion/GO:0005759:mitochondrial matrix/GO:0005886:plasma membrane/GO:0006996:organelle organization/GO:0007005:mitochondrion organization/GO:0008150:biological_process/GO:0009653:anatomical structure morphogene…	-			ParA
ENSBGRG00000008257	Pdzd2	-	PDZ domain-containing protein	PDZ domain-containing protein 2, partial	PDZ domain-containing protein	GO:0005575:cellular_component/GO:0005576:extracellular region/GO:0005622:intracellular anatomical structure/GO:0005623:obsolete cell/GO:0005634:nucleus/GO:0005737:cytoplasm/GO:0005783:endoplasmic reticulum/GO:0005911:cell-cell junction/GO:0007154:cell communication/GO:0007165:signal transduction/GO:0008150:biological_process/GO:0009987:cellular process/GO:0012505:endomembrane system/GO:0014069:po…	-			PDZ
ENSBGRG00000008302
ENSBGRG00000008311	CSMD1	-	CUB and sushi domain-containing protein	LOW QUALITY PROTEIN: CUB and sushi domain-containing protein 1	CUB and sushi	GO:0001964:startle response/GO:0003008:system process/GO:0008150:biological_process/GO:0009605:response to external stimulus/GO:0032501:multicellular organismal process/GO:0033500:carbohydrate homeostasis/GO:0042592:homeostatic process/GO:0042593:glucose homeostasis/GO:0048878:chemical homeostasis/GO:0050877:nervous system process/GO:0050896:response to stimulus/GO:0050905:neuromuscular process/G…	-			CUB,Ribosomal_L31e,Sushi
ENSBGRG00000008342	-	-	Ig gamma-3 chain C region	membrane-bound immunoglobulin gamma3 heavy chain constant region, partial	antigen binding	GO:0002250:adaptive immune response/GO:0002252:immune effector process/GO:0002253:activation of immune response/GO:0002376:immune system process/GO:0002429:immune response-activating cell surface receptor signaling pathway/GO:0002443:leukocyte mediated immunity/GO:0002449:lymphocyte mediated immunity/GO:0002455:humoral immune response mediated by circulating immunoglobulin/GO:0002460:adaptive imm…	-			C1-set,V-set,ig
ENSBGRG00000008346	SLC25A13	Mitochondrial aspartate/glutamate carrier protein Aralar/Citrin (contains EF-hand Ca2+-binding domains);Energy production and conversion	Calcium-binding mitochondrial carrier protein	hypothetical protein	Solute carrier family 25	GO:0003333:amino acid transmembrane transport/GO:0003674:molecular_function/GO:0005215:transporter activity/GO:0005310:dicarboxylic acid transmembrane transporter activity/GO:0005313:L-glutamate transmembrane transporter activity/GO:0005326:neurotransmitter transmembrane transporter activity/GO:0005342:organic acid transmembrane transporter activity/GO:0005488:binding/GO:0005509:calcium ion bindi…	-			EF-hand_1,EF-hand_5,EF-hand_6,EF-hand_7,EF-hand_8,Mito_carr,Peptidase_M2,Ribosomal_L36e
ENSBGRG00000008391	PRRC1	-	Protein	protein PRRC1	Proline rich coiled-coil 1	GO:0001756:somitogenesis/GO:0001757:somite specification/GO:0001894:tissue homeostasis/GO:0001932:regulation of protein phosphorylation/GO:0001934:positive regulation of protein phosphorylation/GO:0003002:regionalization/GO:0003674:molecular_function/GO:0005488:binding/GO:0005515:protein binding/GO:0005575:cellular_component/GO:0005622:intracellular anatomical structure/GO:0005623:obsolete cell/G…	-			NTPase_I-T
ENSBGRG00000008439	EVA1A	-	Protein eva-1 homolog A	protein eva-1 homolog A	eva-1 homolog	GO:0005575:cellular_component/GO:0005622:intracellular anatomical structure/GO:0005623:obsolete cell/GO:0005737:cytoplasm/GO:0005783:endoplasmic reticulum/GO:0005788:endoplasmic reticulum lumen/GO:0005886:plasma membrane/GO:0006464:cellular protein modification process/GO:0006807:nitrogen compound metabolic process/GO:0008150:biological_process/GO:0008152:metabolic process/GO:0009987:cellular pro…	-			FAM176
ENSBGRG00000008447	Golph3	-	Golgi phosphoprotein	Golgi phosphoprotein 3	golgi phosphoprotein 3	GO:0000003:reproduction/GO:0000212:meiotic spindle organization/GO:0000226:microtubule cytoskeleton organization/GO:0000278:mitotic cell cycle/GO:0000280:nuclear division/GO:0000281:mitotic cytokinesis/GO:0000301:retrograde transport, vesicle recycling within Golgi/GO:0000910:cytokinesis/GO:0000912:assembly of actomyosin apparatus involved in cytokinesis/GO:0000915:actomyosin contractile ring ass…	-			GPP34
ENSBGRG00000008452	KIF13A	Kinesin-like protein;Cytoskeleton	Kinesin-like protein	kinesin-like protein KIF13A isoform X1	kinesin-like protein KIF13A	GO:0000139:Golgi membrane/GO:0003674:molecular_function/GO:0003774:motor activity/GO:0003777:microtubule motor activity/GO:0003824:catalytic activity/GO:0005575:cellular_component/GO:0005622:intracellular anatomical structure/GO:0005623:obsolete cell/GO:0005737:cytoplasm/GO:0005768:endosome/GO:0005794:Golgi apparatus/GO:0005802:trans-Golgi network/GO:0005813:centrosome/GO:0005815:microtubule orga…	-			CAP_GLY,DUF3694,FHA,KIF1B,Kinesin,Kinesin_assoc,RRM_1,SIR2
ENSBGRG00000008625	GALNT5	-	Polypeptide N-acetylgalactosaminyltransferase	PREDICTED: polypeptide N-acetylgalactosaminyltransferase 5	polypeptide N-acetylgalactosaminyltransferase 5	GO:0000139:Golgi membrane/GO:0003674:molecular_function/GO:0003824:catalytic activity/GO:0004653:polypeptide N-acetylgalactosaminyltransferase activity/GO:0005575:cellular_component/GO:0005622:intracellular anatomical structure/GO:0005623:obsolete cell/GO:0005737:cytoplasm/GO:0005794:Golgi apparatus/GO:0006022:aminoglycan metabolic process/GO:0006023:aminoglycan biosynthetic process/GO:0006024:gl…	2.4.1.41	K00710:polypeptide N-acetylgalactosaminyltransferase ,	ko00512:Mucin type O-glycan biosynthesis,	Glycos_transf_2,Ricin_B_lectin,p450
ENSBGRG00000008832	SH3RF3	-	E3 ubiquitin-protein ligase	SH3 domain-containing RING finger protein 3	SH3 domain-containing RING finger protein 3	GO:0001700:embryonic development via the syncytial blastoderm/GO:0001764:neuron migration/GO:0001932:regulation of protein phosphorylation/GO:0001934:positive regulation of protein phosphorylation/GO:0002009:morphogenesis of an epithelium/GO:0002237:response to molecule of bacterial origin/GO:0002376:immune system process/GO:0002682:regulation of immune system process/GO:0002694:regulation of leu…	2.3.2.27			SH3_1,SH3_2,SH3_9,zf-C3HC4,zf-C3HC4_2,zf-RING_2,zf-RING_UBOX
ENSBGRG00000008877	TTC29	-	Tetratricopeptide repeat protein	tetratricopeptide repeat protein 29	tetratricopeptide repeat	-	-			TPR_12,TPR_16,TPR_4,TPR_6,TPR_7,TPR_8
ENSBGRG00000008879	Mis18bp1	-	Mis18-binding protein	mis18-binding protein 1 isoform X1	MIS18 binding protein 1	GO:0000228:nuclear chromosome/GO:0000775:chromosome, centromeric region/GO:0000776:kinetochore/GO:0000777:condensed chromosome kinetochore/GO:0000778:condensed nuclear chromosome kinetochore/GO:0000779:condensed chromosome, centromeric region/GO:0000780:/GO:0000793:condensed chromosome/GO:0000794:condensed nuclear chromosome/GO:0000981:DNA-binding transcription factor activity, RNA polymerase II-…	-			Myb_DNA-binding,SANTA
ENSBGRG00000008888	CDH17	-		PREDICTED: cadherin-17	Cadherin 17	GO:0001775:cell activation/GO:0002252:immune effector process/GO:0002263:cell activation involved in immune response/GO:0002285:lymphocyte activation involved in immune response/GO:0002312:B cell activation involved in immune response/GO:0002313:mature B cell differentiation involved in immune response/GO:0002314:germinal center B cell differentiation/GO:0002315:marginal zone B cell differentiati…	-	K06811:cadherin 17, LI cadherin,	ko05226:Gastric cancer,	Cadherin
ENSBGRG00000008902	GRAMD2B	-	GRAM domain-containing protein	PREDICTED: GRAM domain-containing protein 3 isoform X3	domain in glucosyltransferases, myotubularins and other putative membrane-associated proteins	GO:0003674:molecular_function/GO:0005488:binding/GO:0005515:protein binding/GO:0005575:cellular_component/GO:0005622:intracellular anatomical structure/GO:0005623:obsolete cell/GO:0005737:cytoplasm/GO:0005856:cytoskeleton/GO:0005874:microtubule/GO:0005881:cytoplasmic microtubule/GO:0015630:microtubule cytoskeleton/GO:0042802:identical protein binding/GO:0043226:organelle/GO:0043228:non-membrane-b…	-			GRAM
ENSBGRG00000008941	DPP6	-	Dipeptidyl aminopeptidase-like protein	dipeptidyl aminopeptidase-like protein 6	Dipeptidyl aminopeptidase-like protein	GO:0001508:action potential/GO:0003008:system process/GO:0003674:molecular_function/GO:0003824:catalytic activity/GO:0004177:aminopeptidase activity/GO:0005575:cellular_component/GO:0005623:obsolete cell/GO:0005886:plasma membrane/GO:0005887:integral component of plasma membrane/GO:0006508:proteolysis/GO:0006807:nitrogen compound metabolic process/GO:0007154:cell communication/GO:0008076:voltage-…	3.4.14.5	K01278:dipeptidyl-peptidase 4 ,	ko04974:Protein digestion and absorption,	Amino_oxidase,DPPIV_N,Lectin_C,Neur_chan_memb,Peptidase_S9,RSB_motif
ENSBGRG00000008994	MED6	RNA polymerase II transcriptional regulation mediator;Transcription	Mediator of RNA polymerase II transcription subunit	mediator complex subunit 6	RNA polymerase II transcription coactivator activity involved in preinitiation complex assembly	GO:0000151:ubiquitin ligase complex/GO:0000428:DNA-directed RNA polymerase complex/GO:0001128:obsolete RNA polymerase II transcription coactivator activity involved in preinitiation complex assembly/GO:0003674:molecular_function/GO:0003676:nucleic acid binding/GO:0003677:DNA binding/GO:0003712:transcription coregulator activity/GO:0003713:transcription coactivator activity/GO:0005488:binding/GO:0…	-			Med6
ENSBGRG00000009031	CD5L	-	CD5 antigen-like	hypothetical protein JEQ12_001018	CD5 antigen-like	GO:0005575:cellular_component/GO:0005576:extracellular region/GO:0005615:extracellular space/GO:0006950:response to stress/GO:0006952:defense response/GO:0006968:cellular defense response/GO:0008150:biological_process/GO:0044421:obsolete extracellular region part/GO:0050896:response to stimulus	-	K13912:deleted in malignant brain tumors 1 protein,	ko04970:Salivary secretion,	Ig_2,Ig_3,SRCR
ENSBGRG00000009159	EDA	-	Ectodysplasin-A	ectodysplasin-A	TNF(Tumour Necrosis Factor) family	GO:0000165:MAPK cascade/GO:0001709:cell fate determination/GO:0001942:hair follicle development/GO:0002376:immune system process/GO:0003674:molecular_function/GO:0005102:signaling receptor binding/GO:0005123:death receptor binding/GO:0005126:cytokine receptor binding/GO:0005164:tumor necrosis factor receptor binding/GO:0005488:binding/GO:0005515:protein binding/GO:0005575:cellular_component/GO:00…	-	K05475:tumor necrosis factor ligand superfamily member 13,K05480:ectodysplasin-A,	ko04060:Cytokine-cytokine receptor interaction,ko04672:Intestinal immune network for IgA production,ko05323:Rheumatoid arthritis,	Collagen,TNF
ENSBGRG00000009200
ENSBGRG00000009368	ASTN2	-		astrotactin-2 isoform X1	membrane-attack complex / perforin	-	-			FXa_inhibition,MACPF
ENSBGRG00000009392
ENSBGRG00000009514	ADAMTS12	-	A disintegrin and metalloproteinase with thrombospondin motifs	PREDICTED: A disintegrin and metalloproteinase with thrombospondin motifs 12 isoform X2	A disintegrin and metalloproteinase with thrombospondin motifs	GO:0003674:molecular_function/GO:0003824:catalytic activity/GO:0004175:endopeptidase activity/GO:0004222:metalloendopeptidase activity/GO:0005575:cellular_component/GO:0005576:extracellular region/GO:0006029:proteoglycan metabolic process/GO:0006508:proteolysis/GO:0006516:glycoprotein catabolic process/GO:0006807:nitrogen compound metabolic process/GO:0006928:movement of cell or subcellular compo…	-			ADAM_spacer1,Pep_M12B_propep,Reprolysin,Reprolysin_3,TSP_1
ENSBGRG00000009551	GIGYF2	Dystonin, GAS (Growth-arrest-specific protein), and related proteins;Cytoskeleton	GRB10-interacting GYF protein	GRB10-interacting GYF protein 2 isoform X2	GRB10 interacting GYF protein 2	GO:0000075:cell cycle checkpoint/GO:0000077:DNA damage checkpoint/GO:0000278:mitotic cell cycle/GO:0001894:tissue homeostasis/GO:0003008:system process/GO:0003674:molecular_function/GO:0005488:binding/GO:0005515:protein binding/GO:0005575:cellular_component/GO:0005622:intracellular anatomical structure/GO:0005623:obsolete cell/GO:0005737:cytoplasm/GO:0005768:endosome/GO:0005783:endoplasmic reticu…	-			DUF4690,EF-hand_7,GYF,Kazal_2,Patched,Ras
ENSBGRG00000009561	COL11A1	-	Collagen alpha-1(XI) chain	collagen alpha-1(XI) chain isoform X2	Collagen alpha-1(XI)	GO:0001501:skeletal system development/GO:0001502:cartilage condensation/GO:0001503:ossification/GO:0001704:formation of primary germ layer/GO:0001706:endoderm formation/GO:0002062:chondrocyte differentiation/GO:0002063:chondrocyte development/GO:0003007:heart morphogenesis/GO:0003008:system process/GO:0003205:cardiac chamber development/GO:0003206:cardiac chamber morphogenesis/GO:0003208:cardiac…	-	K06236:collagen type I alpha,K19719:collagen type II alpha,K19721:collagen type V/XI/XXIV/XXVII, alpha,	ko04151:PI3K-Akt signaling pathway,ko04510:Focal adhesion,ko04512:ECM-receptor interaction,ko04611:Platelet activation,ko04926:Relaxin signaling pathway,ko04933:AGE-RAGE signaling pathway in diabetic complications,ko04974:Protein digestion and absorption,ko05146:Amoebiasis,ko05165:Human papillomavirus infection,	COLFI,Collagen,Laminin_G_1,Laminin_G_2,Laminin_G_3,Peptidase_M16,Peptidase_M16_C,Sod_Fe_N,zf-C4
ENSBGRG00000009643	Mme	Predicted metalloendopeptidase;Posttranslational modification, protein turnover, chaperones	Neprilysin	neprilysin isoform X1	Membrane metalloendopeptidase	GO:0001655:urogenital system development/GO:0001775:cell activation/GO:0001822:kidney development/GO:0001990:regulation of systemic arterial blood pressure by hormone/GO:0001991:regulation of systemic arterial blood pressure by circulatory renin-angiotensin/GO:0002002:regulation of angiotensin levels in blood/GO:0002003:angiotensin maturation/GO:0002252:immune effector process/GO:0002263:cell act…	3.4.24.11	K01389:neprilysin ,	ko04614:Renin-angiotensin system,ko04640:Hematopoietic cell lineage,ko04974:Protein digestion and absorption,ko05010:Alzheimer disease,	BTB,Peptidase_M13,Peptidase_M13_N,TRA-1_regulated
ENSBGRG00000009711	Akt3	Serine/threonine protein kinase;Signal transduction mechanisms	RAC-gamma serine/threonine-protein kinase	RAC-gamma serine/threonine-protein kinase isoform X4	positive regulation of artery morphogenesis	GO:0000002:mitochondrial genome maintenance/GO:0000003:reproduction/GO:0000166:nucleotide binding/GO:0000768:syncytium formation by plasma membrane fusion/GO:0001558:regulation of cell growth/GO:0001667:ameboidal-type cell migration/GO:0001894:tissue homeostasis/GO:0001936:regulation of endothelial cell proliferation/GO:0001938:positive regulation of endothelial cell proliferation/GO:0002028:regu…	2.7.11.1	K04456:RAC serine/threonine-protein kinase ,	ko01521:EGFR tyrosine kinase inhibitor resistance,ko01522:Endocrine resistance,ko01524:Platinum drug resistance,ko04010:MAPK signaling pathway,ko04012:ErbB signaling pathway,ko04014:Ras signaling pathway,ko04015:Rap1 signaling pathway,ko04022:cGMP-PKG signaling pathway,ko04024:cAMP signaling pathway,ko04062:Chemokine signaling pathway,ko04066:HIF-1 signaling pathway,ko04068:FoxO signaling pathway…	PH,Pkinase,Pkinase_C
ENSBGRG00000009774	KCNQ5	Kef-type K+ transport systems, predicted NAD-binding component;Inorganic ion transport and metabolism	Potassium voltage-gated channel subfamily KQT member	potassium voltage-gated channel subfamily KQT member 5 isoform X1	Potassium voltage-gated channel subfamily KQT member	GO:0001700:embryonic development via the syncytial blastoderm/GO:0002027:regulation of heart rate/GO:0003008:system process/GO:0003012:muscle system process/GO:0003013:circulatory system process/GO:0003015:heart process/GO:0003674:molecular_function/GO:0005215:transporter activity/GO:0005216:ion channel activity/GO:0005244:voltage-gated ion channel activity/GO:0005249:voltage-gated potassium chan…	-	K04930:potassium voltage-gated channel KQT-like subfamily member 5,	ko04725:Cholinergic synapse,	Ion_trans,Ion_trans_2,KCNQ2_u3,KCNQC3-Ank-G_bd,KCNQ_channel
ENSBGRG00000009788	TUBGCP4	-	Gamma-tubulin complex component	PREDICTED: gamma-tubulin complex component 4	tubulin, gamma complex associated protein 4	GO:0000003:reproduction/GO:0000212:meiotic spindle organization/GO:0000226:microtubule cytoskeleton organization/GO:0000278:mitotic cell cycle/GO:0000280:nuclear division/GO:0000578:embryonic axis specification/GO:0000910:cytokinesis/GO:0000923:equatorial microtubule organizing center/GO:0000930:gamma-tubulin complex/GO:0000931:gamma-tubulin large complex/GO:0003002:regionalization/GO:0003006:dev…	-			53-BP1_Tudor,Spc97_Spc98
ENSBGRG00000009916	MAN1A2	-	Mannosyl-oligosaccharide 1,2-alpha-mannosidase IB	hypothetical protein G4228_013758	Mannosidase, alpha, class 1A, member 2	GO:0000139:Golgi membrane/GO:0003674:molecular_function/GO:0003824:catalytic activity/GO:0004553:hydrolase activity, hydrolyzing O-glycosyl compounds/GO:0004559:alpha-mannosidase activity/GO:0004571:mannosyl-oligosaccharide 1,2-alpha-mannosidase activity/GO:0005575:cellular_component/GO:0005622:intracellular anatomical structure/GO:0005623:obsolete cell/GO:0005737:cytoplasm/GO:0005783:endoplasmic…	3.2.1.113	K01230:mannosyl-oligosaccharide alpha-1,2-mannosidase ,	ko00510:N-Glycan biosynthesis,ko00513:Various types of N-glycan biosynthesis,ko04141:Protein processing in endoplasmic reticulum,	Glyco_hydro_47
ENSBGRG00000009961	TET1	-	Methylcytosine dioxygenase	methylcytosine dioxygenase TET1 isoform X2	Methylcytosine dioxygenase	GO:0000003:reproduction/GO:0000981:DNA-binding transcription factor activity, RNA polymerase II-specific/GO:0001701:in utero embryonic development/GO:0001824:blastocyst development/GO:0001825:blastocyst formation/GO:0001826:inner cell mass cell differentiation/GO:0003006:developmental process involved in reproduction/GO:0003674:molecular_function/GO:0003676:nucleic acid binding/GO:0003677:DNA bin…	-			Tet_JBP,zf-CXXC
ENSBGRG00000010250	ARHGAP22	-	Rho GTPase-activating protein	PREDICTED: rho GTPase-activating protein 22 isoform X1	Rho GTPase activating protein 22	GO:0003674:molecular_function/GO:0005096:GTPase activator activity/GO:0005575:cellular_component/GO:0005622:intracellular anatomical structure/GO:0005623:obsolete cell/GO:0005737:cytoplasm/GO:0005829:cytosol/GO:0008047:enzyme activator activity/GO:0008150:biological_process/GO:0009966:regulation of signal transduction/GO:0010646:regulation of cell communication/GO:0023051:regulation of signaling/…	-			PH,RhoGAP
ENSBGRG00000010321
ENSBGRG00000010367	UGP2	UDP-glucose pyrophosphorylase;Carbohydrate transport and metabolism	UTP--glucose-1-phosphate uridylyltransferase	UTP--glucose-1-phosphate uridylyltransferase	UDP-glucose pyrophosphorylase 2	GO:0000166:nucleotide binding/GO:0000271:polysaccharide biosynthetic process/GO:0003674:molecular_function/GO:0003824:catalytic activity/GO:0003983:UTP:glucose-1-phosphate uridylyltransferase activity/GO:0005488:binding/GO:0005515:protein binding/GO:0005536:glucose binding/GO:0005575:cellular_component/GO:0005622:intracellular anatomical structure/GO:0005623:obsolete cell/GO:0005737:cytoplasm/GO:…	2.7.7.9	K00963:UTP--glucose-1-phosphate uridylyltransferase ,	ko00040:Pentose and glucuronate interconversions,ko00052:Galactose metabolism,ko00500:Starch and sucrose metabolism,ko00520:Amino sugar and nucleotide sugar metabolism,	HMG_box,UDPGP
ENSBGRG00000010671	OR52B2	-	Olfactory receptor	hypothetical protein JEQ12_006242	Olfactory receptor	-	-	K04257:olfactory receptor,	ko04740:Olfactory transduction,	7tm_4
ENSBGRG00000010723	CD46	-	Membrane cofactor protein	membrane cofactor protein isoform X2	Acts as a cofactor for complement factor I, a serine protease which protects autologous cells against complement- mediated injury by cleaving C3b and C4b deposited on host tissue. May be involved in the fusion of the spermatozoa with the oocyte during fertilization	-	-	K04002:complement component 4 binding protein alpha,K04007:membrane cofactor protein,	ko04610:Complement and coagulation cascades,ko05133:Pertussis,ko05162:Measles,	Sushi
ENSBGRG00000010802	ESX1	Transcription factor, contains HOX domain;General function prediction only	Homeobox protein	homeobox protein ESX1-like isoform X1	Homeodomain	-	-	K18491:homeobox protein ESX1,	ko04550:Signaling pathways regulating pluripotency of stem cells,	Homeobox
ENSBGRG00000010823	RGS6	-	Regulator of G-protein signaling	PREDICTED: regulator of G-protein signaling 6 isoform X1	regulator of G-protein signaling	GO:0003674:molecular_function/GO:0005096:GTPase activator activity/GO:0005488:binding/GO:0005515:protein binding/GO:0005575:cellular_component/GO:0005622:intracellular anatomical structure/GO:0005623:obsolete cell/GO:0005737:cytoplasm/GO:0005794:Golgi apparatus/GO:0005829:cytosol/GO:0005886:plasma membrane/GO:0007154:cell communication/GO:0007165:signal transduction/GO:0007186:G protein-coupled r…	-			AcetylCoA_hydro,DEP,G-gamma,RGS
ENSBGRG00000010828	ANKRD31	FOG: Ankyrin repeat;General function prediction only	Ankyrin repeat domain-containing protein	putative ankyrin repeat domain-containing protein 31 isoform X2	Ankyrin repeat domain 31	-	-	K09663:beta-1,6-N-acetylglucosaminyltransferase 4 ,	ko00512:Mucin type O-glycan biosynthesis,	Ank,Ank_2,Ank_3,Ank_4,Ank_5
ENSBGRG00000011025	GMDS	GDP-D-mannose dehydratase;Cell wall/membrane/envelope biogenesis	GDP-mannose 4,6 dehydratase	uncharacterized protein MONBRDRAFT_8488	GDP-mannose 4,6 dehydratase	GO:0000003:reproduction/GO:0000166:nucleotide binding/GO:0003006:developmental process involved in reproduction/GO:0003674:molecular_function/GO:0003824:catalytic activity/GO:0005488:binding/GO:0005515:protein binding/GO:0005575:cellular_component/GO:0005622:intracellular anatomical structure/GO:0005623:obsolete cell/GO:0005737:cytoplasm/GO:0005829:cytosol/GO:0006139:nucleobase-containing compoun…	4.2.1.47	K01711:GDPmannose 4,6-dehydratase ,	ko00051:Fructose and mannose metabolism,ko00520:Amino sugar and nucleotide sugar metabolism,	DAZAP2,GDP_Man_Dehyd
ENSBGRG00000011055	UGT2C1	-	UDP-glucuronosyltransferase 2C1 (Fragment)	PREDICTED: UDP-glucuronosyltransferase 2C1	UDP-glucuronosyltransferase	GO:0003674:molecular_function/GO:0003824:catalytic activity/GO:0005575:cellular_component/GO:0005622:intracellular anatomical structure/GO:0005623:obsolete cell/GO:0005737:cytoplasm/GO:0005783:endoplasmic reticulum/GO:0006011:UDP-glucose metabolic process/GO:0006139:nucleobase-containing compound metabolic process/GO:0006725:cellular aromatic compound metabolic process/GO:0006793:phosphorus metab…	2.4.1.17,2.4.1.47	K00699:glucuronosyltransferase ,K04628:ceramide galactosyltransferase ,	ko00040:Pentose and glucuronate interconversions,ko00053:Ascorbate and aldarate metabolism,ko00140:Steroid hormone biosynthesis,ko00565:Ether lipid metabolism,ko00600:Sphingolipid metabolism,ko00830:Retinol metabolism,ko00860:Porphyrin and chlorophyll metabolism,ko00980:Metabolism of xenobiotics by cytochrome P450,ko00982:Drug metabolism - cytochrome P450,ko00983:Drug metabolism - other enzymes,k…	C1q,EF-hand_1,EF-hand_5,EF-hand_6,I-set,Kringle,PH,Sema,Sulfotransfer_1,UDPGT
ENSBGRG00000011122
ENSBGRG00000011425	CDH8	-		cadherin-8 isoform X1	Cadherin 8, type 2	GO:0000003:reproduction/GO:0003674:molecular_function/GO:0005488:binding/GO:0005515:protein binding/GO:0005575:cellular_component/GO:0005576:extracellular region/GO:0005623:obsolete cell/GO:0005886:plasma membrane/GO:0005887:integral component of plasma membrane/GO:0006950:response to stress/GO:0007154:cell communication/GO:0007155:cell adhesion/GO:0007267:cell-cell signaling/GO:0007268:chemical …	-			Cadherin,Cadherin_C
ENSBGRG00000011500	AFTPH	-	Aftiphilin	PREDICTED: aftiphilin isoform X1	Aftiphilin	GO:0000139:Golgi membrane/GO:0001654:eye development/GO:0001745:compound eye morphogenesis/GO:0001751:compound eye photoreceptor cell differentiation/GO:0001754:eye photoreceptor cell differentiation/GO:0003674:molecular_function/GO:0005215:transporter activity/GO:0005488:binding/GO:0005515:protein binding/GO:0005575:cellular_component/GO:0005622:intracellular anatomical structure/GO:0005623:obso…	-			Clathrin_bdg
ENSBGRG00000011581	RALYL	FOG: RRM domain;General function prediction only	RNA-binding Raly-like protein	PREDICTED: RNA-binding Raly-like protein	RNA-binding Raly-like protein-like	GO:0003674:molecular_function/GO:0003676:nucleic acid binding/GO:0003723:RNA binding/GO:0005488:binding/GO:0005515:protein binding/GO:0005575:cellular_component/GO:0005622:intracellular anatomical structure/GO:0005623:obsolete cell/GO:0005634:nucleus/GO:0042802:identical protein binding/GO:0043226:organelle/GO:0043227:membrane-bounded organelle/GO:0043229:intracellular organelle/GO:0043231:intrac…	-			RRM_1
ENSBGRG00000011721	PARD3B	Membrane-associated guanylate kinase MAGUK (contains PDZ, SH3, HOOK and GUK domains);Nucleotide transport and metabolism	Partitioning defective 3 homolog B	hypothetical protein	cell division	GO:0005575:cellular_component/GO:0005622:intracellular anatomical structure/GO:0005623:obsolete cell/GO:0005634:nucleus/GO:0005654:nucleoplasm/GO:0005911:cell-cell junction/GO:0005923:bicellular tight junction/GO:0012505:endomembrane system/GO:0016604:nuclear body/GO:0030054:cell junction/GO:0031974:membrane-enclosed lumen/GO:0031981:nuclear lumen/GO:0032991:protein-containing complex/GO:0043226:…	-	K04237:partitioning defective protein 3,	ko04015:Rap1 signaling pathway,ko04062:Chemokine signaling pathway,ko04080:Neuroactive ligand-receptor interaction,ko04144:Endocytosis,ko04360:Axon guidance,ko04390:Hippo signaling pathway,ko04520:Adherens junction,ko04530:Tight junction,ko05165:Human papillomavirus infection,	DUF3534,PDZ,Ribosomal_L10
ENSBGRG00000011750	Sh3kbp1	-	SH3 domain-containing kinase-binding protein	SH3 domain-containing kinase-binding protein 1 isoform X1	SH3 domain-containing kinase-binding protein 1 isoform	-	-	K12470:SH3 domain-containing kinase-binding protein 1,	ko04144:Endocytosis,	SH3_1,SH3_9,THRAP3_BCLAF1,Tmemb_cc2
ENSBGRG00000011820	HEG1	-	Protein HEG homolog	protein HEG homolog 1	Protein HEG homolog	GO:0000902:cell morphogenesis/GO:0000904:cell morphogenesis involved in differentiation/GO:0001568:blood vessel development/GO:0001570:vasculogenesis/GO:0001701:in utero embryonic development/GO:0001816:cytokine production/GO:0001817:regulation of cytokine production/GO:0001819:positive regulation of cytokine production/GO:0001885:endothelial cell development/GO:0001886:endothelial cell morphogen…	-			EGF,EGF_CA
ENSBGRG00000011871	RNF217	-	Probable E3 ubiquitin-protein ligase	hypothetical protein EI555_003833, partial	E3 ubiquitin-protein ligase	GO:0000151:ubiquitin ligase complex/GO:0000209:protein polyubiquitination/GO:0003674:molecular_function/GO:0003824:catalytic activity/GO:0004842:ubiquitin-protein transferase activity/GO:0005488:binding/GO:0005515:protein binding/GO:0005575:cellular_component/GO:0005622:intracellular anatomical structure/GO:0005623:obsolete cell/GO:0005737:cytoplasm/GO:0005829:cytosol/GO:0006464:cellular protein …	2.3.2.31			IBR,TLV_coat
ENSBGRG00000011981	STIM1	-	Stromal interaction molecule	PREDICTED: stromal interaction molecule 1 isoform X1	Stromal interaction molecule 1	GO:0000003:reproduction/GO:0002009:morphogenesis of an epithelium/GO:0002020:protease binding/GO:0002115:store-operated calcium entry/GO:0002165:instar larval or pupal development/GO:0003674:molecular_function/GO:0005215:transporter activity/GO:0005216:ion channel activity/GO:0005217:intracellular ligand-gated ion channel activity/GO:0005246:calcium channel regulator activity/GO:0005261:cation ch…	-	K16059:stromal interaction molecule 1,K18196:stromal interaction molecule 2,	ko04020:Calcium signaling pathway,ko04611:Platelet activation,	SAM_1,SAM_2,SOAR
ENSBGRG00000011997	LHFPL6	-	LHFPL tetraspan subfamily member 6 protein	hypothetical protein FD755_015762	Lipoma HMGIC fusion partner	-	-			L_HMGIC_fpl,SapB_2
ENSBGRG00000012004	CLTRN	-	Collectrin	collectrin isoform X1	transmembrane protein 27	GO:0002791:regulation of peptide secretion/GO:0002793:positive regulation of peptide secretion/GO:0003674:molecular_function/GO:0005488:binding/GO:0005515:protein binding/GO:0005575:cellular_component/GO:0005622:intracellular anatomical structure/GO:0005623:obsolete cell/GO:0005737:cytoplasm/GO:0005886:plasma membrane/GO:0005903:brush border/GO:0008150:biological_process/GO:0010638:positive regul…	-			Collectrin
ENSBGRG00000012303	ARHGAP20	-	Rho GTPase-activating protein	rho GTPase-activating protein 20	rho GTPase-activating protein	GO:0003674:molecular_function/GO:0005096:GTPase activator activity/GO:0005488:binding/GO:0005515:protein binding/GO:0005575:cellular_component/GO:0005622:intracellular anatomical structure/GO:0005623:obsolete cell/GO:0005737:cytoplasm/GO:0005829:cytosol/GO:0008047:enzyme activator activity/GO:0008150:biological_process/GO:0009966:regulation of signal transduction/GO:0010646:regulation of cell com…	-			RA,RhoGAP
ENSBGRG00000012324	-	-	BOLA class I histocompatibility antigen, alpha chain	hypothetical protein	BOLA class I histocompatibility antigen, alpha chain	GO:0005575:cellular_component/GO:0005623:obsolete cell/GO:0005886:plasma membrane/GO:0016020:membrane/GO:0044464:obsolete cell part/GO:0071944:cell periphery	2.3.2.27	K06751:MHC class I antigen,	ko04144:Endocytosis,ko04145:Phagosome,ko04218:Cellular senescence,ko04514:Cell adhesion molecules,ko04612:Antigen processing and presentation,ko04940:Type I diabetes mellitus,ko05165:Human papillomavirus infection,ko05166:Human T-cell leukemia virus 1 infection,ko05167:Kaposi sarcoma-associated herpesvirus infection,ko05168:Herpes simplex virus 1 infection,ko05169:Epstein-Barr virus infection,ko0…	C1-set,Lysyl_oxidase,MHC_I,MHC_I_C,Prothymosin
ENSBGRG00000012332	RAPGEF2	-	Rap guanine nucleotide exchange factor	rap guanine nucleotide exchange factor 2 isoform X7	Rap guanine nucleotide exchange factor	GO:0000003:reproduction/GO:0000165:MAPK cascade/GO:0000166:nucleotide binding/GO:0001568:blood vessel development/GO:0001654:eye development/GO:0001664:G protein-coupled receptor binding/GO:0001700:embryonic development via the syncytial blastoderm/GO:0001764:neuron migration/GO:0001885:endothelial cell development/GO:0001932:regulation of protein phosphorylation/GO:0001934:positive regulation of…	-	K08018:Rap guanine nucleotide exchange factor 2,	ko04010:MAPK signaling pathway,ko04015:Rap1 signaling pathway,ko04530:Tight junction,	Methyltransf_8,Nrap_D4,Nrap_D5,PDZ,RA,RasGEF,RasGEF_N,cNMP_binding
ENSBGRG00000012411	LRBA	-	Lipopolysaccharide-responsive and beige-like anchor protein	hypothetical protein	Lipopolysaccharide-responsive and beige-like anchor	GO:0000323:lytic vacuole/GO:0001654:eye development/GO:0001745:compound eye morphogenesis/GO:0001754:eye photoreceptor cell differentiation/GO:0003008:system process/GO:0003674:molecular_function/GO:0005488:binding/GO:0005515:protein binding/GO:0005575:cellular_component/GO:0005622:intracellular anatomical structure/GO:0005623:obsolete cell/GO:0005737:cytoplasm/GO:0005764:lysosome/GO:0005773:vacu…	-			Beach,DUF1088,DUF4704,Laminin_G_3,Mab-21,Mt_ATP-synt_B,PCNA_N,PH_BEACH,WD40
ENSBGRG00000012423	CACNA1E	-	Voltage-dependent R-type calcium channel subunit	PREDICTED: voltage-dependent R-type calcium channel subunit alpha-1E isoform X1	Voltage-sensitive calcium channels (VSCC) mediate the entry of calcium ions into excitable cells and are also involved in a variety of calcium-dependent processes, including muscle contraction, hormone or neurotransmitter release, gene expression, cell motility, cell division and cell death. The isoform alpha-1E gives rise to R-type calcium currents. R-type calcium channels belong to the high-vol…	GO:0001508:action potential/GO:0001662:behavioral fear response/GO:0002027:regulation of heart rate/GO:0002209:behavioral defense response/GO:0002791:regulation of peptide secretion/GO:0003008:system process/GO:0003674:molecular_function/GO:0005215:transporter activity/GO:0005216:ion channel activity/GO:0005244:voltage-gated ion channel activity/GO:0005245:voltage-gated calcium channel activity/G…	-	K04344:voltage-dependent calcium channel P/Q type alpha-1A,K04849:voltage-dependent calcium channel N type alpha-1B,K04852:voltage-dependent calcium channel R type alpha-1E,	ko04010:MAPK signaling pathway,ko04020:Calcium signaling pathway,ko04721:Synaptic vesicle cycle,ko04723:Retrograde endocannabinoid signaling,ko04724:Glutamatergic synapse,ko04725:Cholinergic synapse,ko04726:Serotonergic synapse,ko04727:GABAergic synapse,ko04728:Dopaminergic synapse,ko04730:Long-term depression,ko04742:Taste transduction,ko04930:Type II diabetes mellitus,ko05032:Morphine addiction…	Ca_chan_IQ,GPHH,Ion_trans
ENSBGRG00000012521	POLDIP3	RRM motif-containing protein;RNA processing and modification	Polymerase delta-interacting protein	polymerase delta-interacting protein 3	Polymerase delta-interacting protein 3 isoform	GO:0003674:molecular_function/GO:0003676:nucleic acid binding/GO:0003723:RNA binding/GO:0003729:mRNA binding/GO:0005488:binding/GO:0005575:cellular_component/GO:0005622:intracellular anatomical structure/GO:0005623:obsolete cell/GO:0005634:nucleus/GO:0005654:nucleoplasm/GO:0005737:cytoplasm/GO:0005829:cytosol/GO:0006139:nucleobase-containing compound metabolic process/GO:0006396:RNA processing/GO…	-			PAM2,RRM_1
ENSBGRG00000012527	PTPRA	Protein tyrosine phosphatase;Signal transduction mechanisms	Receptor-type tyrosine-protein phosphatase alpha	receptor-type tyrosine-protein phosphatase alpha isoform X1	Protein tyrosine phosphatase, receptor type A	GO:0000165:MAPK cascade/GO:0000902:cell morphogenesis/GO:0000904:cell morphogenesis involved in differentiation/GO:0003674:molecular_function/GO:0003824:catalytic activity/GO:0004721:phosphoprotein phosphatase activity/GO:0004725:protein tyrosine phosphatase activity/GO:0004888:transmembrane signaling receptor activity/GO:0005001:transmembrane receptor protein tyrosine phosphatase activity/GO:000…	3.1.3.48			EGF,EGF_CA,MAM,Mucin2_WxxW,Ricin_B_lectin,Sushi,Y_phosphatase,fn3,hEGF
ENSBGRG00000012548	GALNTL6	-	Polypeptide N-acetylgalactosaminyltransferase-like	polypeptide N-acetylgalactosaminyltransferase-like 6	Polypeptide N-acetylgalactosaminyltransferase-like 6	GO:0003674:molecular_function/GO:0003824:catalytic activity/GO:0004653:polypeptide N-acetylgalactosaminyltransferase activity/GO:0005575:cellular_component/GO:0005622:intracellular anatomical structure/GO:0005623:obsolete cell/GO:0005737:cytoplasm/GO:0005783:endoplasmic reticulum/GO:0005794:Golgi apparatus/GO:0005795:Golgi stack/GO:0005975:carbohydrate metabolic process/GO:0006464:cellular protei…	2.4.1.41	K00710:polypeptide N-acetylgalactosaminyltransferase ,	ko00512:Mucin type O-glycan biosynthesis,	Glyco_transf_7C,Glycos_transf_2,HpcH_HpaI,Ricin_B_lectin
ENSBGRG00000012585	SPRED2	-	Sprouty-related, EVH1 domain-containing protein	PREDICTED: sprouty-related, EVH1 domain-containing protein 2	EVH1 domain containing 2	GO:0000188:inactivation of MAPK activity/GO:0001932:regulation of protein phosphorylation/GO:0001933:negative regulation of protein phosphorylation/GO:0003674:molecular_function/GO:0004857:enzyme inhibitor activity/GO:0004860:protein kinase inhibitor activity/GO:0005102:signaling receptor binding/GO:0005126:cytokine receptor binding/GO:0005173:stem cell factor receptor binding/GO:0005488:binding/…	-			Sprouty,WH1
ENSBGRG00000012622	SEC14L5	-	SEC14-like protein	SEC14-like protein 5 isoform X1	SEC14-like protein	GO:0005575:cellular_component/GO:0005622:intracellular anatomical structure/GO:0005623:obsolete cell/GO:0005737:cytoplasm/GO:0005739:mitochondrion/GO:0043226:organelle/GO:0043227:membrane-bounded organelle/GO:0043229:intracellular organelle/GO:0043231:intracellular membrane-bounded organelle/GO:0044424:obsolete intracellular part/GO:0044444:obsolete cytoplasmic part/GO:0044464:obsolete cell part	-			CRAL_TRIO,CRAL_TRIO_N,PRELI
ENSBGRG00000012739	Tcf12	-	Transcription factor	PREDICTED: transcription factor 12 isoform X1	Transcription factor 12	GO:0000003:reproduction/GO:0000228:nuclear chromosome/GO:0000785:chromatin/GO:0000790:/GO:0000976:transcription regulatory region sequence-specific DNA binding/GO:0000977:RNA polymerase II transcription regulatory region sequence-specific DNA binding/GO:0000978:RNA polymerase II cis-regulatory region sequence-specific DNA binding/GO:0000981:DNA-binding transcription factor activity, RNA polymeras…	-			HLH
ENSBGRG00000012833	TMEM74B	-	Transmembrane protein	hypothetical protein M91_18143, partial	Transmembrane protein 74B	-	-			Neurensin
ENSBGRG00000012870	N4BP1	-	NEDD4-binding protein	hypothetical protein	NEDD4-binding protein 1	GO:0005575:cellular_component/GO:0005622:intracellular anatomical structure/GO:0005623:obsolete cell/GO:0005634:nucleus/GO:0005654:nucleoplasm/GO:0005730:nucleolus/GO:0008150:biological_process/GO:0009314:response to radiation/GO:0009411:response to UV/GO:0009416:response to light stimulus/GO:0009628:response to abiotic stimulus/GO:0009892:negative regulation of metabolic process/GO:0009894:regul…	-			RNase_Zc3h12a
ENSBGRG00000012933
ENSBGRG00000012959	IFT80	-	Intraflagellar transport protein 80 homolog	PREDICTED: intraflagellar transport protein 80 homolog	intraflagellar transport	GO:0001501:skeletal system development/GO:0001503:ossification/GO:0001649:osteoblast differentiation/GO:0002062:chondrocyte differentiation/GO:0002119:nematode larval development/GO:0002164:larval development/GO:0003674:molecular_function/GO:0005198:structural molecule activity/GO:0005575:cellular_component/GO:0005622:intracellular anatomical structure/GO:0005623:obsolete cell/GO:0005737:cytoplas…	-			ANAPC4_WD40,WD40,zf-B_box,zf-RING_UBOX
ENSBGRG00000013006	PHF20	-	PHD finger protein	PREDICTED: PHD finger protein 20	PHD finger protein	GO:0000123:histone acetyltransferase complex/GO:0000785:chromatin/GO:0000981:DNA-binding transcription factor activity, RNA polymerase II-specific/GO:0003674:molecular_function/GO:0003682:chromatin binding/GO:0003700:DNA-binding transcription factor activity/GO:0005488:binding/GO:0005515:protein binding/GO:0005575:cellular_component/GO:0005622:intracellular anatomical structure/GO:0005623:obsolet…	-			Acyl-CoA_dh_1,Acyl-CoA_dh_M,Acyl-CoA_dh_N,Agenet,DUF3776,HTH_Tnp_Tc5,MBD,MBT,Ndr,PHD,THAP
ENSBGRG00000013099	CENPP	-	Centromere protein P	hypothetical protein	Centromere protein P	GO:0005575:cellular_component/GO:0005622:intracellular anatomical structure/GO:0005623:obsolete cell/GO:0005634:nucleus/GO:0005654:nucleoplasm/GO:0005730:nucleolus/GO:0005737:cytoplasm/GO:0005829:cytosol/GO:0006323:DNA packaging/GO:0006325:chromatin organization/GO:0006333:chromatin assembly or disassembly/GO:0006334:nucleosome assembly/GO:0006336:DNA replication-independent nucleosome assembly/G…	-			CENP-P
ENSBGRG00000013172	NHSL1	-	NHS-like protein	NHS-like protein 1 isoform X1	NHS-like protein 1	GO:0001764:neuron migration/GO:0005575:cellular_component/GO:0006928:movement of cell or subcellular component/GO:0007275:multicellular organism development/GO:0007399:nervous system development/GO:0008150:biological_process/GO:0009987:cellular process/GO:0016020:membrane/GO:0016477:cell migration/GO:0022008:neurogenesis/GO:0030154:cell differentiation/GO:0032501:multicellular organismal process/…	-			NHS
ENSBGRG00000013273	DMXL1	-	DmX-like protein	PREDICTED: dmX-like protein 1 isoform X3	dmX-like protein 1 isoform	GO:0005575:cellular_component/GO:0005622:intracellular anatomical structure/GO:0005623:obsolete cell/GO:0005737:cytoplasm/GO:0006873:cellular ion homeostasis/GO:0006885:regulation of pH/GO:0007035:vacuolar acidification/GO:0007275:multicellular organism development/GO:0007424:open tracheal system development/GO:0008150:biological_process/GO:0008593:regulation of Notch signaling pathway/GO:0009653…	-			Exo_endo_phos_2,RGS,Rav1p_C,TRAM_LAG1_CLN8,WD40
ENSBGRG00000013298	DNAJC6	Auxilin-like protein and related proteins containing DnaJ domain;General function prediction only	Putative tyrosine-protein phosphatase auxilin	hypothetical protein	DnaJ heat shock protein family (Hsp40) member C6	GO:0005575:cellular_component/GO:0005622:intracellular anatomical structure/GO:0005623:obsolete cell/GO:0005737:cytoplasm/GO:0005829:cytosol/GO:0006810:transport/GO:0006897:endocytosis/GO:0006898:receptor-mediated endocytosis/GO:0008150:biological_process/GO:0009987:cellular process/GO:0014069:postsynaptic density/GO:0016043:cellular component organization/GO:0016191:synaptic vesicle uncoating/GO…	-	K09526:DnaJ homolog subfamily C member 6,	ko04144:Endocytosis,	Ank_5,DnaJ,PTEN_C2,Pkinase,Serpentine_r_xa,Y_phosphatase
ENSBGRG00000013335	-	-	Uncharacterized protein CXorf66 homolog	hypothetical protein	protein CXorf66 homolog	-	-			-
ENSBGRG00000013379	PCDH15	-		PREDICTED: protocadherin-15 isoform X1	Cadherin repeats.	GO:0000902:cell morphogenesis/GO:0000904:cell morphogenesis involved in differentiation/GO:0001750:photoreceptor outer segment/GO:0001894:tissue homeostasis/GO:0001895:retina homeostasis/GO:0001964:startle response/GO:0002009:morphogenesis of an epithelium/GO:0002064:epithelial cell development/GO:0002065:columnar/cuboidal epithelial cell differentiation/GO:0002066:columnar/cuboidal epithelial ce…	-			Cadherin,EGF,Sushi,VWA
ENSBGRG00000013425	ECM2	FOG: Leucine rich repeat;General function prediction only	Extracellular matrix protein	PREDICTED: extracellular matrix protein 2 isoform X1	Extracellular matrix protein 2	GO:0003674:molecular_function/GO:0005102:signaling receptor binding/GO:0005178:integrin binding/GO:0005488:binding/GO:0005515:protein binding/GO:0005518:collagen binding/GO:0005539:glycosaminoglycan binding/GO:0005575:cellular_component/GO:0005576:extracellular region/GO:0005614:interstitial matrix/GO:0005615:extracellular space/GO:0007155:cell adhesion/GO:0007160:cell-matrix adhesion/GO:0008150:…	-			Amnionless,LRR_5,LRR_6,LRR_8,VWC
ENSBGRG00000013499	ZBTB8A	-	Zinc finger and BTB domain-containing protein	PREDICTED: zinc finger and BTB domain-containing protein 8A	zinc finger and BTB	-	-			BTB,zf-C2H2
ENSBGRG00000013519	IQCJ-SCHIP1	-	IQCJ-SCHIP1 readthrough transcript protein	schwannomin-interacting protein 1 isoform X1	Schwannomin-interacting protein 1	GO:0000003:reproduction/GO:0001501:skeletal system development/GO:0001553:luteinization/GO:0001655:urogenital system development/GO:0001667:ameboidal-type cell migration/GO:0001822:kidney development/GO:0001932:regulation of protein phosphorylation/GO:0001934:positive regulation of protein phosphorylation/GO:0003006:developmental process involved in reproduction/GO:0003674:molecular_function/GO:0…	-			IQ,IQCJ-SCHIP1,SCHIP-1
ENSBGRG00000013616	DDX10	RNA Helicase;RNA processing and modification	Probable ATP-dependent RNA helicase	PREDICTED: probable ATP-dependent RNA helicase DDX10	ATP-dependent RNA helicase	GO:0002164:larval development/GO:0003674:molecular_function/GO:0003724:RNA helicase activity/GO:0003824:catalytic activity/GO:0004004:/GO:0004386:helicase activity/GO:0005575:cellular_component/GO:0005622:intracellular anatomical structure/GO:0005623:obsolete cell/GO:0005634:nucleus/GO:0005730:nucleolus/GO:0005737:cytoplasm/GO:0006139:nucleobase-containing compound metabolic process/GO:0006725:ce…	3.6.4.13			DEAD,DUF4217,Helicase_C
ENSBGRG00000014125	NHS	-	Nance-Horan syndrome protein	Nance-Horan syndrome protein	Nance-Horan syndrome	GO:0001654:eye development/GO:0002088:lens development in camera-type eye/GO:0005575:cellular_component/GO:0005622:intracellular anatomical structure/GO:0005623:obsolete cell/GO:0005634:nucleus/GO:0005654:nucleoplasm/GO:0005737:cytoplasm/GO:0005794:Golgi apparatus/GO:0005886:plasma membrane/GO:0005911:cell-cell junction/GO:0005912:adherens junction/GO:0005923:bicellular tight junction/GO:0005924:…	-			NHS
ENSBGRG00000014134	CARMIL1	-	F-actin-uncapping protein	F-actin-uncapping protein LRRC16A isoform X4	Leucine-rich repeat-containing protein	GO:0000902:cell morphogenesis/GO:0000904:cell morphogenesis involved in differentiation/GO:0001558:regulation of cell growth/GO:0003674:molecular_function/GO:0005488:binding/GO:0005515:protein binding/GO:0005575:cellular_component/GO:0005622:intracellular anatomical structure/GO:0005623:obsolete cell/GO:0005634:nucleus/GO:0005654:nucleoplasm/GO:0005737:cytoplasm/GO:0005768:endosome/GO:0005829:cyt…	-			CARMIL_C,LRR_1,LRR_6
ENSBGRG00000014314	INSR	-	Insulin receptor	insulin receptor isoform X1	Insulin receptor	GO:0000003:reproduction/GO:0000166:nucleotide binding/GO:0000187:activation of MAPK activity/GO:0001505:regulation of neurotransmitter levels/GO:0001540:amyloid-beta binding/GO:0001882:nucleoside binding/GO:0001883:purine nucleoside binding/GO:0001932:regulation of protein phosphorylation/GO:0001933:negative regulation of protein phosphorylation/GO:0001934:positive regulation of protein phosphory…	2.7.10.1	K04527:insulin receptor ,K05086:insulin receptor-related receptor ,K05087:insulin-like growth factor 1 receptor ,	ko01521:EGFR tyrosine kinase inhibitor resistance,ko01522:Endocrine resistance,ko04010:MAPK signaling pathway,ko04014:Ras signaling pathway,ko04015:Rap1 signaling pathway,ko04022:cGMP-PKG signaling pathway,ko04066:HIF-1 signaling pathway,ko04068:FoxO signaling pathway,ko04072:Phospholipase D signaling pathway,ko04114:Oocyte meiosis,ko04140:Autophagy - animal,ko04144:Endocytosis,ko04150:mTOR signa…	Furin-like,Pkinase_Tyr,Recep_L_domain,fn3
ENSBGRG00000014364	RIMS4	-	Regulating synaptic membrane exocytosis protein	regulating synaptic membrane exocytosis protein 4 isoform 2	Regulating synaptic membrane exocytosis	GO:0001505:regulation of neurotransmitter levels/GO:0003674:molecular_function/GO:0005488:binding/GO:0005515:protein binding/GO:0005575:cellular_component/GO:0005623:obsolete cell/GO:0005886:plasma membrane/GO:0006810:transport/GO:0006836:neurotransmitter transport/GO:0006887:exocytosis/GO:0007154:cell communication/GO:0007267:cell-cell signaling/GO:0007268:chemical synaptic transmission/GO:00072…	-			C2,DDE_Tnp_1_7
ENSBGRG00000014388	ZNF91	-	Zinc finger protein	zinc finger protein 331	krueppel associated box	GO:0000981:DNA-binding transcription factor activity, RNA polymerase II-specific/GO:0003674:molecular_function/GO:0003700:DNA-binding transcription factor activity/GO:0006355:regulation of transcription, DNA-templated/GO:0006357:regulation of transcription by RNA polymerase II/GO:0007275:multicellular organism development/GO:0008150:biological_process/GO:0009889:regulation of biosynthetic process…	-	K09228:KRAB domain-containing zinc finger protein,		KRAB,V-set,zf-AD,zf-C2H2,zf-C2H2_4,zf-C2H2_6,zf-met
ENSBGRG00000014445	STAU2	-	Double-stranded RNA-binding protein Staufen homolog	PREDICTED: double-stranded RNA-binding protein Staufen homolog 2 isoform X1	Double-stranded RNA-binding protein Staufen homolog	GO:0000003:reproduction/GO:0000578:embryonic axis specification/GO:0000932:P-body/GO:0001654:eye development/GO:0001709:cell fate determination/GO:0003002:regionalization/GO:0003006:developmental process involved in reproduction/GO:0003008:system process/GO:0003674:molecular_function/GO:0003676:nucleic acid binding/GO:0003723:RNA binding/GO:0003725:double-stranded RNA binding/GO:0003729:mRNA bind…	-			Staufen_C,UQ_con,dsrm
ENSBGRG00000014469	Gfm1	Mitochondrial elongation factor;Translation, ribosomal structure and biogenesis	Elongation factor G, mitochondrial	PREDICTED: elongation factor G, mitochondrial	Elongation factor G	GO:0003674:molecular_function/GO:0003676:nucleic acid binding/GO:0003723:RNA binding/GO:0003746:translation elongation factor activity/GO:0003824:catalytic activity/GO:0003924:GTPase activity/GO:0005488:binding/GO:0005575:cellular_component/GO:0005622:intracellular anatomical structure/GO:0005623:obsolete cell/GO:0005634:nucleus/GO:0005737:cytoplasm/GO:0005739:mitochondrion/GO:0005759:mitochondri…	-			Dimer_Tnp_hAT,EFG_C,EFG_II,EFG_IV,GTP_EFTU,GTP_EFTU_D2,RPAP2_Rtr1,Ribosomal_S5,Ribosomal_S5_C
ENSBGRG00000014703	OR2G2	-	Olfactory receptor	PREDICTED: olfactory receptor 2G2	olfactory receptor activity	-	-	K04257:olfactory receptor,	ko04740:Olfactory transduction,	7tm_4
ENSBGRG00000014732	ADCK1	Predicted unusual protein kinase;General function prediction only	AarF domain-containing protein kinase	PREDICTED: uncharacterized aarF domain-containing protein kinase 1 isoform X2	aarF domain-containing protein kinase 1	GO:0005575:cellular_component/GO:0005622:intracellular anatomical structure/GO:0005623:obsolete cell/GO:0005737:cytoplasm/GO:0005739:mitochondrion/GO:0005740:mitochondrial envelope/GO:0005743:mitochondrial inner membrane/GO:0006464:cellular protein modification process/GO:0006468:protein phosphorylation/GO:0006793:phosphorus metabolic process/GO:0006796:phosphate-containing compound metabolic pro…	-			ABC1,Pkinase,UPF0564
ENSBGRG00000014792	ACACA	Acetyl-CoA carboxylase;Lipid transport and metabolism	Acetyl-CoA carboxylase	acetyl-CoA carboxylase 1 isoform X1	Acetyl-CoA carboxylase	GO:0000166:nucleotide binding/GO:0000976:transcription regulatory region sequence-specific DNA binding/GO:0000977:RNA polymerase II transcription regulatory region sequence-specific DNA binding/GO:0000978:RNA polymerase II cis-regulatory region sequence-specific DNA binding/GO:0000987:cis-regulatory region sequence-specific DNA binding/GO:0001012:/GO:0001067:regulatory region nucleic acid binding…	2.1.3.15,6.3.4.14,6.4.1.2	K01946:acetyl-CoA carboxylase / biotin carboxylase 2 ,K11262:acetyl-CoA carboxylase / biotin carboxylase 1 ,	ko00061:Fatty acid biosynthesis,ko00620:Pyruvate metabolism,ko00640:Propanoate metabolism,ko04152:AMPK signaling pathway,ko04910:Insulin signaling pathway,ko04920:Adipocytokine signaling pathway,ko04922:Glucagon signaling pathway,ko04931:Insulin resistance,	ACC_central,Biotin_carb_C,Biotin_carb_N,Biotin_lipoyl,CPSase_L_D2,Carboxyl_trans
ENSBGRG00000014849	GCSAML	-	Germinal center-associated signaling and motility-like protein	germinal center-associated signaling and motility-like protein isoform X1	Germinal center-associated signaling and motility-like	-	-			HGAL
ENSBGRG00000014981	FKBP5	FKBP-type peptidyl-prolyl cis-trans isomerase;Posttranslational modification, protein turnover, chaperones	Peptidyl-prolyl cis-trans isomerase	peptidyl-prolyl cis-trans isomerase FKBP5	Peptidyl-prolyl cis-trans isomerase	GO:0000413:protein peptidyl-prolyl isomerization/GO:0003008:system process/GO:0003674:molecular_function/GO:0003755:peptidyl-prolyl cis-trans isomerase activity/GO:0003824:catalytic activity/GO:0005488:binding/GO:0005515:protein binding/GO:0005527:macrolide binding/GO:0005528:FK506 binding/GO:0005575:cellular_component/GO:0005622:intracellular anatomical structure/GO:0005623:obsolete cell/GO:0005…	3.1.3.16,5.2.1.8	K06269:serine/threonine-protein phosphatase PP1 catalytic subunit ,K09571:FK506-binding protein 4/5 ,K12487:G protein-coupled receptor kinase interactor 2,	ko03015:mRNA surveillance pathway,ko04022:cGMP-PKG signaling pathway,ko04024:cAMP signaling pathway,ko04114:Oocyte meiosis,ko04144:Endocytosis,ko04218:Cellular senescence,ko04261:Adrenergic signaling in cardiomyocytes,ko04270:Vascular smooth muscle contraction,ko04390:Hippo signaling pathway,ko04510:Focal adhesion,ko04611:Platelet activation,ko04720:Long-term potentiation,ko04728:Dopaminergic syn…	ArfGap,FKBP_C,GIT1_C,GIT_SHD,TPR_1,TPR_2,TPR_6,TPR_8
ENSBGRG00000015069	MDGA2	Projectin/twitchin and related proteins;Cytoskeleton	MAM domain-containing glycosylphosphatidylinositol anchor protein	MAM domain-containing glycosylphosphatidylinositol anchor protein 2	MAM domain containing glycosylphosphatidylinositol anchor 2	GO:0001871:obsolete pattern binding/GO:0002376:immune system process/GO:0003008:system process/GO:0003674:molecular_function/GO:0005044:scavenger receptor activity/GO:0005488:binding/GO:0006810:transport/GO:0006897:endocytosis/GO:0006898:receptor-mediated endocytosis/GO:0006909:phagocytosis/GO:0006950:response to stress/GO:0006952:defense response/GO:0006955:immune response/GO:0007275:multicellul…	-			I-set,Ig_3,MAM,Somatomedin_B,Sushi,V-set,ig
ENSBGRG00000015073	ADGRL3	-	Adhesion G protein-coupled receptor	PREDICTED: latrophilin-3 isoform X1	Latrophilin Cytoplasmic C-terminal region	GO:0001764:neuron migration/GO:0003674:molecular_function/GO:0004888:transmembrane signaling receptor activity/GO:0004930:G protein-coupled receptor activity/GO:0005488:binding/GO:0005509:calcium ion binding/GO:0005575:cellular_component/GO:0005623:obsolete cell/GO:0005886:plasma membrane/GO:0005887:integral component of plasma membrane/GO:0005911:cell-cell junction/GO:0006928:movement of cell or…	-			7tm_2,GAIN,GPS,Gal_Lectin,HRM,Latrophilin,OLF
ENSBGRG00000015106	KCNIP4	Ca2+ sensor (EF-Hand superfamily);Signal transduction mechanisms	Kv channel-interacting protein	Kv channel-interacting protein 4	potassium channel regulator activity	GO:0003674:molecular_function/GO:0005488:binding/GO:0005509:calcium ion binding/GO:0005575:cellular_component/GO:0005622:intracellular anatomical structure/GO:0005623:obsolete cell/GO:0005737:cytoplasm/GO:0005829:cytosol/GO:0005886:plasma membrane/GO:0005887:integral component of plasma membrane/GO:0008076:voltage-gated potassium channel complex/GO:0008104:protein localization/GO:0008150:biologic…	-			EF-hand_1,EF-hand_5,EF-hand_7,EF-hand_8,Rad60-SLD,YL1
ENSBGRG00000015119	SPOUT1	Uncharacterized conserved protein;Function unknown	Putative methyltransferase	putative methyltransferase C9orf114 homolog isoform X1	SPOUT domain containing methyltransferase 1	GO:0000775:chromosome, centromeric region/GO:0000776:kinetochore/GO:0000922:spindle pole/GO:0003674:molecular_function/GO:0003676:nucleic acid binding/GO:0003723:RNA binding/GO:0005488:binding/GO:0005575:cellular_component/GO:0005622:intracellular anatomical structure/GO:0005623:obsolete cell/GO:0005694:chromosome/GO:0005813:centrosome/GO:0005815:microtubule organizing center/GO:0005819:spindle/G…	-			ALS2CR8,Aminotran_1_2,ArfGap,BAR_3,Methyltrn_RNA_3,PH
ENSBGRG00000015214	NRXN3	-		NRXN3 isoform 8	Syndecan domain	GO:0000902:cell morphogenesis/GO:0000904:cell morphogenesis involved in differentiation/GO:0001505:regulation of neurotransmitter levels/GO:0001525:angiogenesis/GO:0001568:blood vessel development/GO:0001941:postsynaptic membrane organization/GO:0001944:vasculature development/GO:0003008:system process/GO:0003674:molecular_function/GO:0004888:transmembrane signaling receptor activity/GO:0005102:s…	-	K07377:neurexin,	ko04514:Cell adhesion molecules,	EGF,Laminin_G_2,PBP,Syndecan,hEGF
ENSBGRG00000015359	THSD4	-	Thrombospondin type-1 domain-containing protein	thrombospondin type-1 domain-containing protein 4 isoform X1	Thrombospondin type-1 domain-containing protein 4	GO:0001527:microfibril/GO:0005575:cellular_component/GO:0005576:extracellular region/GO:0008150:biological_process/GO:0009987:cellular process/GO:0016043:cellular component organization/GO:0022607:cellular component assembly/GO:0030198:extracellular matrix organization/GO:0031012:extracellular matrix/GO:0043062:extracellular structure organization/GO:0044085:cellular component biogenesis/GO:00444…	-			ADAM_spacer1,I-set,Ldl_recept_a,PLAC,TSP_1
ENSBGRG00000015496	TBX5	-	T-box transcription factor	T-box transcription factor TBX5 isoform X1	T-box transcription factor TBX5 isoform	GO:0000976:transcription regulatory region sequence-specific DNA binding/GO:0000977:RNA polymerase II transcription regulatory region sequence-specific DNA binding/GO:0000978:RNA polymerase II cis-regulatory region sequence-specific DNA binding/GO:0000981:DNA-binding transcription factor activity, RNA polymerase II-specific/GO:0000987:cis-regulatory region sequence-specific DNA binding/GO:0001012…	-			T-box
ENSBGRG00000015519	KYAT1	Kynurenine aminotransferase, glutamine transaminase K;Amino acid transport and metabolism	Kynurenine--oxoglutarate transaminase	kynurenine--oxoglutarate transaminase 1 isoform X1	Kynurenine--oxoglutarate transaminase	GO:0003674:molecular_function/GO:0003824:catalytic activity/GO:0005488:binding/GO:0005515:protein binding/GO:0005575:cellular_component/GO:0005622:intracellular anatomical structure/GO:0005623:obsolete cell/GO:0005634:nucleus/GO:0005654:nucleoplasm/GO:0005737:cytoplasm/GO:0005739:mitochondrion/GO:0005759:mitochondrial matrix/GO:0005829:cytosol/GO:0006082:organic acid metabolic process/GO:0006090:…	2.6.1.64,2.6.1.7,4.4.1.13	K00816:kynurenine---oxoglutarate transaminase / cysteine-S-conjugate beta-lyase / glutamine---phenylpyruvate transaminase ,	ko00380:Tryptophan metabolism,ko00450:Selenocompound metabolism,ko05204:Chemical carcinogenesis - DNA adducts,	Aminotran_1_2,HSP70,Methyltrn_RNA_3
ENSBGRG00000015531	LRRK2	Tyrosine kinase specific for activated (GTP-bound) p21cdc42Hs;Signal transduction mechanisms	Leucine-rich repeat serine/threonine-protein kinase	Leucine-rich repeat serine/threonine-protein kinase 2, partial	Leucine-rich repeat serine threonine-protein kinase	GO:0000149:SNARE binding/GO:0000165:MAPK cascade/GO:0000166:nucleotide binding/GO:0000186:activation of MAPKK activity/GO:0000187:activation of MAPK activity/GO:0000323:lytic vacuole/GO:0000902:cell morphogenesis/GO:0001505:regulation of neurotransmitter levels/GO:0001655:urogenital system development/GO:0001817:regulation of cytokine production/GO:0001819:positive regulation of cytokine producti…	2.7.11.1	K08844:leucine-rich repeat kinase 2 ,	ko05012:Parkinson disease,	Ank_2,COR,LRR_1,LRR_4,LRR_6,LRR_8,Pkinase,Pkinase_Tyr,Roc
ENSBGRG00000015603	FHOD3	-	FH1/FH2 domain-containing protein	FH1/FH2 domain-containing protein 3 isoform X9	Formin homology 2 domain containing 3	GO:0002009:morphogenesis of an epithelium/GO:0002011:morphogenesis of an epithelial sheet/GO:0002165:instar larval or pupal development/GO:0003008:system process/GO:0003012:muscle system process/GO:0003674:molecular_function/GO:0003779:actin binding/GO:0005488:binding/GO:0005515:protein binding/GO:0005575:cellular_component/GO:0005622:intracellular anatomical structure/GO:0005623:obsolete cell/GO…	-			Drf_FH3,FH2
ENSBGRG00000015642	PRKN	E3 ubiquitin-protein ligase (Parkin protein);Posttranslational modification, protein turnover, chaperones	E3 ubiquitin-protein ligase parkin	E3 ubiquitin-protein ligase parkin isoform X7	E3 ubiquitin-protein ligase parkin	GO:0000003:reproduction/GO:0000122:negative regulation of transcription by RNA polymerase II/GO:0000139:Golgi membrane/GO:0000151:ubiquitin ligase complex/GO:0000209:protein polyubiquitination/GO:0000266:mitochondrial fission/GO:0000422:autophagy of mitochondrion/GO:0000423:mitophagy/GO:0000976:transcription regulatory region sequence-specific DNA binding/GO:0001067:regulatory region nucleic acid…	2.3.2.31	K04556:parkin ,	ko04120:Ubiquitin mediated proteolysis,ko04137:Mitophagy - animal,ko04141:Protein processing in endoplasmic reticulum,ko05012:Parkinson disease,	GDA1_CD39,IBR,MFS_1_like,NDUF_B12,ubiquitin
ENSBGRG00000015660	ZNF836	-	Zinc finger protein	zinc finger protein 665	-	-	-	-	-	-
ENSBGRG00000015729
ENSBGRG00000015735	SEH1L	-	Nucleoporin	hypothetical protein FD755_010578, partial	cytokine production involved in inflammatory response	GO:0000003:reproduction/GO:0000070:mitotic sister chromatid segregation/GO:0000278:mitotic cell cycle/GO:0000280:nuclear division/GO:0000323:lytic vacuole/GO:0000819:sister chromatid segregation/GO:0001816:cytokine production/GO:0002532:production of molecular mediator involved in inflammatory response/GO:0002534:cytokine production involved in inflammatory response/GO:0003006:developmental proce…	-	K14299:nucleoporin SEH1,	ko03013:RNA transport,ko04150:mTOR signaling pathway,	ASH,WD40
ENSBGRG00000015826	MTMR6	-	Myotubularin-related protein	hypothetical protein	Myotubularin related protein 6	GO:0000278:mitotic cell cycle/GO:0002119:nematode larval development/GO:0002164:larval development/GO:0003674:molecular_function/GO:0003824:catalytic activity/GO:0004438:phosphatidylinositol-3-phosphatase activity/GO:0004721:phosphoprotein phosphatase activity/GO:0004722:protein serine/threonine phosphatase activity/GO:0004725:protein tyrosine phosphatase activity/GO:0005215:transporter activity/…	3.1.3.64,3.1.3.95	K18083:myotubularin-related protein 6/7/8 ,	ko00562:Inositol phosphate metabolism,ko04070:Phosphatidylinositol signaling system,	FYVE,Myotub-related
ENSBGRG00000016115	ATP8A2	P-type ATPase;General function prediction only	Phospholipid-transporting ATPase IB	phospholipid-transporting ATPase IB isoform X1	Belongs to the cation transport ATPase (P-type) (TC 3.A.3) family. Type IV subfamily	GO:0000902:cell morphogenesis/GO:0000904:cell morphogenesis involved in differentiation/GO:0001654:eye development/GO:0003008:system process/GO:0003009:skeletal muscle contraction/GO:0003011:involuntary skeletal muscle contraction/GO:0003012:muscle system process/GO:0003407:neural retina development/GO:0003674:molecular_function/GO:0003824:catalytic activity/GO:0004012:/GO:0005215:transporter act…	3.6.3.1			Cation_ATPase,E1-E2_ATPase,Hydrolase,PBP,PhoLip_ATPase_C,PhoLip_ATPase_N,Rad60-SLD_2
ENSBGRG00000016159	NEK7	NIMA (never in mitosis)-related G2-specific serine/threonine protein kinase;Cell cycle control, cell division, chromosome partitioning	Serine/threonine-protein kinase	serine/threonine-protein kinase Nek7 isoform X1	kinase 7	GO:0000003:reproduction/GO:0000226:microtubule cytoskeleton organization/GO:0000922:spindle pole/GO:0003006:developmental process involved in reproduction/GO:0003674:molecular_function/GO:0003824:catalytic activity/GO:0004672:protein kinase activity/GO:0004674:protein serine/threonine kinase activity/GO:0005575:cellular_component/GO:0005622:intracellular anatomical structure/GO:0005623:obsolete c…	2.7.11.1	K20876:NIMA (never in mitosis gene a)-related kinase 7 ,	ko04621:NOD-like receptor signaling pathway,	Integrase_Zn,Pkinase,rve
ENSBGRG00000016163	-	-	Immunoglobulin kappa light chain	IGK protein	Immunoglobulin V-Type	-	-			C1-set,V-set
ENSBGRG00000016210	Gfra1	-	GDNF family receptor	PREDICTED: GDNF family receptor alpha-1 isoform X1	GDNF family receptor	GO:0000003:reproduction/GO:0000165:MAPK cascade/GO:0000902:cell morphogenesis/GO:0000904:cell morphogenesis involved in differentiation/GO:0001655:urogenital system development/GO:0001822:kidney development/GO:0001932:regulation of protein phosphorylation/GO:0001934:positive regulation of protein phosphorylation/GO:0003006:developmental process involved in reproduction/GO:0003674:molecular_functi…	-			GDNF
ENSBGRG00000016247	TLCD4	-	TLC domain-containing protein	hypothetical protein	Transmembrane protein 56	-	-			TRAM_LAG1_CLN8
ENSBGRG00000016272	YAP1	-	Transcriptional coactivator	transcriptional coactivator YAP1 isoform X1	Yorkie homolog	GO:0000003:reproduction/GO:0000785:chromatin/GO:0000902:cell morphogenesis/GO:0000976:transcription regulatory region sequence-specific DNA binding/GO:0000977:RNA polymerase II transcription regulatory region sequence-specific DNA binding/GO:0000978:RNA polymerase II cis-regulatory region sequence-specific DNA binding/GO:0000987:cis-regulatory region sequence-specific DNA binding/GO:0000988:obsol…	-	K16687:transcriptional coactivator YAP1,	ko04390:Hippo signaling pathway,ko04392:Hippo signaling pathway - multiple species,	DUF4498,FAM181,WW
ENSBGRG00000016283	ANO10	-		PREDICTED: anoctamin-10	Anoctamin 10	GO:0003674:molecular_function/GO:0005215:transporter activity/GO:0005216:ion channel activity/GO:0005227:calcium activated cation channel activity/GO:0005229:intracellular calcium activated chloride channel activity/GO:0005253:anion channel activity/GO:0005254:chloride channel activity/GO:0005261:cation channel activity/GO:0005575:cellular_component/GO:0005622:intracellular anatomical structure/G…	-			Anoctamin
ENSBGRG00000016288	MAGI2	Guanylate kinase;Nucleotide transport and metabolism	Membrane-associated guanylate kinase, WW and PDZ domain-containing protein	membrane-associated guanylate kinase, WW and PDZ domain-containing protein 2 isoform X7	guanylate kinase, WW and PDZ	GO:0001655:urogenital system development/GO:0001664:G protein-coupled receptor binding/GO:0001822:kidney development/GO:0001941:postsynaptic membrane organization/GO:0002064:epithelial cell development/GO:0002090:regulation of receptor internalization/GO:0002092:positive regulation of receptor internalization/GO:0003008:system process/GO:0003014:renal system process/GO:0003094:glomerular filtrati…	-	K05629:atrophin-1 interacting protein 1,K05631:atrophin-1 interacting protein 3 (BAI1-associated protein 1),K06112:membrane-associated guanylate kinase-related,	ko04015:Rap1 signaling pathway,ko04530:Tight junction,ko05165:Human papillomavirus infection,	Guanylate_kin,MAGI_u1,MAGI_u5,PDZ,WW
ENSBGRG00000016412	CNN3	-		calponin-3	Thin filament-associated protein that is implicated in the regulation and modulation of smooth muscle contraction. It is capable of binding to actin, calmodulin, troponin C and tropomyosin. The interaction of calponin with actin inhibits the actomyosin Mg-ATPase activity	GO:0003674:molecular_function/GO:0005488:binding/GO:0005515:protein binding/GO:0005575:cellular_component/GO:0005622:intracellular anatomical structure/GO:0005623:obsolete cell/GO:0005737:cytoplasm/GO:0005829:cytosol/GO:0005856:cytoskeleton/GO:0005874:microtubule/GO:0005884:actin filament/GO:0008017:microtubule binding/GO:0008092:cytoskeletal protein binding/GO:0008150:biological_process/GO:00098…	2.4.1.141	K07441:beta-1,4-N-acetylglucosaminyltransferase ,	ko00510:N-Glycan biosynthesis,ko00513:Various types of N-glycan biosynthesis,	Alg14,CH,Calponin
ENSBGRG00000016455	KRT28	-	Keratin, type I cytoskeletal	keratin, type I cytoskeletal 28	Keratin, type I cytoskeletal 28	GO:0005575:cellular_component/GO:0005622:intracellular anatomical structure/GO:0005623:obsolete cell/GO:0005737:cytoplasm/GO:0005829:cytosol/GO:0007275:multicellular organism development/GO:0008150:biological_process/GO:0008219:cell death/GO:0008544:epidermis development/GO:0009888:tissue development/GO:0009913:epidermal cell differentiation/GO:0009987:cellular process/GO:0012501:programmed cell …	-	K07604:type I keratin, acidic,	ko04915:Estrogen signaling pathway,	Filament
ENSBGRG00000016490	CEP128	Dystonin, GAS (Growth-arrest-specific protein), and related proteins;Cytoskeleton	Centrosomal protein of 128 kDa	PREDICTED: centrosomal protein of 128 kDa	Centrosomal protein of 128	GO:0000922:spindle pole/GO:0005575:cellular_component/GO:0005622:intracellular anatomical structure/GO:0005623:obsolete cell/GO:0005737:cytoplasm/GO:0005814:centriole/GO:0005815:microtubule organizing center/GO:0005819:spindle/GO:0005856:cytoskeleton/GO:0005929:cilium/GO:0008104:protein localization/GO:0008150:biological_process/GO:0015630:microtubule cytoskeleton/GO:0032991:protein-containing co…	-			-
ENSBGRG00000016558	TANC2	FOG: Ankyrin repeat;General function prediction only	Protein	PREDICTED: protein TANC2 isoform X5	Tetratricopeptide repeat, ankyrin repeat and coiled-coil containing 2	GO:0000003:reproduction/GO:0000768:syncytium formation by plasma membrane fusion/GO:0001655:urogenital system development/GO:0001667:ameboidal-type cell migration/GO:0001701:in utero embryonic development/GO:0002064:epithelial cell development/GO:0002065:columnar/cuboidal epithelial cell differentiation/GO:0002066:columnar/cuboidal epithelial cell development/GO:0003006:developmental process invo…	-			Ank,Ank_2,Ank_3,Ank_4,PID_2,TPR_19,TPR_8
ENSBGRG00000016590	SLC44A3	-	Choline transporter-like protein	choline transporter-like protein 3 isoform X1	Solute carrier family 44, member 3	-	-	K15282:solute carrier family 44 (choline transporter-like protein), member 3,	ko05231:Choline metabolism in cancer,	Choline_transpo,RVT_1
ENSBGRG00000016641	PARVB	-	Beta-parvin	beta-parvin	Parvin beta	GO:0002009:morphogenesis of an epithelium/GO:0002165:instar larval or pupal development/GO:0003674:molecular_function/GO:0003779:actin binding/GO:0005488:binding/GO:0005515:protein binding/GO:0005575:cellular_component/GO:0005622:intracellular anatomical structure/GO:0005623:obsolete cell/GO:0005737:cytoplasm/GO:0005829:cytosol/GO:0005856:cytoskeleton/GO:0005886:plasma membrane/GO:0005912:adheren…	-	K06275:parvin,	ko04510:Focal adhesion,	CH,Lipase_3,Sec2p
ENSBGRG00000016678	RFC3	-	Replication factor C subunit	replication factor C subunit 3	replication factor C	GO:0000723:telomere maintenance/GO:0000731:DNA synthesis involved in DNA repair/GO:0000819:sister chromatid segregation/GO:0003674:molecular_function/GO:0003676:nucleic acid binding/GO:0003677:DNA binding/GO:0003689:DNA clamp loader activity/GO:0003824:catalytic activity/GO:0005488:binding/GO:0005515:protein binding/GO:0005575:cellular_component/GO:0005622:intracellular anatomical structure/GO:00…	-	K10756:replication factor C subunit 3/5,	ko03030:DNA replication,ko03420:Nucleotide excision repair,ko03430:Mismatch repair,	DNA_pol3_delta2,Rad17,Rep_fac_C
ENSBGRG00000016715	ZDHHC16	-	Palmitoyltransferase	palmitoyltransferase ZDHHC16 precursor	zinc finger, DHHC-type containing 16	GO:0001654:eye development/GO:0003674:molecular_function/GO:0003824:catalytic activity/GO:0005575:cellular_component/GO:0005622:intracellular anatomical structure/GO:0005623:obsolete cell/GO:0005737:cytoplasm/GO:0005794:Golgi apparatus/GO:0006464:cellular protein modification process/GO:0006497:protein lipidation/GO:0006807:nitrogen compound metabolic process/GO:0006950:response to stress/GO:0006…	2.3.1.225			Ank,DHHC,Spore_II_R
ENSBGRG00000016813	DERL1	-		derlin-1 isoform X2	protein destabilization	GO:0002020:protease binding/GO:0003674:molecular_function/GO:0003824:catalytic activity/GO:0005102:signaling receptor binding/GO:0005488:binding/GO:0005515:protein binding/GO:0005575:cellular_component/GO:0005622:intracellular anatomical structure/GO:0005623:obsolete cell/GO:0005737:cytoplasm/GO:0005768:endosome/GO:0005769:early endosome/GO:0005770:late endosome/GO:0005783:endoplasmic reticulum/G…	-	K11519:Derlin-1,K13989:Derlin-2/3,	ko04141:Protein processing in endoplasmic reticulum,ko05014:Amyotrophic lateral sclerosis,	DER1,Ribosomal_S21e
ENSBGRG00000016959	CDK6	Protein kinase PCTAIRE and related kinases;General function prediction only	Cyclin-dependent kinase	PREDICTED: cyclin-dependent kinase 6	Cyclin-dependent kinase 6	GO:0000003:reproduction/GO:0000079:regulation of cyclin-dependent protein serine/threonine kinase activity/GO:0000082:G1/S transition of mitotic cell cycle/GO:0000122:negative regulation of transcription by RNA polymerase II/GO:0000166:nucleotide binding/GO:0000278:mitotic cell cycle/GO:0000307:cyclin-dependent protein kinase holoenzyme complex/GO:0001558:regulation of cell growth/GO:0001726:ruff…	2.7.11.22	K02089:cyclin-dependent kinase 4 ,K02091:cyclin-dependent kinase 6 ,	ko01522:Endocrine resistance,ko04110:Cell cycle,ko04115:p53 signaling pathway,ko04151:PI3K-Akt signaling pathway,ko04218:Cellular senescence,ko04530:Tight junction,ko04660:T cell receptor signaling pathway,ko04933:AGE-RAGE signaling pathway in diabetic complications,ko04934:Cushing syndrome,ko05161:Hepatitis B,ko05162:Measles,ko05165:Human papillomavirus infection,ko05166:Human T-cell leukemia vi…	HIT,Pkinase
ENSBGRG00000016974	NBEA	-	Neurobeachin	neurobeachin isoform X7	Neurobeachin	GO:0001654:eye development/GO:0001745:compound eye morphogenesis/GO:0001754:eye photoreceptor cell differentiation/GO:0003008:system process/GO:0003674:molecular_function/GO:0005488:binding/GO:0005515:protein binding/GO:0005575:cellular_component/GO:0005622:intracellular anatomical structure/GO:0005623:obsolete cell/GO:0005737:cytoplasm/GO:0005794:Golgi apparatus/GO:0005802:trans-Golgi network/GO…	-			Beach,DUF1088,DUF4704,Laminin_G_3,Mab-21,Mt_ATP-synt_B,PH_BEACH,WD40
ENSBGRG00000017137	GALM	Galactose mutarotase and related enzymes;Carbohydrate transport and metabolism	Galactose mutarotase	Aldose 1-epimerase, partial	galactose mutarotase	GO:0003674:molecular_function/GO:0003824:catalytic activity/GO:0004034:aldose 1-epimerase activity/GO:0005975:carbohydrate metabolic process/GO:0005996:monosaccharide metabolic process/GO:0006006:glucose metabolic process/GO:0006012:galactose metabolic process/GO:0008150:biological_process/GO:0008152:metabolic process/GO:0009056:catabolic process/GO:0016052:carbohydrate catabolic process/GO:00168…	5.1.3.3	K01785:aldose 1-epimerase ,	ko00010:Glycolysis / Gluconeogenesis,ko00052:Galactose metabolism,	Aldose_epim
ENSBGRG00000017206	ROCK1	Rho-associated, coiled-coil containing protein kinase;Signal transduction mechanisms	Rho-associated protein kinase	rho-associated protein kinase 1 isoform X1	Rho-associated protein kinase	GO:0000003:reproduction/GO:0000022:mitotic spindle elongation/GO:0000070:mitotic sister chromatid segregation/GO:0000226:microtubule cytoskeleton organization/GO:0000278:mitotic cell cycle/GO:0000280:nuclear division/GO:0000281:mitotic cytokinesis/GO:0000819:sister chromatid segregation/GO:0000902:cell morphogenesis/GO:0000904:cell morphogenesis involved in differentiation/GO:0000910:cytokinesis/…	2.7.11.1	K04514:Rho-associated protein kinase 1 ,K17388:Rho-associated protein kinase 2 ,	ko04022:cGMP-PKG signaling pathway,ko04024:cAMP signaling pathway,ko04062:Chemokine signaling pathway,ko04071:Sphingolipid signaling pathway,ko04270:Vascular smooth muscle contraction,ko04310:Wnt signaling pathway,ko04350:TGF-beta signaling pathway,ko04360:Axon guidance,ko04510:Focal adhesion,ko04530:Tight junction,ko04611:Platelet activation,ko04670:Leukocyte transendothelial migration,ko04810:R…	C1_1,PH,Pkinase,Pkinase_C,Rho_Binding,WD40,rve
ENSBGRG00000017244	KIRREL3	-	Kin of IRRE-like protein	kin of IRRE-like protein 3 isoform X1	kin of IRRE like 3 (Drosophila)	GO:0000768:syncytium formation by plasma membrane fusion/GO:0000902:cell morphogenesis/GO:0000904:cell morphogenesis involved in differentiation/GO:0001654:eye development/GO:0001655:urogenital system development/GO:0001700:embryonic development via the syncytial blastoderm/GO:0001745:compound eye morphogenesis/GO:0001763:morphogenesis of a branching structure/GO:0001764:neuron migration/GO:00018…	-			C2-set_2,I-set,Ig_2,Ig_3,TMEM52,V-set,ig
ENSBGRG00000017250	OR2J3	-	Olfactory receptor	olfactory receptor family 2 subfamily J member 3D	olfactory receptor activity	GO:0003008:system process/GO:0003674:molecular_function/GO:0004888:transmembrane signaling receptor activity/GO:0004984:olfactory receptor activity/GO:0005575:cellular_component/GO:0005623:obsolete cell/GO:0005886:plasma membrane/GO:0007154:cell communication/GO:0007165:signal transduction/GO:0007186:G protein-coupled receptor signaling pathway/GO:0007600:sensory perception/GO:0007606:sensory per…	-	K04257:olfactory receptor,	ko04740:Olfactory transduction,	7tm_4
ENSBGRG00000017448	PEX1	AAA+-type ATPase;Posttranslational modification, protein turnover, chaperones	Peroxisome biogenesis factor	peroxisome biogenesis factor 1	biogenesis factor 1	GO:0000003:reproduction/GO:0000166:nucleotide binding/GO:0003674:molecular_function/GO:0003824:catalytic activity/GO:0005488:binding/GO:0005515:protein binding/GO:0005524:ATP binding/GO:0005575:cellular_component/GO:0005622:intracellular anatomical structure/GO:0005623:obsolete cell/GO:0005737:cytoplasm/GO:0005777:peroxisome/GO:0005778:peroxisomal membrane/GO:0005829:cytosol/GO:0006605:protein ta…	2.7.10.1	K05093:fibroblast growth factor receptor 2 ,K13338:peroxin-1,	ko01521:EGFR tyrosine kinase inhibitor resistance,ko04010:MAPK signaling pathway,ko04014:Ras signaling pathway,ko04015:Rap1 signaling pathway,ko04144:Endocytosis,ko04146:Peroxisome,ko04151:PI3K-Akt signaling pathway,ko04550:Signaling pathways regulating pluripotency of stem cells,ko04810:Regulation of actin cytoskeleton,ko05200:Pathways in cancer,ko05215:Prostate cancer,ko05226:Gastric cancer,ko0…	AAA,Cullin,Heme_oxygenase,I-set,Ig_3,PEX-1N,PEX-2N,Pkinase_Tyr
ENSBGRG00000017480	SAA4	-	Serum amyloid A-4 protein	uncharacterized protein LOC110146745 isoform X1	Major acute phase reactant. Apolipoprotein of the HDL complex	GO:0003674:molecular_function/GO:0005102:signaling receptor binding/GO:0005488:binding/GO:0005515:protein binding/GO:0005575:cellular_component/GO:0005576:extracellular region/GO:0005615:extracellular space/GO:0006928:movement of cell or subcellular component/GO:0006935:chemotaxis/GO:0008150:biological_process/GO:0009605:response to external stimulus/GO:0009966:regulation of signal transduction/G…	-			SAA
ENSBGRG00000017585	WNK1	Serine/threonine protein kinase;General function prediction only	Serine/threonine-protein kinase	serine/threonine-protein kinase WNK1 isoform X10	Serine threonine-protein kinase	GO:0000166:nucleotide binding/GO:0000287:magnesium ion binding/GO:0000902:cell morphogenesis/GO:0000904:cell morphogenesis involved in differentiation/GO:0001932:regulation of protein phosphorylation/GO:0001933:negative regulation of protein phosphorylation/GO:0001934:positive regulation of protein phosphorylation/GO:0002028:regulation of sodium ion transport/GO:0003008:system process/GO:0003013:…	2.7.11.1			OSR1_C,Pkinase,Pkinase_Tyr,UQ_con
ENSBGRG00000017603	SPEN	Large RNA-binding protein (RRM superfamily);General function prediction only	Msx2-interacting protein	LOW QUALITY PROTEIN: msx2-interacting protein	Spen family transcriptional repressor	GO:0000122:negative regulation of transcription by RNA polymerase II/GO:0000375:RNA splicing, via transesterification reactions/GO:0000377:RNA splicing, via transesterification reactions with bulged adenosine as nucleophile/GO:0000398:mRNA splicing, via spliceosome/GO:0000988:obsolete transcription factor activity, protein binding/GO:0000989:obsolete transcription factor activity, transcription f…	-			RRM_1,SPOC
ENSBGRG00000017651	Fgf13	-	Fibroblast growth factor	fibroblast growth factor 13	fibroblast growth factor	GO:0000165:MAPK cascade/GO:0000226:microtubule cytoskeleton organization/GO:0001558:regulation of cell growth/GO:0001764:neuron migration/GO:0001932:regulation of protein phosphorylation/GO:0001934:positive regulation of protein phosphorylation/GO:0003008:system process/GO:0003674:molecular_function/GO:0005102:signaling receptor binding/GO:0005488:binding/GO:0005515:protein binding/GO:0005575:cel…	-			FGF
ENSBGRG00000017710	RBM20	-	RNA-binding protein	RNA-binding protein 20	RNA binding motif protein 20	GO:0003674:molecular_function/GO:0003676:nucleic acid binding/GO:0003723:RNA binding/GO:0005488:binding/GO:0005575:cellular_component/GO:0005622:intracellular anatomical structure/GO:0005623:obsolete cell/GO:0005634:nucleus/GO:0007275:multicellular organism development/GO:0007507:heart development/GO:0008150:biological_process/GO:0009893:positive regulation of metabolic process/GO:0010468:regulat…	-			zf-met
ENSBGRG00000017724	FRMD4B	-	FERM domain-containing protein	FERM domain-containing protein 4B isoform X2	FERM domain-containing protein 4B	GO:0001726:ruffle/GO:0005575:cellular_component/GO:0005622:intracellular anatomical structure/GO:0005623:obsolete cell/GO:0005737:cytoplasm/GO:0005813:centrosome/GO:0005815:microtubule organizing center/GO:0005856:cytoskeleton/GO:0005886:plasma membrane/GO:0005911:cell-cell junction/GO:0005912:adherens junction/GO:0005923:bicellular tight junction/GO:0007163:establishment or maintenance of cell p…	-			DUF3338,FERM_C,FERM_M,FERM_N
ENSBGRG00000017754	PRKG1	cGMP-dependent protein kinase;Signal transduction mechanisms	cGMP-dependent protein kinase	cGMP-dependent protein kinase 1 isoform X1	protein kinase, cGMP-dependent, type I	GO:0000166:nucleotide binding/GO:0001669:acrosomal vesicle/GO:0001764:neuron migration/GO:0003008:system process/GO:0003012:muscle system process/GO:0003013:circulatory system process/GO:0003018:vascular process in circulatory system/GO:0003298:physiological muscle hypertrophy/GO:0003300:cardiac muscle hypertrophy/GO:0003301:physiological cardiac muscle hypertrophy/GO:0003674:molecular_function/G…	2.7.11.12	K07376:cGMP-dependent protein kinase 1 ,	ko04022:cGMP-PKG signaling pathway,ko04270:Vascular smooth muscle contraction,ko04540:Gap junction,ko04611:Platelet activation,ko04713:Circadian entrainment,ko04714:Thermogenesis,ko04730:Long-term depression,ko04740:Olfactory transduction,ko04923:Regulation of lipolysis in adipocytes,ko04970:Salivary secretion,	Med4,PKcGMP_CC,Pkinase,cNMP_binding
ENSBGRG00000017767	MYOCD	-	Myocardin	myocardin isoform X3	Myocardin	GO:0000003:reproduction/GO:0000079:regulation of cyclin-dependent protein serine/threonine kinase activity/GO:0000122:negative regulation of transcription by RNA polymerase II/GO:0000228:nuclear chromosome/GO:0000785:chromatin/GO:0000790:/GO:0000976:transcription regulatory region sequence-specific DNA binding/GO:0000977:RNA polymerase II transcription regulatory region sequence-specific DNA bind…	-			RPEL,SAP
ENSBGRG00000017936	RIOK1	Serine/threonine protein kinase involved in cell cycle control;	Serine/threonine-protein kinase	PREDICTED: serine/threonine-protein kinase RIO1 isoform X1	Serine threonine-protein kinase RIO1	GO:0000003:reproduction/GO:0001932:regulation of protein phosphorylation/GO:0001933:negative regulation of protein phosphorylation/GO:0002119:nematode larval development/GO:0002164:larval development/GO:0003006:developmental process involved in reproduction/GO:0003674:molecular_function/GO:0003824:catalytic activity/GO:0004672:protein kinase activity/GO:0005575:cellular_component/GO:0005622:intra…	2.7.11.1	K07178:RIO kinase 1 ,	ko03008:Ribosome biogenesis in eukaryotes,	RIO1,Trypsin
ENSBGRG00000018068	Gdpd4	-	Glycerophosphodiester phosphodiesterase domain-containing protein	glycerophosphodiester phosphodiesterase domain-containing protein 4 isoform X1	glycerophosphodiester phosphodiesterase activity	-	-			GDPD,Ribosomal_L36e
ENSBGRG00000018106	FAM71E1	-	Protein	protein FAM71E1 isoform X2	Family with sequence similarity 71, member E1	GO:0005575:cellular_component/GO:0005622:intracellular anatomical structure/GO:0005623:obsolete cell/GO:0005634:nucleus/GO:0043226:organelle/GO:0043227:membrane-bounded organelle/GO:0043229:intracellular organelle/GO:0043231:intracellular membrane-bounded organelle/GO:0044424:obsolete intracellular part/GO:0044464:obsolete cell part	-			DUF3699
ENSBGRG00000018118	TPD52	-	Tumor protein	PREDICTED: tumor protein D52 isoform X1	tumor protein D52	GO:0001775:cell activation/GO:0002376:immune system process/GO:0002520:immune system development/GO:0002521:leukocyte differentiation/GO:0003674:molecular_function/GO:0005488:binding/GO:0005509:calcium ion binding/GO:0005515:protein binding/GO:0005575:cellular_component/GO:0005622:intracellular anatomical structure/GO:0005623:obsolete cell/GO:0005737:cytoplasm/GO:0005783:endoplasmic reticulum/GO:…	-			MRP-S35,TPD52
ENSBGRG00000018125	SOS2	-	Son of sevenless homolog	son of sevenless homolog 2 isoform X1	SOS Ras Rho guanine nucleotide exchange factor 2	GO:0000003:reproduction/GO:0000578:embryonic axis specification/GO:0000902:cell morphogenesis/GO:0000904:cell morphogenesis involved in differentiation/GO:0001654:eye development/GO:0001745:compound eye morphogenesis/GO:0001751:compound eye photoreceptor cell differentiation/GO:0001752:compound eye photoreceptor fate commitment/GO:0001754:eye photoreceptor cell differentiation/GO:0001776:leukocyt…	-	K03099:son of sevenless,	ko01521:EGFR tyrosine kinase inhibitor resistance,ko01522:Endocrine resistance,ko04010:MAPK signaling pathway,ko04012:ErbB signaling pathway,ko04014:Ras signaling pathway,ko04062:Chemokine signaling pathway,ko04068:FoxO signaling pathway,ko04072:Phospholipase D signaling pathway,ko04150:mTOR signaling pathway,ko04151:PI3K-Akt signaling pathway,ko04510:Focal adhesion,ko04540:Gap junction,ko04630:J…	Histone,PH,RasGEF,RasGEF_N,RhoGEF
ENSBGRG00000018130	HCN1	K+-channel ERG and related proteins, contain PAS/PAC sensor domain;	Potassium/sodium hyperpolarization-activated cyclic nucleotide-gated channel	potassium/sodium hyperpolarization-activated cyclic nucleotide-gated channel 1	Potassium sodium hyperpolarization-activated cyclic nucleotide-gated channel	GO:0000003:reproduction/GO:0000166:nucleotide binding/GO:0001101:response to acid chemical/GO:0001654:eye development/GO:0001754:eye photoreceptor cell differentiation/GO:0003254:regulation of membrane depolarization/GO:0003407:neural retina development/GO:0003674:molecular_function/GO:0005215:transporter activity/GO:0005216:ion channel activity/GO:0005217:intracellular ligand-gated ion channel a…	-	K04954:hyperpolarization activated cyclic nucleotide-gated potassium channel 1,		Ion_trans,Ion_trans_N,cNMP_binding
ENSBGRG00000018134	TSBP1	-	Testis-expressed basic protein	uncharacterized protein C6orf10 homolog isoform X1	Chromosome 6 open reading frame 10	-	-			DUF4596
ENSBGRG00000018169	FRMPD4	-	FERM and PDZ domain-containing protein	FERM and PDZ domain-containing protein 4 isoform X1	FERM and PDZ domain containing 4	GO:0003674:molecular_function/GO:0005488:binding/GO:0005543:phospholipid binding/GO:0005546:phosphatidylinositol-4,5-bisphosphate binding/GO:0005575:cellular_component/GO:0005623:obsolete cell/GO:0008150:biological_process/GO:0008289:lipid binding/GO:0030425:dendrite/GO:0032991:protein-containing complex/GO:0035091:phosphatidylinositol binding/GO:0036477:somatodendritic compartment/GO:0042995:cel…	-			FAM181,FERM_M,FERM_N,Ferritin-like,PDZ,RA,WW
ENSBGRG00000018177	KIAA1549L	-	UPF0606 protein	hypothetical protein	UPF0606 protein KIAA1549L homolog	-	-			DUF3827
ENSBGRG00000018182	DNAH9	-	Dynein heavy chain 9, axonemal	PREDICTED: dynein heavy chain 9, axonemal isoform X2	heavy chain 9	GO:0003341:cilium movement/GO:0003674:molecular_function/GO:0003774:motor activity/GO:0003777:microtubule motor activity/GO:0003824:catalytic activity/GO:0005488:binding/GO:0005515:protein binding/GO:0005575:cellular_component/GO:0005622:intracellular anatomical structure/GO:0005623:obsolete cell/GO:0005737:cytoplasm/GO:0005856:cytoskeleton/GO:0005875:microtubule associated complex/GO:0005929:cil…	-	K10408:dynein heavy chain, axonemal,	ko05016:Huntington disease,	AAA_5,AAA_6,AAA_7,AAA_8,AAA_9,DHC_N1,DHC_N2,Dynein_heavy,MT
ENSBGRG00000018217	CDH13	-		PREDICTED: cadherin-13	Cadherin-13	GO:0001525:angiogenesis/GO:0001568:blood vessel development/GO:0001667:ameboidal-type cell migration/GO:0001936:regulation of endothelial cell proliferation/GO:0001938:positive regulation of endothelial cell proliferation/GO:0001944:vasculature development/GO:0001952:regulation of cell-matrix adhesion/GO:0001954:positive regulation of cell-matrix adhesion/GO:0002040:sprouting angiogenesis/GO:0003…	-			Cadherin,Cadherin_pro
ENSBGRG00000018351	CAGE1	-	Cancer-associated gene 1 protein homolog	cancer-associated gene 1 protein isoform X1	Cancer-associated gene 1 protein	-	-			CAGE1,DUF2205,Gag_p30
ENSBGRG00000018424	GIMAP8	-	GTPase IMAP family member	GTPase IMAP family member 8 isoform X1	GTPase, IMAP family member	GO:0008150:biological_process/GO:0010941:regulation of cell death/GO:0042981:regulation of apoptotic process/GO:0043067:regulation of programmed cell death/GO:0050789:regulation of biological process/GO:0050794:regulation of cellular process/GO:0065007:biological regulation/GO:0070228:regulation of lymphocyte apoptotic process/GO:0070232:regulation of T cell apoptotic process/GO:2000106:regulatio…	-			AIG1,Hint,PBD,PRY,SPRY,TLV_coat,V-set
ENSBGRG00000018514	ZNRF3	-	E3 ubiquitin-protein ligase	E3 ubiquitin-protein ligase ZNRF3	Zinc and ring finger 3	GO:0001664:G protein-coupled receptor binding/GO:0003674:molecular_function/GO:0003824:catalytic activity/GO:0004842:ubiquitin-protein transferase activity/GO:0005102:signaling receptor binding/GO:0005109:frizzled binding/GO:0005488:binding/GO:0005515:protein binding/GO:0005575:cellular_component/GO:0005622:intracellular anatomical structure/GO:0005623:obsolete cell/GO:0005737:cytoplasm/GO:000576…	2.3.2.27	K16273:E3 ubiquitin-protein ligase ZNRF3 ,		CUB,Exo_endo_phos_2,Kringle,WSC,zf-RING_11,zf-RING_2
ENSBGRG00000018560	Cdkl4	Predicted protein kinase KKIAMRE;General function prediction only	Cyclin-dependent kinase-like	cyclin-dependent kinase-like 4 isoform X1	cyclin-dependent kinase-like 4	GO:0000278:mitotic cell cycle/GO:0000281:mitotic cytokinesis/GO:0000910:cytokinesis/GO:0003674:molecular_function/GO:0003824:catalytic activity/GO:0004672:protein kinase activity/GO:0004674:protein serine/threonine kinase activity/GO:0004693:cyclin-dependent protein serine/threonine kinase activity/GO:0005575:cellular_component/GO:0005622:intracellular anatomical structure/GO:0005623:obsolete cel…	2.7.11.22			Pkinase
ENSBGRG00000018564	Pstpip2	-	Proline-serine-threonine phosphatase-interacting protein	proline-serine-threonine phosphatase-interacting protein 2	Proline-serine-threonine phosphatase-interacting protein 2	GO:0003674:molecular_function/GO:0003779:actin binding/GO:0005488:binding/GO:0005515:protein binding/GO:0005575:cellular_component/GO:0005622:intracellular anatomical structure/GO:0005623:obsolete cell/GO:0005737:cytoplasm/GO:0005829:cytosol/GO:0005856:cytoskeleton/GO:0006996:organelle organization/GO:0007010:cytoskeleton organization/GO:0008092:cytoskeletal protein binding/GO:0008150:biological_…	-			FCH
ENSBGRG00000018618	DOCK7	-	Dedicator of cytokinesis protein	dedicator of cytokinesis protein 7 isoform X1	dedicator of cytokinesis	GO:0000226:microtubule cytoskeleton organization/GO:0000902:cell morphogenesis/GO:0000904:cell morphogenesis involved in differentiation/GO:0001932:regulation of protein phosphorylation/GO:0001934:positive regulation of protein phosphorylation/GO:0002244:hematopoietic progenitor cell differentiation/GO:0002252:immune effector process/GO:0002376:immune system process/GO:0002520:immune system devel…	-			Ank_2,CAP_GLY,DHR-2,DOCK-C2,DOCK_N,DUF3398,MBOAT,Mtc
ENSBGRG00000018646	BTNL2	-	Butyrophilin-like protein	butyrophilin-like protein 2	Butyrophilin-like	GO:0001775:cell activation/GO:0001817:regulation of cytokine production/GO:0001819:positive regulation of cytokine production/GO:0002376:immune system process/GO:0002520:immune system development/GO:0002521:leukocyte differentiation/GO:0002682:regulation of immune system process/GO:0002683:negative regulation of immune system process/GO:0002684:positive regulation of immune system process/GO:0002…	2.3.2.27			C1-set,C2-set_2,Endonuclease_NS,Gag_p30,I-set,PRY,SPRY,V-set
ENSBGRG00000018902	SHC3	Protein tyrosine kinase;Signal transduction mechanisms	SHC-transforming protein	SHC-transforming protein 3 isoform X2	SHC-transforming protein 3	GO:0000165:MAPK cascade/GO:0000902:cell morphogenesis/GO:0000904:cell morphogenesis involved in differentiation/GO:0001784:phosphotyrosine residue binding/GO:0002252:immune effector process/GO:0002376:immune system process/GO:0003008:system process/GO:0003674:molecular_function/GO:0003824:catalytic activity/GO:0004672:protein kinase activity/GO:0004713:protein tyrosine kinase activity/GO:0005085:…	-	K06279:SHC-transforming protein 1,K17447:SHC-transforming protein 2,K17448:SHC-transforming protein 3,K17449:SHC-transforming protein 4,	ko01521:EGFR tyrosine kinase inhibitor resistance,ko01522:Endocrine resistance,ko04012:ErbB signaling pathway,ko04014:Ras signaling pathway,ko04062:Chemokine signaling pathway,ko04072:Phospholipase D signaling pathway,ko04370:VEGF signaling pathway,ko04510:Focal adhesion,ko04650:Natural killer cell mediated cytotoxicity,ko04722:Neurotrophin signaling pathway,ko04910:Insulin signaling pathway,ko04…	Collagen,PID,SH2
ENSBGRG00000018971	PCGF5	-	Polycomb group RING finger protein	PREDICTED: polycomb group RING finger protein 5 isoform X1	Polycomb group ring finger	GO:0005575:cellular_component/GO:0005622:intracellular anatomical structure/GO:0005623:obsolete cell/GO:0005634:nucleus/GO:0005730:nucleolus/GO:0005813:centrosome/GO:0005815:microtubule organizing center/GO:0005856:cytoskeleton/GO:0006139:nucleobase-containing compound metabolic process/GO:0006325:chromatin organization/GO:0006349:regulation of gene expression by genetic imprinting/GO:0006355:reg…	-	K11489:polycomb group RING finger protein 5,	ko04550:Signaling pathways regulating pluripotency of stem cells,	RAWUL,zf-C3HC4_2
ENSBGRG00000018973	DISC1	-	Disrupted in schizophrenia 1 protein	disrupted in schizophrenia 1 protein isoform X2	Disrupted in schizophrenia 1	GO:0000226:microtubule cytoskeleton organization/GO:0001558:regulation of cell growth/GO:0001764:neuron migration/GO:0001952:regulation of cell-matrix adhesion/GO:0001954:positive regulation of cell-matrix adhesion/GO:0002052:positive regulation of neuroblast proliferation/GO:0003674:molecular_function/GO:0005198:structural molecule activity/GO:0005488:binding/GO:0005515:protein binding/GO:000557…	-			-
ENSBGRG00000018994	ZNF207	-	BUB3-interacting and GLEBS motif-containing protein	BUB3-interacting and GLEBS motif-containing protein ZNF207 isoform X1	Kinetochore- and microtubule-binding protein that plays a key role in spindle assembly. ZNF207 BuGZ is mainly composed of disordered low-complexity regions and undergoes phase transition or coacervation to form temperature-dependent liquid droplets. Coacervation promotes microtubule bundling and concentrates tubulin, promoting microtubule polymerization and assembly of spindle and spindle matrix …	GO:0000070:mitotic sister chromatid segregation/GO:0000075:cell cycle checkpoint/GO:0000226:microtubule cytoskeleton organization/GO:0000278:mitotic cell cycle/GO:0000280:nuclear division/GO:0000775:chromosome, centromeric region/GO:0000776:kinetochore/GO:0000819:sister chromatid segregation/GO:0000902:cell morphogenesis/GO:0000904:cell morphogenesis involved in differentiation/GO:0001578:microtu…	-			Cytadhesin_P30,RVT_1
ENSBGRG00000019029	CDON	-	Cell adhesion molecule-related/down-regulated by oncogenes	PREDICTED: cell adhesion molecule-related/down-regulated by oncogenes isoform X1	Cell adhesion molecule-related down-regulated by oncogenes	GO:0000768:syncytium formation by plasma membrane fusion/GO:0001654:eye development/GO:0001708:cell fate specification/GO:0001932:regulation of protein phosphorylation/GO:0001934:positive regulation of protein phosphorylation/GO:0002088:lens development in camera-type eye/GO:0003002:regionalization/GO:0005575:cellular_component/GO:0005623:obsolete cell/GO:0005886:plasma membrane/GO:0005887:integr…	-	K20033:cell adhesion molecule-related/down-regulated by oncogenes,	ko04340:Hedgehog signaling pathway,	I-set,Ig_2,Ig_3,fn3,ig
ENSBGRG00000019036	ZSWIM3	-	Zinc finger SWIM domain-containing protein	PREDICTED: zinc finger SWIM domain-containing protein 3	Zinc finger SWIM domain-containing protein 3	-	-			DDE_Tnp_ISL3,FAR1,MULE,SWIM
ENSBGRG00000019088	CAPRIN1	-		caprin-1	Cell cycle associated protein 1	GO:0000932:P-body/GO:0003674:molecular_function/GO:0003676:nucleic acid binding/GO:0003723:RNA binding/GO:0005488:binding/GO:0005575:cellular_component/GO:0005622:intracellular anatomical structure/GO:0005623:obsolete cell/GO:0005737:cytoplasm/GO:0005829:cytosol/GO:0006417:regulation of translation/GO:0007275:multicellular organism development/GO:0007346:regulation of mitotic cell cycle/GO:000734…	-			Caprin-1_C
ENSBGRG00000019097	DYNC2H1	-	Cytoplasmic dynein 2 heavy chain	PREDICTED: cytoplasmic dynein 2 heavy chain 1 isoform X2	Cytoplasmic dynein 2 heavy chain	GO:0001568:blood vessel development/GO:0001944:vasculature development/GO:0002119:nematode larval development/GO:0002164:larval development/GO:0003002:regionalization/GO:0003674:molecular_function/GO:0003774:motor activity/GO:0003777:microtubule motor activity/GO:0003824:catalytic activity/GO:0005488:binding/GO:0005515:protein binding/GO:0005575:cellular_component/GO:0005622:intracellular anatomi…	-	K10414:dynein heavy chain 2, cytosolic,	ko04145:Phagosome,ko04962:Vasopressin-regulated water reabsorption,ko05132:Salmonella infection,	AAA_5,AAA_6,AAA_7,AAA_8,AAA_9,DHC_N1,DHC_N2,Dynein_heavy,HTH_Tnp_Tc3_2,MT
ENSBGRG00000019154
ENSBGRG00000019350	CHST11	-	Carbohydrate sulfotransferase	carbohydrate sulfotransferase 11	sulfotransferase 11	GO:0000139:Golgi membrane/GO:0000902:cell morphogenesis/GO:0000904:cell morphogenesis involved in differentiation/GO:0001501:skeletal system development/GO:0001537:N-acetylgalactosamine 4-O-sulfotransferase activity/GO:0002062:chondrocyte differentiation/GO:0002063:chondrocyte development/GO:0003674:molecular_function/GO:0003824:catalytic activity/GO:0005575:cellular_component/GO:0005622:intracel…	2.8.2.5	K01017:chondroitin 4-sulfotransferase 11 ,	ko00532:Glycosaminoglycan biosynthesis - chondroitin sulfate / dermatan sulfate,	Sulfotransfer_2
ENSBGRG00000019419	CPE	-	Carboxypeptidase E	carboxypeptidase E precursor	carboxypeptidase E	GO:0001505:regulation of neurotransmitter levels/GO:0001956:positive regulation of neurotransmitter secretion/GO:0003007:heart morphogenesis/GO:0003205:cardiac chamber development/GO:0003206:cardiac chamber morphogenesis/GO:0003208:cardiac ventricle morphogenesis/GO:0003214:cardiac left ventricle morphogenesis/GO:0003231:cardiac ventricle development/GO:0003674:molecular_function/GO:0003824:catal…	3.4.17.10,3.4.17.22,3.4.17.3	K01294:carboxypeptidase E ,	ko04940:Type I diabetes mellitus,	CarboxypepD_reg,KIAA1430,Peptidase_M14,RVT_1
ENSBGRG00000019556	PAPSS2	ATP sulfurylase (sulfate adenylyltransferase);Inorganic ion transport and metabolism	Bifunctional 3-phosphoadenosine 5-phosphosulfate synthase	bifunctional 3-phosphoadenosine 5-phosphosulfate synthase 2 isoform X2	3-phosphoadenosine 5-phosphosulfate synthase 2	GO:0000103:sulfate assimilation/GO:0001501:skeletal system development/GO:0003674:molecular_function/GO:0003824:catalytic activity/GO:0004020:adenylylsulfate kinase activity/GO:0004779:sulfate adenylyltransferase activity/GO:0004781:sulfate adenylyltransferase (ATP) activity/GO:0005575:cellular_component/GO:0005622:intracellular anatomical structure/GO:0005623:obsolete cell/GO:0005634:nucleus/GO:…	2.7.1.25,2.7.7.4	K13811:3-phosphoadenosine 5-phosphosulfate synthase ,	ko00230:Purine metabolism,ko00450:Selenocompound metabolism,ko00920:Sulfur metabolism,	APS_kinase,ATP-sulfurylase,His_Phos_2,PUA_2
ENSBGRG00000019577	Vti1a	-	Vesicle transport through interaction with t-SNAREs homolog	vesicle transport through interaction with t-SNAREs homolog 1A isoform X8	vesicle transport through interaction with t-SNAREs	GO:0000139:Golgi membrane/GO:0000149:SNARE binding/GO:0003674:molecular_function/GO:0005484:SNAP receptor activity/GO:0005488:binding/GO:0005515:protein binding/GO:0005575:cellular_component/GO:0005622:intracellular anatomical structure/GO:0005623:obsolete cell/GO:0005737:cytoplasm/GO:0005768:endosome/GO:0005770:late endosome/GO:0005773:vacuole/GO:0005776:autophagosome/GO:0005783:endoplasmic reti…	-	K08493:vesicle transport through interaction with t-SNAREs 1,	ko04130:SNARE interactions in vesicular transport,	DDE_1,V-SNARE,V-SNARE_C
ENSBGRG00000019692	FBXO9	-	F-box only protein	LOW QUALITY PROTEIN: F-box only protein 9	F-box protein 9	GO:0000151:ubiquitin ligase complex/GO:0000209:protein polyubiquitination/GO:0002376:immune system process/GO:0003674:molecular_function/GO:0003824:catalytic activity/GO:0004842:ubiquitin-protein transferase activity/GO:0005575:cellular_component/GO:0005622:intracellular anatomical structure/GO:0005623:obsolete cell/GO:0005737:cytoplasm/GO:0005829:cytosol/GO:0006464:cellular protein modification …	-			ATP1G1_PLM_MAT8,F-box,F-box-like
ENSBGRG00000019787	SLIT3	FOG: Leucine rich repeat;General function prediction only	Slit homolog 3 protein	slit homolog 3 protein isoform X1	Slit homolog 3	GO:0000003:reproduction/GO:0000902:cell morphogenesis/GO:0000904:cell morphogenesis involved in differentiation/GO:0001554:luteolysis/GO:0001558:regulation of cell growth/GO:0001667:ameboidal-type cell migration/GO:0001704:formation of primary germ layer/GO:0001707:mesoderm formation/GO:0001764:neuron migration/GO:0001959:regulation of cytokine-mediated signaling pathway/GO:0001960:negative regul…	-	K06838:slit 1,K06839:slit 2,K06850:slit 3,	ko04360:Axon guidance,	EGF,LRRCT,LRRNT,LRR_5,LRR_8,Laminin_G_1,Laminin_G_2,PA,hEGF
ENSBGRG00000019889	MMD	-	Monocyte to macrophage differentiation factor	monocyte to macrophage differentiation factor	Monocyte to macrophage	GO:0001932:regulation of protein phosphorylation/GO:0001934:positive regulation of protein phosphorylation/GO:0003674:molecular_function/GO:0003824:catalytic activity/GO:0004672:protein kinase activity/GO:0005575:cellular_component/GO:0005622:intracellular anatomical structure/GO:0005623:obsolete cell/GO:0005737:cytoplasm/GO:0005794:Golgi apparatus/GO:0005886:plasma membrane/GO:0005887:integral c…	-			HlyIII,RNA_GG_bind
ENSBGRG00000020012	RNLS	-	Renalase	PREDICTED: renalase isoform X4	Renalase, FAD dependent amine oxidase	GO:0000166:nucleotide binding/GO:0002027:regulation of heart rate/GO:0002931:response to ischemia/GO:0003007:heart morphogenesis/GO:0003008:system process/GO:0003013:circulatory system process/GO:0003015:heart process/GO:0003073:regulation of systemic arterial blood pressure/GO:0003205:cardiac chamber development/GO:0003206:cardiac chamber morphogenesis/GO:0003208:cardiac ventricle morphogenesis/…	1.6.3.5			Amino_oxidase,NAD_binding_8
ENSBGRG00000020047	CLDN10	-		claudin-10 isoform a precursor	Plays a major role in tight junction-specific obliteration of the intercellular space, through calcium- independent cell-adhesion activity	GO:0003674:molecular_function/GO:0005488:binding/GO:0005515:protein binding/GO:0005575:cellular_component/GO:0005622:intracellular anatomical structure/GO:0005623:obsolete cell/GO:0005737:cytoplasm/GO:0005886:plasma membrane/GO:0005911:cell-cell junction/GO:0005923:bicellular tight junction/GO:0007155:cell adhesion/GO:0008150:biological_process/GO:0016020:membrane/GO:0016338:calcium-independent c…	-	K06087:claudin,	ko04514:Cell adhesion molecules,ko04530:Tight junction,ko04670:Leukocyte transendothelial migration,ko05160:Hepatitis C,	PMP22_Claudin
ENSBGRG00000020072	EDARADD	-	Ectodysplasin-A receptor-associated adapter protein	PREDICTED: ectodysplasin-A receptor-associated adapter protein isoform X1	ectodysplasin-A receptor-associated adapter protein	GO:0001942:hair follicle development/GO:0003674:molecular_function/GO:0005102:signaling receptor binding/GO:0005123:death receptor binding/GO:0005126:cytokine receptor binding/GO:0005488:binding/GO:0005515:protein binding/GO:0005575:cellular_component/GO:0005622:intracellular anatomical structure/GO:0005623:obsolete cell/GO:0005737:cytoplasm/GO:0005829:cytosol/GO:0007154:cell communication/GO:000…	-			Death
ENSBGRG00000020114	MAPRE2	-	Microtubule-associated protein RP/EB family member	microtubule-associated protein RP/EB family member 2	protein, RP EB family, member 2	GO:0000022:mitotic spindle elongation/GO:0000070:mitotic sister chromatid segregation/GO:0000226:microtubule cytoskeleton organization/GO:0000235:astral microtubule/GO:0000278:mitotic cell cycle/GO:0000280:nuclear division/GO:0000775:chromosome, centromeric region/GO:0000776:kinetochore/GO:0000819:sister chromatid segregation/GO:0001700:embryonic development via the syncytial blastoderm/GO:000225…	-			CH,Clat_adaptor_s,EB1,Pkinase
ENSBGRG00000020152	RPS6KC1	Ribosomal protein S6 kinase;Signal transduction mechanisms	Ribosomal protein S6 kinase	ribosomal protein S6 kinase delta-1	ribosomal protein S6 kinase	GO:0003674:molecular_function/GO:0003824:catalytic activity/GO:0004672:protein kinase activity/GO:0004674:protein serine/threonine kinase activity/GO:0005575:cellular_component/GO:0005622:intracellular anatomical structure/GO:0005623:obsolete cell/GO:0005737:cytoplasm/GO:0006464:cellular protein modification process/GO:0006468:protein phosphorylation/GO:0006793:phosphorus metabolic process/GO:000…	-			MIT,PX,Pkinase,Pkinase_Tyr
ENSBGRG00000020158	ZNF43	-	Zinc finger protein	zinc finger protein 420-like isoform X1	-	-	-	-	-	-
ENSBGRG00000020218	Plscr1	Phospholipid scramblase;Cell wall/membrane/envelope biogenesis	Phospholipid scramblase	PREDICTED: phospholipid scramblase 1	May mediate accelerated ATP-independent bidirectional transbilayer migration of phospholipids upon binding calcium ions that results in a loss of phospholipid asymmetry in the plasma membrane	-	-			Scramblase
ENSBGRG00000020240	TNRC6A	-	Trinucleotide repeat-containing gene 6A protein	trinucleotide repeat-containing gene 6A protein isoform X3	Trinucleotide repeat containing 6A	GO:0000932:P-body/GO:0002682:regulation of immune system process/GO:0003674:molecular_function/GO:0005198:structural molecule activity/GO:0005488:binding/GO:0005515:protein binding/GO:0005575:cellular_component/GO:0005622:intracellular anatomical structure/GO:0005623:obsolete cell/GO:0005634:nucleus/GO:0005654:nucleoplasm/GO:0005737:cytoplasm/GO:0005794:Golgi apparatus/GO:0005829:cytosol/GO:00064…	-			Ago_hook,M_domain,TNRC6-PABC_bdg
ENSBGRG00000020313	DNAJC3	dsRNA-activated protein kinase inhibitor P58, contains TPR and DnaJ domains;Defense mechanisms	DnaJ homolog subfamily C member	PREDICTED: dnaJ homolog subfamily C member 3	homolog subfamily C member	GO:0000323:lytic vacuole/GO:0001775:cell activation/GO:0001932:regulation of protein phosphorylation/GO:0001933:negative regulation of protein phosphorylation/GO:0002252:immune effector process/GO:0002263:cell activation involved in immune response/GO:0002274:myeloid leukocyte activation/GO:0002275:myeloid cell activation involved in immune response/GO:0002283:neutrophil activation involved in im…	-	K09523:DnaJ homolog subfamily C member 3,	ko04141:Protein processing in endoplasmic reticulum,ko05164:Influenza A,	DnaJ,TPR_1,TPR_11,TPR_16,TPR_17,TPR_19,TPR_2,TPR_8
ENSBGRG00000020391	USP35	Ubiquitin carboxyl-terminal hydrolase;Posttranslational modification, protein turnover, chaperones	Ubiquitin carboxyl-terminal hydrolase	TPA: ubiquitin specific protease 35-like	Ubiquitin carboxyl-terminal hydrolase 35	GO:0003674:molecular_function/GO:0003824:catalytic activity/GO:0004843:thiol-dependent ubiquitin-specific protease activity/GO:0005488:binding/GO:0005515:protein binding/GO:0006464:cellular protein modification process/GO:0006508:proteolysis/GO:0006807:nitrogen compound metabolic process/GO:0008150:biological_process/GO:0008152:metabolic process/GO:0008233:peptidase activity/GO:0008234:cysteine-t…	3.4.19.12			UCH
ENSBGRG00000020426	DUOX2	Ferric reductase, NADH/NADPH oxidase and related proteins;	Dual oxidase	hypothetical protein	Dual oxidase 2	GO:0003674:molecular_function/GO:0003824:catalytic activity/GO:0005488:binding/GO:0005509:calcium ion binding/GO:0005575:cellular_component/GO:0005623:obsolete cell/GO:0005886:plasma membrane/GO:0006575:cellular modified amino acid metabolic process/GO:0006590:thyroid hormone generation/GO:0006725:cellular aromatic compound metabolic process/GO:0006807:nitrogen compound metabolic process/GO:00071…	1.6.3.1	K13411:dual oxidase ,		An_peroxidase,EF-hand_1,EF-hand_5,EF-hand_7,EF-hand_8,FAD_binding_8,Ferric_reduct,NAD_binding_6
ENSBGRG00000020470	UGGT2	-	UDP-glucose:glycoprotein glucosyltransferase	UDP-glucose:glycoprotein glucosyltransferase 2 isoform X2	UDP-glucose glycoprotein glucosyltransferase 2	GO:0003674:molecular_function/GO:0003824:catalytic activity/GO:0003980:UDP-glucose:glycoprotein glucosyltransferase activity/GO:0005488:binding/GO:0005515:protein binding/GO:0005575:cellular_component/GO:0005622:intracellular anatomical structure/GO:0005623:obsolete cell/GO:0005634:nucleus/GO:0005635:nuclear envelope/GO:0005737:cytoplasm/GO:0005783:endoplasmic reticulum/GO:0005788:endoplasmic ret…	-	K11718:UDP-glucose,	ko04141:Protein processing in endoplasmic reticulum,	ArgK,Cation_efflux,DUF2347,DUF89,Glyco_transf_8,UDP-g_GGTase
ENSBGRG00000020546	STAB2	Secreted and surface protein containing fasciclin-like repeats;Cell wall/membrane/envelope biogenesis		PREDICTED: stabilin-2	EGF domain	GO:0001525:angiogenesis/GO:0001568:blood vessel development/GO:0001944:vasculature development/GO:0003674:molecular_function/GO:0003824:catalytic activity/GO:0005041:low-density lipoprotein particle receptor activity/GO:0005044:scavenger receptor activity/GO:0005488:binding/GO:0005539:glycosaminoglycan binding/GO:0005540:hyaluronic acid binding/GO:0005575:cellular_component/GO:0005622:intracellul…	-			EGF,EGF_2,EGF_3,Fasciclin,V-ATPase_C,Xlink
ENSBGRG00000020583	GAB1	-	GRB2-associated-binding protein	PREDICTED: GRB2-associated-binding protein 1 isoform X1	GRB2-associated-binding protein 1	GO:0000003:reproduction/GO:0000165:MAPK cascade/GO:0000187:activation of MAPK activity/GO:0000578:embryonic axis specification/GO:0000902:cell morphogenesis/GO:0000904:cell morphogenesis involved in differentiation/GO:0001525:angiogenesis/GO:0001568:blood vessel development/GO:0001654:eye development/GO:0001701:in utero embryonic development/GO:0001745:compound eye morphogenesis/GO:0001751:compou…	-	K08091:GRB2-associated-binding protein 2,K09593:GRB2-associated-binding protein 1,	ko01521:EGFR tyrosine kinase inhibitor resistance,ko04012:ErbB signaling pathway,ko04014:Ras signaling pathway,ko04071:Sphingolipid signaling pathway,ko04072:Phospholipase D signaling pathway,ko04380:Osteoclast differentiation,ko04664:Fc epsilon RI signaling pathway,ko04666:Fc gamma R-mediated phagocytosis,ko04722:Neurotrophin signaling pathway,ko05100:Bacterial invasion of epithelial cells,ko052…	EF-hand_7,PH
ENSBGRG00000020589	KLRD1	-	Natural killer cells antigen	natural killer cells antigen CD94 isoform X1	Natural killer cells antigen	GO:0002228:natural killer cell mediated immunity/GO:0002252:immune effector process/GO:0002376:immune system process/GO:0002443:leukocyte mediated immunity/GO:0002449:lymphocyte mediated immunity/GO:0002682:regulation of immune system process/GO:0003674:molecular_function/GO:0003823:antigen binding/GO:0004888:transmembrane signaling receptor activity/GO:0005102:signaling receptor binding/GO:00054…	-	K06516:killer cell lectin-like receptor subfamily D member 1,	ko04612:Antigen processing and presentation,ko04650:Natural killer cell mediated cytotoxicity,	Lectin_C
ENSBGRG00000020603	KAZN	LAR-interacting protein and related proteins;General function prediction only	Kazrin	kazrin isoform X1	Kazrin, periplakin interacting protein	GO:0000902:cell morphogenesis/GO:0000904:cell morphogenesis involved in differentiation/GO:0001533:cornified envelope/GO:0003674:molecular_function/GO:0005488:binding/GO:0005515:protein binding/GO:0005575:cellular_component/GO:0005622:intracellular anatomical structure/GO:0005623:obsolete cell/GO:0005634:nucleus/GO:0005654:nucleoplasm/GO:0005737:cytoplasm/GO:0005829:cytosol/GO:0005886:plasma memb…	-			SAM_1,SAM_2
ENSBGRG00000020648
ENSBGRG00000020660	CCDC102B	Myosin class II heavy chain;Cytoskeleton	Coiled-coil domain-containing protein	PREDICTED: coiled-coil domain-containing protein 102B	Coiled-coil domain-containing protein 102B	-	-			Myosin_tail_1
ENSBGRG00000020672	ABCG2	Transporter, ABC superfamily (Breast cancer resistance protein);Secondary metabolites biosynthesis, transport and catabolism	Broad substrate specificity ATP-binding cassette transporter	PREDICTED: ATP-binding cassette sub-family G member 2 isoform X1	cassette subfamily G	GO:0000003:reproduction/GO:0000166:nucleotide binding/GO:0001101:response to acid chemical/GO:0002237:response to molecule of bacterial origin/GO:0003008:system process/GO:0003674:molecular_function/GO:0003824:catalytic activity/GO:0005215:transporter activity/GO:0005488:binding/GO:0005515:protein binding/GO:0005524:ATP binding/GO:0005575:cellular_component/GO:0005622:intracellular anatomical str…	-	K05681:ATP-binding cassette, subfamily G (WHITE), member 2,K05682:ATP-binding cassette, subfamily G (WHITE), member 3,	ko01523:Antifolate resistance,ko02010:ABC transporters,ko04976:Bile secretion,	ABC2_membrane,ABC_tran
ENSBGRG00000020719	Marchf5	-	E3 ubiquitin-protein ligase	E3 ubiquitin-protein ligase MARCHF5	RING-variant domain	GO:0000209:protein polyubiquitination/GO:0003674:molecular_function/GO:0003824:catalytic activity/GO:0004842:ubiquitin-protein transferase activity/GO:0005488:binding/GO:0005515:protein binding/GO:0005575:cellular_component/GO:0005622:intracellular anatomical structure/GO:0005623:obsolete cell/GO:0005737:cytoplasm/GO:0005739:mitochondrion/GO:0005740:mitochondrial envelope/GO:0005741:mitochondrial…	2.3.2.27			Pkinase,RINGv
ENSBGRG00000020793	TENM4	-		PREDICTED: teneurin-4 isoform X3	GHH signature containing HNH/Endo VII superfamily nuclease toxin	GO:0000003:reproduction/GO:0000226:microtubule cytoskeleton organization/GO:0000902:cell morphogenesis/GO:0000904:cell morphogenesis involved in differentiation/GO:0001654:eye development/GO:0001702:gastrulation with mouth forming second/GO:0001708:cell fate specification/GO:0001745:compound eye morphogenesis/GO:0001751:compound eye photoreceptor cell differentiation/GO:0001754:eye photoreceptor …	-			Aminotran_1_2,EGF,EGF_2,Mito_carr,NHL,RHS_repeat,Ten_N,Tox-GHH
ENSBGRG00000020863	NUP93	-	Nuclear pore complex protein	nuclear pore complex protein Nup93	Nuclear pore complex protein Nup93	GO:0000003:reproduction/GO:0000070:mitotic sister chromatid segregation/GO:0000132:establishment of mitotic spindle orientation/GO:0000226:microtubule cytoskeleton organization/GO:0000278:mitotic cell cycle/GO:0000280:nuclear division/GO:0000819:sister chromatid segregation/GO:0001655:urogenital system development/GO:0001667:ameboidal-type cell migration/GO:0001822:kidney development/GO:0002064:e…	-	K14309:nuclear pore complex protein Nup93,	ko03013:RNA transport,	Beta_helix,Nic96,Pkinase
ENSBGRG00000020983	Gria4	-	Glutamate receptor	PREDICTED: glutamate receptor 4 isoform X1	glutamate receptor	GO:0003008:system process/GO:0003674:molecular_function/GO:0004888:transmembrane signaling receptor activity/GO:0004970:ionotropic glutamate receptor activity/GO:0004971:AMPA glutamate receptor activity/GO:0005215:transporter activity/GO:0005216:ion channel activity/GO:0005230:extracellular ligand-gated ion channel activity/GO:0005231:excitatory extracellular ligand-gated ion channel activity/GO:…	-	K05197:glutamate receptor 1,K05198:glutamate receptor 2,K05199:glutamate receptor 3,K05200:glutamate receptor 4,	ko04024:cAMP signaling pathway,ko04080:Neuroactive ligand-receptor interaction,ko04713:Circadian entrainment,ko04720:Long-term potentiation,ko04723:Retrograde endocannabinoid signaling,ko04724:Glutamatergic synapse,ko04728:Dopaminergic synapse,ko04730:Long-term depression,ko05014:Amyotrophic lateral sclerosis,ko05030:Cocaine addiction,ko05031:Amphetamine addiction,ko05033:Nicotine addiction,ko052…	ANF_receptor,Lig_chan,Lig_chan-Glu_bd,SBP_bac_3
ENSBGRG00000021049	HS6ST3	-	Heparan-sulfate 6-O-sulfotransferase	heparan-sulfate 6-O-sulfotransferase 3 precursor	6-O-sulfation enzyme which catalyzes the transfer of sulfate from 3-phosphoadenosine 5-phosphosulfate (PAPS) to position 6 of the N-sulfoglucosamine residue (GlcNS) of heparan sulfate	GO:0000166:nucleotide binding/GO:0002009:morphogenesis of an epithelium/GO:0002165:instar larval or pupal development/GO:0003674:molecular_function/GO:0003824:catalytic activity/GO:0005488:binding/GO:0006029:proteoglycan metabolic process/GO:0006807:nitrogen compound metabolic process/GO:0007275:multicellular organism development/GO:0007423:sensory organ development/GO:0007424:open tracheal syste…	-	K02514:heparan sulfate 6-O-sulfotransferase HS6ST1 ,K08102:heparan sulfate 6-O-sulfotransferase HS6ST2 ,K08103:heparan sulfate 6-O-sulfotransferase HS6ST3 ,	ko00534:Glycosaminoglycan biosynthesis - heparan sulfate / heparin,	Sulfotransfer_2
ENSBGRG00000021140	NKG2A	-	NKG2-A/NKG2-B type II integral membrane protein	killer cell lectin-like receptor subfamily C1 member 6, partial	NKG2-A NKG2-B type II integral membrane	GO:0002228:natural killer cell mediated immunity/GO:0002252:immune effector process/GO:0002376:immune system process/GO:0002443:leukocyte mediated immunity/GO:0002449:lymphocyte mediated immunity/GO:0002682:regulation of immune system process/GO:0003674:molecular_function/GO:0003823:antigen binding/GO:0004888:transmembrane signaling receptor activity/GO:0005488:binding/GO:0005515:protein binding/…	-	K06541:killer cell lectin-like receptor subfamily C1,	ko04612:Antigen processing and presentation,	Lectin_C,Ly49,UL45
ENSBGRG00000021249	NOL4	-	Nucleolar protein	nucleolar protein 4 isoform 1	Nucleolar protein 4	GO:0003674:molecular_function/GO:0003676:nucleic acid binding/GO:0003723:RNA binding/GO:0005488:binding/GO:0005575:cellular_component/GO:0005622:intracellular anatomical structure/GO:0005623:obsolete cell/GO:0005634:nucleus/GO:0005654:nucleoplasm/GO:0005730:nucleolus/GO:0031974:membrane-enclosed lumen/GO:0031981:nuclear lumen/GO:0043226:organelle/GO:0043227:membrane-bounded organelle/GO:0043228:n…	-			CaKB,Lectin_C,Sporozoite_P67,TPMT
ENSBGRG00000021306	HPSE2	-	Inactive	inactive heparanase-2 isoform X1	Inactive heparanase-2 isoform	GO:0003674:molecular_function/GO:0003824:catalytic activity/GO:0004553:hydrolase activity, hydrolyzing O-glycosyl compounds/GO:0005488:binding/GO:0005515:protein binding/GO:0005575:cellular_component/GO:0005576:extracellular region/GO:0005622:intracellular anatomical structure/GO:0005623:obsolete cell/GO:0005886:plasma membrane/GO:0006022:aminoglycan metabolic process/GO:0006026:aminoglycan catab…	3.2.1.166	K07964:heparanase ,K07965:heparanase 2 ,	ko00531:Glycosaminoglycan degradation,ko05205:Proteoglycans in cancer,	Glyco_hydro_79n
ENSBGRG00000021309	EXOC6	-	Exocyst complex component	PREDICTED: exocyst complex component 6 isoform X1	Exocyst complex component	GO:0000003:reproduction/GO:0000145:exocyst/GO:0000902:cell morphogenesis/GO:0000904:cell morphogenesis involved in differentiation/GO:0001505:regulation of neurotransmitter levels/GO:0001667:ameboidal-type cell migration/GO:0002064:epithelial cell development/GO:0002065:columnar/cuboidal epithelial cell differentiation/GO:0002066:columnar/cuboidal epithelial cell development/GO:0002262:myeloid ce…	-			Sec15,Vps51
ENSBGRG00000021311	MS4A8	-	Membrane-spanning 4-domains subfamily A member	membrane-spanning 4-domains subfamily A member 8	membrane-spanning 4-domains subfamily A member	GO:0005575:cellular_component/GO:0016020:membrane	-			CD20
ENSBGRG00000021359	ACTR8	-	Actin-related protein	actin-related protein 8 isoform X2	actin-related protein 8	GO:0000228:nuclear chromosome/GO:0000785:chromatin/GO:0000790:/GO:0005575:cellular_component/GO:0005622:intracellular anatomical structure/GO:0005623:obsolete cell/GO:0005634:nucleus/GO:0005654:nucleoplasm/GO:0005694:chromosome/GO:0005813:centrosome/GO:0005815:microtubule organizing center/GO:0005856:cytoskeleton/GO:0006139:nucleobase-containing compound metabolic process/GO:0006325:chromatin org…	-			Actin
ENSBGRG00000021393	LONRF3	Molecular co-chaperone STI1;Posttranslational modification, protein turnover, chaperones	LON peptidase N-terminal domain and RING finger protein	LON peptidase N-terminal domain and RING finger protein 3 isoform X3	LON peptidase N-terminal domain and RING finger	GO:0000209:protein polyubiquitination/GO:0003674:molecular_function/GO:0003824:catalytic activity/GO:0004842:ubiquitin-protein transferase activity/GO:0005488:binding/GO:0005515:protein binding/GO:0005575:cellular_component/GO:0005622:intracellular anatomical structure/GO:0005623:obsolete cell/GO:0006464:cellular protein modification process/GO:0006807:nitrogen compound metabolic process/GO:00081…	-			LON_substr_bdg,Prok-RING_4,TPR_11,TPR_16,TPR_2,TPR_8,zf-C3HC4,zf-C3HC4_2,zf-C3HC4_3,zf-C3HC4_4,zf-RING_UBOX
ENSBGRG00000021461	CLEC7A	-	C-type lectin domain family 7 member A	C-type lectin domain family 7 member A-like	C-type lectin (CTL) or carbohydrate-recognition domain (CRD)	-	-			Lectin_C
ENSBGRG00000021472	PCLO	-	Protein piccolo	protein piccolo	Piccolo presynaptic cytomatrix protein	GO:0001221:transcription coregulator binding/GO:0001222:transcription corepressor binding/GO:0001505:regulation of neurotransmitter levels/GO:0002790:peptide secretion/GO:0003674:molecular_function/GO:0005198:structural molecule activity/GO:0005488:binding/GO:0005509:calcium ion binding/GO:0005515:protein binding/GO:0005522:profilin binding/GO:0005543:phospholipid binding/GO:0005544:calcium-depen…	-	K16882:protein piccolo,	ko04911:Insulin secretion,	C2,PDZ,zf-piccolo
ENSBGRG00000021505	NUFIP2	-	Nuclear fragile X mental retardation-interacting protein	nuclear fragile X mental retardation-interacting protein 2	Nuclear fragile X mental retardation-interacting protein 2	GO:0003674:molecular_function/GO:0003676:nucleic acid binding/GO:0003723:RNA binding/GO:0005488:binding/GO:0005575:cellular_component/GO:0005622:intracellular anatomical structure/GO:0005623:obsolete cell/GO:0005634:nucleus/GO:0005654:nucleoplasm/GO:0005737:cytoplasm/GO:0005829:cytosol/GO:0005840:ribosome/GO:0005844:polysome/GO:0010494:cytoplasmic stress granule/GO:0016604:nuclear body/GO:0031974…	-			NUFIP2
ENSBGRG00000021551	SDK1	Projectin/twitchin and related proteins;Cytoskeleton	Protein	protein sidekick-1 isoform X1	Sidekick cell adhesion molecule 1	GO:0001654:eye development/GO:0001745:compound eye morphogenesis/GO:0003407:neural retina development/GO:0003674:molecular_function/GO:0005488:binding/GO:0005515:protein binding/GO:0005575:cellular_component/GO:0005623:obsolete cell/GO:0005886:plasma membrane/GO:0005887:integral component of plasma membrane/GO:0007155:cell adhesion/GO:0007156:homophilic cell adhesion via plasma membrane adhesion …	-			I-set,Ig_2,Ig_3,LSM,Utp21,WD40,fn3
ENSBGRG00000021584	Unc5d	-	Netrin receptor	netrin receptor UNC5D precursor	Netrin receptor	GO:0000902:cell morphogenesis/GO:0000904:cell morphogenesis involved in differentiation/GO:0005575:cellular_component/GO:0005623:obsolete cell/GO:0006928:movement of cell or subcellular component/GO:0006935:chemotaxis/GO:0007155:cell adhesion/GO:0007275:multicellular organism development/GO:0007399:nervous system development/GO:0007409:axonogenesis/GO:0007411:axon guidance/GO:0007417:central nerv…	-	K07521:netrin receptor unc-5,	ko04360:Axon guidance,	Death,I-set,Ig_3,TSP_1,UPA,ZU5
ENSBGRG00000021645	CCDC178	Myosin class II heavy chain;Cytoskeleton	Coiled-coil domain-containing protein	coiled-coil domain-containing protein 178	coiled-coil domain-containing protein	-	-			-
ENSBGRG00000021737	INPP5F	Inositol-1,4,5-triphosphate 5-phosphatase (synaptojanin), INP51/INP52/INP53 family;Intracellular trafficking, secretion, and vesicular transport	Phosphatidylinositide phosphatase	PREDICTED: phosphatidylinositide phosphatase SAC2 isoform X1	Inositol polyphosphate-5-phosphatase F	GO:0001919:regulation of receptor recycling/GO:0001921:positive regulation of receptor recycling/GO:0001932:regulation of protein phosphorylation/GO:0001933:negative regulation of protein phosphorylation/GO:0003008:system process/GO:0003012:muscle system process/GO:0003299:muscle hypertrophy in response to stress/GO:0003300:cardiac muscle hypertrophy/GO:0003674:molecular_function/GO:0003824:catal…	-	K21798:phosphatidylinositol 4-phosphatase ,	ko00562:Inositol phosphate metabolism,ko04070:Phosphatidylinositol signaling system,	C8,N6-adenineMlase,Syja_N,TIL,TUDOR,VMA21,VWD,hSac2
ENSBGRG00000021759	RYBP	-	RING1 and YY1-binding protein	PREDICTED: RING1 and YY1-binding protein	RING1 and YY1-binding protein	GO:0000122:negative regulation of transcription by RNA polymerase II/GO:0003674:molecular_function/GO:0003676:nucleic acid binding/GO:0003677:DNA binding/GO:0003712:transcription coregulator activity/GO:0003714:transcription corepressor activity/GO:0005488:binding/GO:0005575:cellular_component/GO:0005622:intracellular anatomical structure/GO:0005623:obsolete cell/GO:0005634:nucleus/GO:0005654:nuc…	-			YAF2_RYBP,zf-RanBP
ENSBGRG00000021876	TBC1D9	-	TBC1 domain family member	TBC1 domain family member 9	TBC1 domain family, member 9	GO:0003674:molecular_function/GO:0005096:GTPase activator activity/GO:0005488:binding/GO:0005515:protein binding/GO:0005575:cellular_component/GO:0005622:intracellular anatomical structure/GO:0005623:obsolete cell/GO:0006810:transport/GO:0006886:intracellular protein transport/GO:0008047:enzyme activator activity/GO:0008104:protein localization/GO:0008150:biological_process/GO:0012505:endomembran…	-			AFG1_ATPase,GRAM,RNase_T,RabGAP-TBC,UDPGT,zf-TFIIIC
ENSBGRG00000021886
ENSBGRG00000022038
ENSBGRG00000022242	Sema3a	-		semaphorin-3A isoform X2	Sema domain, immunoglobulin domain (Ig), short basic domain, secreted, (semaphorin) 3A	GO:0000902:cell morphogenesis/GO:0000904:cell morphogenesis involved in differentiation/GO:0001525:angiogenesis/GO:0001558:regulation of cell growth/GO:0001568:blood vessel development/GO:0001569:branching involved in blood vessel morphogenesis/GO:0001570:vasculogenesis/GO:0001667:ameboidal-type cell migration/GO:0001755:neural crest cell migration/GO:0001763:morphogenesis of a branching structur…	-	K06840:semaphorin 3,	ko04360:Axon guidance,	Sema,V-set,ig
ENSBGRG00000022315	PPARG	-	Peroxisome proliferator-activated receptor gamma	peroxisome proliferator-activated receptor gamma isoform X1	Constitutes one of the two catalytic subunit of the tRNA-splicing endonuclease complex, a complex responsible for identification and cleavage of the splice sites in pre-tRNA. It cleaves pre-tRNA at the 5- and 3-splice sites to release the intron. The products are an intron and two tRNA half-molecules bearing 2,3-cyclic phosphate and 5-OH termini. There are no conserved sequences at the splice sit…	GO:0000213:tRNA-intron endonuclease activity/GO:0000214:tRNA-intron endonuclease complex/GO:0000379:tRNA-type intron splice site recognition and cleavage/GO:0000394:RNA splicing, via endonucleolytic cleavage and ligation/GO:0003674:molecular_function/GO:0003824:catalytic activity/GO:0004518:nuclease activity/GO:0004519:endonuclease activity/GO:0004521:endoribonuclease activity/GO:0004540:ribonucl…	3.1.27.9			Hormone_recep,tRNA_int_endo,tRNA_int_endo_N
ENSBGRG00000022447	DLG2	Membrane-associated guanylate kinase MAGUK (contains PDZ, SH3, HOOK and GUK domains);Nucleotide transport and metabolism	Disks large homolog	PREDICTED: disks large homolog 2 isoform X2	large homolog	GO:0003008:system process/GO:0003674:molecular_function/GO:0003824:catalytic activity/GO:0004385:guanylate kinase activity/GO:0005102:signaling receptor binding/GO:0005488:binding/GO:0005515:protein binding/GO:0005575:cellular_component/GO:0005622:intracellular anatomical structure/GO:0005623:obsolete cell/GO:0005737:cytoplasm/GO:0005829:cytosol/GO:0005886:plasma membrane/GO:0005911:cell-cell jun…	-	K12075:discs large protein 2,K12076:disks large protein 1,K21098:discs large protein 3,	ko04390:Hippo signaling pathway,ko04530:Tight junction,ko04660:T cell receptor signaling pathway,ko05165:Human papillomavirus infection,ko05166:Human T-cell leukemia virus 1 infection,ko05203:Viral carcinogenesis,	Guanylate_kin,L27_1,MAGUK_N_PEST,PDZ,PDZ_assoc,SH3_1,SH3_2
ENSBGRG00000022596	ADGRB3	-	Adhesion G protein-coupled receptor	PREDICTED: adhesion G protein-coupled receptor B3	Brain-specific angiogenesis inhibitor	GO:0000768:syncytium formation by plasma membrane fusion/GO:0003008:system process/GO:0003674:molecular_function/GO:0004888:transmembrane signaling receptor activity/GO:0004930:G protein-coupled receptor activity/GO:0005096:GTPase activator activity/GO:0005575:cellular_component/GO:0005576:extracellular region/GO:0005623:obsolete cell/GO:0005886:plasma membrane/GO:0006949:syncytium formation/GO:0…	-			7tm_2,GAIN,GPS,HRM,TSP_1
ENSBGRG00000022606	TYW1	Fe-S oxidoreductases;Energy production and conversion	S-adenosyl-L-methionine-dependent tRNA 4-demethylwyosine synthase	PREDICTED: S-adenosyl-L-methionine-dependent tRNA 4-demethylwyosine synthase	protein 1 homolog	-	4.1.3.44			Flavodoxin_1,Radical_SAM,Wyosine_form
ENSBGRG00000022759	LIFR	-	Leukemia inhibitory factor receptor	hypothetical protein	Leukemia inhibitory factor	GO:0000902:cell morphogenesis/GO:0001959:regulation of cytokine-mediated signaling pathway/GO:0003674:molecular_function/GO:0004888:transmembrane signaling receptor activity/GO:0004896:cytokine receptor activity/GO:0004897:ciliary neurotrophic factor receptor activity/GO:0004923:leukemia inhibitory factor receptor activity/GO:0005102:signaling receptor binding/GO:0005126:cytokine receptor binding…	-	K05058:leukemia inhibitory factor receptor,	ko04060:Cytokine-cytokine receptor interaction,ko04550:Signaling pathways regulating pluripotency of stem cells,ko04630:JAK-STAT signaling pathway,	fn3
ENSBGRG00000022852	ELAPOR2	-	Endosome/lysosome-associated apoptosis and autophagy regulator family member	UPF0577 protein KIAA1324-like homolog isoform X2	UPF0577 protein KIAA1324-like homolog	-	-			Ephrin_rec_like
ENSBGRG00000022959	Dctn4	-	Dynactin subunit	dynactin subunit 4	Dynactin subunit 4 isoform	GO:0000775:chromosome, centromeric region/GO:0000776:kinetochore/GO:0000922:spindle pole/GO:0002376:immune system process/GO:0002478:antigen processing and presentation of exogenous peptide antigen/GO:0002495:antigen processing and presentation of peptide antigen via MHC class II/GO:0002504:antigen processing and presentation of peptide or polysaccharide antigen via MHC class II/GO:0003674:molecu…	-	K10426:dynactin 4,	ko04962:Vasopressin-regulated water reabsorption,ko05016:Huntington disease,	Dynactin_p62
ENSBGRG00000022962	SS18L1	-	Calcium-responsive transactivator	PREDICTED: calcium-responsive transactivator isoform X2	SS18L1, nBAF chromatin remodeling complex subunit	GO:0000228:nuclear chromosome/GO:0000775:chromosome, centromeric region/GO:0000776:kinetochore/GO:0000779:condensed chromosome, centromeric region/GO:0000780:/GO:0000785:chromatin/GO:0000790:/GO:0000793:condensed chromosome/GO:0000794:condensed nuclear chromosome/GO:0003674:molecular_function/GO:0003676:nucleic acid binding/GO:0003677:DNA binding/GO:0003700:DNA-binding transcription factor activi…	-			SSXT
ENSBGRG00000023090	CCSER1	-	Serine-rich coiled-coil domain-containing protein	PREDICTED: serine-rich coiled-coil domain-containing protein 1 isoform X1	Serine-rich coiled-coil domain-containing protein 1 isoform	-	-			-
ENSBGRG00000023218	TRPM3	-	Transient receptor potential cation channel subfamily M member	PREDICTED: transient receptor potential cation channel subfamily M member 3 isoform X10	Tetramerisation domain of TRPM	GO:0000003:reproduction/GO:0000041:transition metal ion transport/GO:0000278:mitotic cell cycle/GO:0001654:eye development/GO:0001726:ruffle/GO:0001754:eye photoreceptor cell differentiation/GO:0003006:developmental process involved in reproduction/GO:0003008:system process/GO:0003674:molecular_function/GO:0003779:actin binding/GO:0003824:catalytic activity/GO:0004672:protein kinase activity/GO:0…	2.7.11.1	K04981:transient receptor potential cation channel subfamily M member 6 ,K04982:transient receptor potential cation channel subfamily M member 7 ,	ko04217:Necroptosis,ko04218:Cellular senescence,ko04621:NOD-like receptor signaling pathway,ko04978:Mineral absorption,	Alpha_kinase,DEAD,ELL,GCV_H,Glyco_hydro_30,HA2,Helicase_C,Ion_trans,LRR_8,OB_NTP_bind,R3H,Ribosomal_L16,Ribosomal_L9_N,TRPM_tetra
ENSBGRG00000023219	XIRP2	-	Xin actin-binding repeat-containing protein	TPA: xin actin-binding repeat containing 2	Xin actin-binding repeat-containing protein	GO:0003007:heart morphogenesis/GO:0003205:cardiac chamber development/GO:0003231:cardiac ventricle development/GO:0003279:cardiac septum development/GO:0003281:ventricular septum development/GO:0003674:molecular_function/GO:0003779:actin binding/GO:0005488:binding/GO:0005515:protein binding/GO:0005575:cellular_component/GO:0005622:intracellular anatomical structure/GO:0005623:obsolete cell/GO:000…	-			Xin
ENSBGRG00000023223	ALDH5A1	NAD-dependent aldehyde dehydrogenases;Energy production and conversion	Succinate-semialdehyde dehydrogenase, mitochondrial	succinate-semialdehyde dehydrogenase, mitochondrial	Succinate-semialdehyde dehydrogenase, mitochondrial-like	GO:0000166:nucleotide binding/GO:0001505:regulation of neurotransmitter levels/GO:0003674:molecular_function/GO:0003824:catalytic activity/GO:0004777:succinate-semialdehyde dehydrogenase (NAD+) activity/GO:0005488:binding/GO:0005515:protein binding/GO:0005575:cellular_component/GO:0005622:intracellular anatomical structure/GO:0005623:obsolete cell/GO:0005737:cytoplasm/GO:0005739:mitochondrion/GO:…	1.2.1.24	K00139:succinate-semialdehyde dehydrogenase ,	ko00250:Alanine, aspartate and glutamate metabolism,ko00650:Butanoate metabolism,	Aldedh,HMG_box
ENSBGRG00000023257	Pafah1b1	WD40 repeat-containing protein;Function unknown	Platelet-activating factor acetylhydrolase IB subunit beta	hypothetical protein JEQ12_003195	Positively regulates the activity of the minus-end directed microtubule motor protein dynein. May enhance dynein- mediated microtubule sliding by targeting dynein to the microtubule plus end. Required for several dynein- and microtubule-dependent processes such as the maintenance of Golgi integrity, the peripheral transport of microtubule fragments and the coupling of the nucleus and centrosome. …	GO:0000003:reproduction/GO:0000075:cell cycle checkpoint/GO:0000086:G2/M transition of mitotic cell cycle/GO:0000132:establishment of mitotic spindle orientation/GO:0000226:microtubule cytoskeleton organization/GO:0000235:astral microtubule/GO:0000278:mitotic cell cycle/GO:0000280:nuclear division/GO:0000775:chromosome, centromeric region/GO:0000776:kinetochore/GO:0000902:cell morphogenesis/GO:00…	-	K16794:platelet-activating factor acetylhydrolase IB subunit alpha,	ko00565:Ether lipid metabolism,	LisH,POP1,POPLD,WD40
ENSBGRG00000023470	ENOPH1	Predicted enolase-phosphatase;Energy production and conversion	Enolase-phosphatase	PREDICTED: enolase-phosphatase E1	Bifunctional enzyme that catalyzes the enolization of 2,3-diketo-5-methylthiopentyl-1-phosphate (DK-MTP-1-P) into the intermediate 2-hydroxy-3-keto-5-methylthiopentenyl-1-phosphate (HK-MTPenyl-1-P), which is then dephosphorylated to form the acireductone 1,2-dihydroxy-3-keto-5-methylthiopentene (DHK- MTPene)	GO:0000096:sulfur amino acid metabolic process/GO:0000097:sulfur amino acid biosynthetic process/GO:0003674:molecular_function/GO:0003824:catalytic activity/GO:0005575:cellular_component/GO:0005622:intracellular anatomical structure/GO:0005623:obsolete cell/GO:0005737:cytoplasm/GO:0005829:cytosol/GO:0006082:organic acid metabolic process/GO:0006520:cellular amino acid metabolic process/GO:0006555…	3.1.3.77	K09880:enolase-phosphatase E1 ,	ko00270:Cysteine and methionine metabolism,	HAD_2,Hydrolase,zf-AD
ENSBGRG00000023490	Iqch	-	IQ domain-containing protein H	IQ domain-containing protein H, partial	Short calmodulin-binding motif containing conserved Ile and Gln residues.	-	-			IQ
ENSBGRG00000023492	EPB41L3	-	Band 4.1-like protein	band 4.1-like protein 3 isoform X17	Band 4.1-like	GO:0000902:cell morphogenesis/GO:0001700:embryonic development via the syncytial blastoderm/GO:0002009:morphogenesis of an epithelium/GO:0002165:instar larval or pupal development/GO:0002175:protein localization to paranode region of axon/GO:0003002:regionalization/GO:0003007:heart morphogenesis/GO:0003008:system process/GO:0003013:circulatory system process/GO:0003015:heart process/GO:0003674:mo…	-			4_1_CTD,FA,FERM_C,FERM_M,FERM_N,SAB
ENSBGRG00000023510	GRID2	-	Glutamate receptor ionotropic,	glutamate receptor ionotropic, delta-2	Glutamate receptor, ionotropic	GO:0001964:startle response/GO:0003008:system process/GO:0003674:molecular_function/GO:0004888:transmembrane signaling receptor activity/GO:0005488:binding/GO:0005515:protein binding/GO:0005575:cellular_component/GO:0005623:obsolete cell/GO:0005886:plasma membrane/GO:0005887:integral component of plasma membrane/GO:0007154:cell communication/GO:0007155:cell adhesion/GO:0007157:heterophilic cell-c…	-	K05206:glutamate receptor delta-1 subunit,K05207:glutamate receptor delta-2 subunit,	ko04080:Neuroactive ligand-receptor interaction,ko04730:Long-term depression,	ANF_receptor,Lig_chan,Lig_chan-Glu_bd,RVT_1
ENSBGRG00000023514	OPCML	Projectin/twitchin and related proteins;Cytoskeleton	Opioid-binding protein/cell adhesion molecule	opioid-binding protein/cell adhesion molecule precursor	Opioid-binding protein cell adhesion molecule isoform	GO:0005575:cellular_component/GO:0005576:extracellular region/GO:0005623:obsolete cell/GO:0005886:plasma membrane/GO:0005887:integral component of plasma membrane/GO:0005911:cell-cell junction/GO:0005918:septate junction/GO:0007043:cell-cell junction assembly/GO:0007155:cell adhesion/GO:0007275:multicellular organism development/GO:0007399:nervous system development/GO:0008037:cell recognition/GO…	-			Baculo_F,I-set,Ig_3,RNase_H,ig
ENSBGRG00000023687	UBE2J1	Non-canonical ubiquitin conjugating enzyme 1;Posttranslational modification, protein turnover, chaperones	Ubiquitin-conjugating enzyme E2	PREDICTED: ubiquitin-conjugating enzyme E2 J1	enzyme E2, J1	GO:0000003:reproduction/GO:0001817:regulation of cytokine production/GO:0003006:developmental process involved in reproduction/GO:0003674:molecular_function/GO:0003824:catalytic activity/GO:0004842:ubiquitin-protein transferase activity/GO:0005488:binding/GO:0005515:protein binding/GO:0005575:cellular_component/GO:0005622:intracellular anatomical structure/GO:0005623:obsolete cell/GO:0005737:cyto…	2.3.2.23	K10578:ubiquitin-conjugating enzyme E2 J1 ,	ko04120:Ubiquitin mediated proteolysis,ko04141:Protein processing in endoplasmic reticulum,ko05012:Parkinson disease,	UQ_con
ENSBGRG00000023691	EXOC3L2	-	Exocyst complex component 3-like protein	exocyst complex component 3-like protein 2	exocyst complex component	GO:0000145:exocyst/GO:0000149:SNARE binding/GO:0003674:molecular_function/GO:0005488:binding/GO:0005515:protein binding/GO:0005575:cellular_component/GO:0005622:intracellular anatomical structure/GO:0005623:obsolete cell/GO:0005737:cytoplasm/GO:0005938:cell cortex/GO:0006810:transport/GO:0006887:exocytosis/GO:0008104:protein localization/GO:0008150:biological_process/GO:0009987:cellular process/G…	-			Sec6
ENSBGRG00000023707	ZNF75D	-	Zinc finger protein	zinc finger protein 75D-like isoform X2	Zinc finger protein	GO:0000981:DNA-binding transcription factor activity, RNA polymerase II-specific/GO:0003674:molecular_function/GO:0003700:DNA-binding transcription factor activity/GO:0005488:binding/GO:0006355:regulation of transcription, DNA-templated/GO:0006357:regulation of transcription by RNA polymerase II/GO:0008150:biological_process/GO:0008270:zinc ion binding/GO:0009889:regulation of biosynthetic proces…	-			KRAB,SCAN,zf-C2H2,zf-H2C2_2
ENSBGRG00000024031	CYP2J2	Cytochrome P450 CYP2 subfamily;Secondary metabolites biosynthesis, transport and catabolism	Cytochrome P450	hypothetical protein	cytochrome P450	GO:0001523:retinoid metabolic process/GO:0001676:long-chain fatty acid metabolic process/GO:0001817:regulation of cytokine production/GO:0001819:positive regulation of cytokine production/GO:0001990:regulation of systemic arterial blood pressure by hormone/GO:0001998:angiotensin-mediated vasoconstriction involved in regulation of systemic arterial blood pressure/GO:0002034:maintenance of blood ve…	1.14.14.1	K07418:cytochrome P450 family 2 subfamily J ,	ko00590:Arachidonic acid metabolism,ko00591:Linoleic acid metabolism,ko04726:Serotonergic synapse,ko04750:Inflammatory mediator regulation of TRP channels,ko04913:Ovarian steroidogenesis,	RVT_1,p450
ENSBGRG00000024033	PCDHGA4	-	Protocadherin	protocadherin gamma-A2 isoform X10	Potential calcium-dependent cell-adhesion protein. May be involved in the establishment and maintenance of specific neuronal connections in the brain	GO:0003674:molecular_function/GO:0005488:binding/GO:0005509:calcium ion binding/GO:0005515:protein binding/GO:0005575:cellular_component/GO:0005623:obsolete cell/GO:0005886:plasma membrane/GO:0005887:integral component of plasma membrane/GO:0007154:cell communication/GO:0007155:cell adhesion/GO:0007156:homophilic cell adhesion via plasma membrane adhesion molecules/GO:0007267:cell-cell signaling/…	-			Cadherin,Cadherin_2,Cadherin_C_2,Cadherin_tail
ENSBGRG00000024091	GRM8	-	Metabotropic glutamate receptor	metabotropic glutamate receptor 8 isoform X1	group III metabotropic glutamate receptor activity	GO:0001505:regulation of neurotransmitter levels/GO:0001640:adenylate cyclase inhibiting G protein-coupled glutamate receptor activity/GO:0001642:group III metabotropic glutamate receptor activity/GO:0003008:system process/GO:0003674:molecular_function/GO:0004888:transmembrane signaling receptor activity/GO:0004930:G protein-coupled receptor activity/GO:0005575:cellular_component/GO:0005623:obsol…	-	K04605:metabotropic glutamate receptor 2,K04607:metabotropic glutamate receptor 4,K04608:metabotropic glutamate receptor 6,	ko04072:Phospholipase D signaling pathway,ko04080:Neuroactive ligand-receptor interaction,ko04724:Glutamatergic synapse,ko04742:Taste transduction,ko05030:Cocaine addiction,	7tm_3,ANF_receptor,DRMBL,GluR_Homer-bdg,NCD3G
ENSBGRG00000024251	E2F6	-	Transcription factor	transcription factor E2F6	Transcription factor	GO:0000082:G1/S transition of mitotic cell cycle/GO:0000083:regulation of transcription involved in G1/S transition of mitotic cell cycle/GO:0000122:negative regulation of transcription by RNA polymerase II/GO:0000228:nuclear chromosome/GO:0000278:mitotic cell cycle/GO:0000981:DNA-binding transcription factor activity, RNA polymerase II-specific/GO:0003674:molecular_function/GO:0003676:nucleic ac…	-			Dimer_Tnp_hAT,E2F_CC-MB,E2F_TDP,THAP
ENSBGRG00000024690	-	-	Uncharacterized protein C2orf50 homolog	hypothetical protein	Chromosome 2 open reading frame 50	-	-			LLC1
ENSBGRG00000024720	DENND6A	-	Protein	protein DENND6A isoform X1	domain containing 6A	GO:0003674:molecular_function/GO:0005085:guanyl-nucleotide exchange factor activity/GO:0005088:/GO:0005488:binding/GO:0005515:protein binding/GO:0005575:cellular_component/GO:0005622:intracellular anatomical structure/GO:0005623:obsolete cell/GO:0005737:cytoplasm/GO:0005768:endosome/GO:0005829:cytosol/GO:0008150:biological_process/GO:0012505:endomembrane system/GO:0017016:/GO:0017112:/GO:0017137:…	-			Avl9,DENN,HSP70,SPA,tRNA_m1G_MT
ENSBGRG00000024724	DACH2	-	Dachshund homolog	dachshund homolog 2	Dachshund family transcription factor 2	GO:0000981:DNA-binding transcription factor activity, RNA polymerase II-specific/GO:0000983:/GO:0001075:/GO:0003674:molecular_function/GO:0003700:DNA-binding transcription factor activity/GO:0005575:cellular_component/GO:0005622:intracellular anatomical structure/GO:0005623:obsolete cell/GO:0005634:nucleus/GO:0005667:transcription regulator complex/GO:0006139:nucleobase-containing compound metabo…	-			Ski_Sno
ENSBGRG00000024829	ZNF521	-	Zinc finger protein	zinc finger protein 521	Zinc finger protein 521	GO:0000981:DNA-binding transcription factor activity, RNA polymerase II-specific/GO:0003674:molecular_function/GO:0003700:DNA-binding transcription factor activity/GO:0005488:binding/GO:0005515:protein binding/GO:0005575:cellular_component/GO:0005622:intracellular anatomical structure/GO:0005623:obsolete cell/GO:0005634:nucleus/GO:0005654:nucleoplasm/GO:0006355:regulation of transcription, DNA-te…	-			zf-C2H2,zf-C2H2_4,zf-C2H2_6,zf-Di19,zf-met
ENSBGRG00000024886	MDN1	AAA ATPase containing von Willebrand factor type A (vWA) domain;General function prediction only	Midasin	PREDICTED: midasin	Midasin AAA ATPase 1	GO:0000027:ribosomal large subunit assembly/GO:0003674:molecular_function/GO:0003824:catalytic activity/GO:0005488:binding/GO:0005515:protein binding/GO:0005575:cellular_component/GO:0005622:intracellular anatomical structure/GO:0005623:obsolete cell/GO:0005634:nucleus/GO:0005730:nucleolus/GO:0005737:cytoplasm/GO:0005829:cytosol/GO:0005856:cytoskeleton/GO:0006139:nucleobase-containing compound me…	-	K14572:midasin,	ko03008:Ribosome biogenesis in eukaryotes,	AAA_5,PAC4,V-set,VWA,VWA_2
ENSBGRG00000024900	CERS4	-	Ceramide synthase	ceramide synthase 4	ceramide synthase 4	GO:0003674:molecular_function/GO:0003824:catalytic activity/GO:0005575:cellular_component/GO:0005622:intracellular anatomical structure/GO:0005623:obsolete cell/GO:0005634:nucleus/GO:0005635:nuclear envelope/GO:0005637:nuclear inner membrane/GO:0005737:cytoplasm/GO:0005783:endoplasmic reticulum/GO:0005789:endoplasmic reticulum membrane/GO:0006355:regulation of transcription, DNA-templated/GO:0006…	2.3.1.24	K04710:sphingoid base N-stearoyltransferase ,	ko00600:Sphingolipid metabolism,ko04071:Sphingolipid signaling pathway,	Homeobox,Ribosomal_L40e,TRAM_LAG1_CLN8
ENSBGRG00000024962	C6	-	Complement component	PREDICTED: complement component C6	Complement component	GO:0002252:immune effector process/GO:0002253:activation of immune response/GO:0002376:immune system process/GO:0002673:regulation of acute inflammatory response/GO:0002682:regulation of immune system process/GO:0002684:positive regulation of immune system process/GO:0002697:regulation of immune effector process/GO:0002920:regulation of humoral immune response/GO:0005575:cellular_component/GO:000…	-	K03995:complement component 6,	ko04610:Complement and coagulation cascades,ko05020:Prion disease,ko05322:Systemic lupus erythematosus,	Ephrin_rec_like,Kazal_2,Ldl_recept_a,MACPF,MDM1,Sushi,TSP_1
ENSBGRG00000024965	PHYHIPL	-	Phytanoyl-CoA hydroxylase interacting protein-like	Phytanoyl-CoA hydroxylase interacting protein-like protein	phytanoyl-CoA	GO:0005575:cellular_component/GO:0005622:intracellular anatomical structure/GO:0005623:obsolete cell/GO:0005737:cytoplasm/GO:0044424:obsolete intracellular part/GO:0044464:obsolete cell part	-			SET,fn3
ENSBGRG00000025161	FAM149B1	-	Primary cilium assembly protein	PREDICTED: protein FAM149B1	Family with sequence similarity 149, member B1	-	-			DUF3719
ENSBGRG00000025165	GHR	-	Growth hormone receptor	PREDICTED: growth hormone receptor	Growth hormone receptor	GO:0000187:activation of MAPK activity/GO:0000255:allantoin metabolic process/GO:0001501:skeletal system development/GO:0001932:regulation of protein phosphorylation/GO:0001934:positive regulation of protein phosphorylation/GO:0003674:molecular_function/GO:0004888:transmembrane signaling receptor activity/GO:0004896:cytokine receptor activity/GO:0004903:growth hormone receptor activity/GO:0005488…	-	K05080:growth hormone receptor,	ko04060:Cytokine-cytokine receptor interaction,ko04080:Neuroactive ligand-receptor interaction,ko04151:PI3K-Akt signaling pathway,ko04630:JAK-STAT signaling pathway,	EpoR_lig-bind,GHBP,fn3
ENSBGRG00000025219
ENSBGRG00000025260	SCFD2	-	Sec1 family domain-containing protein	PREDICTED: sec1 family domain-containing protein 2	sec1 family	-	-			Sec1
ENSBGRG00000025327	ANK3	FOG: Ankyrin repeat;General function prediction only		ankyrin-3 isoform X2	ankyrin 3, node of Ranvier (ankyrin G)	GO:0000278:mitotic cell cycle/GO:0000281:mitotic cytokinesis/GO:0000323:lytic vacuole/GO:0000902:cell morphogenesis/GO:0000904:cell morphogenesis involved in differentiation/GO:0000910:cytokinesis/GO:0001508:action potential/GO:0002028:regulation of sodium ion transport/GO:0003008:system process/GO:0003254:regulation of membrane depolarization/GO:0003674:molecular_function/GO:0005198:structural m…	-	K10380:ankyrin,	ko05205:Proteoglycans in cancer,	Ank,Ank_2,Ank_3,Ank_4,Ank_5,Death,SOCS_box,ZU5
ENSBGRG00000025451	ACADSB	Short-chain acyl-CoA dehydrogenase;Lipid transport and metabolism	Short/branched chain specific acyl-CoA dehydrogenase, mitochondrial	short/branched chain specific acyl-CoA dehydrogenase, mitochondrial isoform X2	Short branched chain specific acyl-CoA dehydrogenase	GO:0002376:immune system process/GO:0003674:molecular_function/GO:0003824:catalytic activity/GO:0003995:acyl-CoA dehydrogenase activity/GO:0005575:cellular_component/GO:0005622:intracellular anatomical structure/GO:0005623:obsolete cell/GO:0005737:cytoplasm/GO:0005739:mitochondrion/GO:0005759:mitochondrial matrix/GO:0006082:organic acid metabolic process/GO:0006091:generation of precursor metabol…	1.3.99.12	K09478:short-chain 2-methylacyl-CoA dehydrogenase ,	ko00071:Fatty acid degradation,ko00280:Valine, leucine and isoleucine degradation,	Acyl-CoA_dh_1,Acyl-CoA_dh_M,Acyl-CoA_dh_N,Lactamase_B_6
ENSBGRG00000025525	LEPROTL1	-	Leptin receptor overlapping transcript-like	leptin receptor overlapping transcript-like 1	Leptin receptor overlapping transcript-like 1	GO:0003674:molecular_function/GO:0005102:signaling receptor binding/GO:0005488:binding/GO:0005515:protein binding/GO:0005575:cellular_component/GO:0005622:intracellular anatomical structure/GO:0005623:obsolete cell/GO:0005737:cytoplasm/GO:0005768:endosome/GO:0005794:Golgi apparatus/GO:0006810:transport/GO:0007034:vacuolar transport/GO:0008150:biological_process/GO:0009966:regulation of signal tra…	-			Vps55
ENSBGRG00000025733	RHOBTB1	Ras-related small GTPase, Rho type;General function prediction only	Rho-related BTB domain-containing protein	PREDICTED: rho-related BTB domain-containing protein 1 isoform X1	BTB domain containing 1	GO:0002252:immune effector process/GO:0002376:immune system process/GO:0005575:cellular_component/GO:0005622:intracellular anatomical structure/GO:0005623:obsolete cell/GO:0005737:cytoplasm/GO:0005829:cytosol/GO:0005886:plasma membrane/GO:0006582:melanin metabolic process/GO:0006725:cellular aromatic compound metabolic process/GO:0006950:response to stress/GO:0006952:defense response/GO:0006955:i…	-	K07868:Rho-related BTB domain-containing protein 1/2,	ko04120:Ubiquitin mediated proteolysis,	BTB,Ras
ENSBGRG00000025760	CUX1	ATPase involved in DNA repair;Replication, recombination and repair	Protein CASP	protein CASP isoform X5	Homeobox protein cut-like	GO:0000122:negative regulation of transcription by RNA polymerase II/GO:0000139:Golgi membrane/GO:0000301:retrograde transport, vesicle recycling within Golgi/GO:0000976:transcription regulatory region sequence-specific DNA binding/GO:0000977:RNA polymerase II transcription regulatory region sequence-specific DNA binding/GO:0000981:DNA-binding transcription factor activity, RNA polymerase II-spec…	-			CASP_C,CUT,Homeobox
ENSBGRG00000025898	USP3	-	Ubiquitin carboxyl-terminal hydrolase	ubiquitin carboxyl-terminal hydrolase 3 isoform X1	Ubiquitin carboxyl-terminal hydrolase 3	GO:0000122:negative regulation of transcription by RNA polymerase II/GO:0000228:nuclear chromosome/GO:0000278:mitotic cell cycle/GO:0000785:chromatin/GO:0000790:/GO:0000976:transcription regulatory region sequence-specific DNA binding/GO:0000977:RNA polymerase II transcription regulatory region sequence-specific DNA binding/GO:0000978:RNA polymerase II cis-regulatory region sequence-specific DNA …	3.4.19.12			Kunitz_BPTI,UCH,UCH_1,zf-UBP
ENSBGRG00000025903	CDKAL1	2-methylthioadenine synthetase;Translation, ribosomal structure and biogenesis	Threonylcarbamoyladenosine tRNA methylthiotransferase	threonylcarbamoyladenosine tRNA methylthiotransferase isoform X1	CDK5 regulatory subunit associated protein	GO:0002064:epithelial cell development/GO:0002065:columnar/cuboidal epithelial cell differentiation/GO:0002066:columnar/cuboidal epithelial cell development/GO:0002067:glandular epithelial cell differentiation/GO:0002068:glandular epithelial cell development/GO:0003309:type B pancreatic cell differentiation/GO:0003323:type B pancreatic cell development/GO:0003674:molecular_function/GO:0003824:cat…	2.8.4.5			Radical_SAM,TRAM,TRAPP,UPF0004
ENSBGRG00000025977	QPRT	Nicotinate-nucleotide pyrophosphorylase;Coenzyme transport and metabolism	Nicotinate-nucleotide pyrophosphorylase [carboxylating]	PREDICTED: nicotinate-nucleotide pyrophosphorylase	Nicotinate-nucleotide pyrophosphorylase carboxylating	GO:0003674:molecular_function/GO:0003824:catalytic activity/GO:0004514:nicotinate-nucleotide diphosphorylase (carboxylating) activity/GO:0005488:binding/GO:0005515:protein binding/GO:0005575:cellular_component/GO:0005622:intracellular anatomical structure/GO:0005623:obsolete cell/GO:0005737:cytoplasm/GO:0005829:cytosol/GO:0006082:organic acid metabolic process/GO:0006139:nucleobase-containing com…	2.4.2.19	K00767:nicotinate-nucleotide pyrophosphorylase (carboxylating) ,	ko00760:Nicotinate and nicotinamide metabolism,	QRPTase_C,QRPTase_N,zf-C2H2,zf-C2H2_4
ENSBGRG00000026059
ENSBGRG00000026154	GRM7	-	Metabotropic glutamate receptor	metabotropic glutamate receptor 7 isoform X1	glutamate receptor	GO:0001640:adenylate cyclase inhibiting G protein-coupled glutamate receptor activity/GO:0001642:group III metabotropic glutamate receptor activity/GO:0001661:conditioned taste aversion/GO:0001662:behavioral fear response/GO:0002209:behavioral defense response/GO:0003008:system process/GO:0003674:molecular_function/GO:0004888:transmembrane signaling receptor activity/GO:0004930:G protein-coupled …	-	K04603:metabotropic glutamate receptor 1,K04604:metabotropic glutamate receptor 5,K04605:metabotropic glutamate receptor 2,K04607:metabotropic glutamate receptor 4,K04608:metabotropic glutamate receptor 6,	ko04020:Calcium signaling pathway,ko04068:FoxO signaling pathway,ko04072:Phospholipase D signaling pathway,ko04080:Neuroactive ligand-receptor interaction,ko04540:Gap junction,ko04720:Long-term potentiation,ko04723:Retrograde endocannabinoid signaling,ko04724:Glutamatergic synapse,ko04730:Long-term depression,ko04742:Taste transduction,ko04915:Estrogen signaling pathway,ko05016:Huntington disease…	7tm_3,ANF_receptor,DRMBL,GluR_Homer-bdg,NCD3G
ENSBGRG00000026206	Kcnd2	-	Potassium voltage-gated channel subfamily D member	PREDICTED: potassium voltage-gated channel subfamily D member 2	Potassium voltage-gated channel subfamily D member	GO:0001508:action potential/GO:0001666:response to hypoxia/GO:0003008:system process/GO:0003674:molecular_function/GO:0005215:transporter activity/GO:0005216:ion channel activity/GO:0005244:voltage-gated ion channel activity/GO:0005249:voltage-gated potassium channel activity/GO:0005250:A-type (transient outward) potassium channel activity/GO:0005261:cation channel activity/GO:0005267:potassium c…	-	K04892:potassium voltage-gated channel Shal-related subfamily D member 2,	ko04726:Serotonergic synapse,	BTB_2,DUF3399,Ion_trans,Ribosomal_L16,Shal-type
ENSBGRG00000026291
ENSBGRG00000026404	SNX29	-	Sorting	Sorting nexin-29, partial	Sorting nexin-29	-	-			PX,RUN
ENSBGRG00000026409	FHIT	-		bis(5-adenosyl)-triphosphatase	Fragile histidine triad	GO:0001650:fibrillar center/GO:0003674:molecular_function/GO:0003824:catalytic activity/GO:0004551:nucleotide diphosphatase activity/GO:0005488:binding/GO:0005515:protein binding/GO:0005575:cellular_component/GO:0005622:intracellular anatomical structure/GO:0005623:obsolete cell/GO:0005634:nucleus/GO:0005730:nucleolus/GO:0005737:cytoplasm/GO:0005739:mitochondrion/GO:0005829:cytosol/GO:0005886:pla…	3.6.1.29	K01522:bis(5-adenosyl)-triphosphatase ,	ko00230:Purine metabolism,ko05222:Small cell lung cancer,ko05223:Non-small cell lung cancer,	DDE_3,HIT
ENSBGRG00000026531	CADPS	-	Calcium-dependent secretion activator	calcium-dependent secretion activator 1 isoform X5	dense core granule exocytosis	GO:0000003:reproduction/GO:0001505:regulation of neurotransmitter levels/GO:0001820:serotonin secretion/GO:0003674:molecular_function/GO:0005488:binding/GO:0005509:calcium ion binding/GO:0005515:protein binding/GO:0005543:phospholipid binding/GO:0005546:phosphatidylinositol-4,5-bisphosphate binding/GO:0005575:cellular_component/GO:0005622:intracellular anatomical structure/GO:0005623:obsolete cel…	-			ATP-gua_PtransN,C2,DUF1041,Gag_p30,PH
ENSBGRG00000026605	SYNPR	-	Synaptoporin	synaptoporin isoform X1	Synaptoporin	GO:0005575:cellular_component/GO:0005622:intracellular anatomical structure/GO:0005623:obsolete cell/GO:0005737:cytoplasm/GO:0008021:synaptic vesicle/GO:0012505:endomembrane system/GO:0012506:vesicle membrane/GO:0016020:membrane/GO:0016021:integral component of membrane/GO:0030133:transport vesicle/GO:0030285:integral component of synaptic vesicle membrane/GO:0030658:transport vesicle membrane/GO…	-			MARVEL
ENSBGRG00000026674	AOX1	Xanthine dehydrogenase;Nucleotide transport and metabolism	Aldehyde oxidase	PREDICTED: aldehyde oxidase	aldehyde	GO:0000166:nucleotide binding/GO:0003674:molecular_function/GO:0003824:catalytic activity/GO:0004031:aldehyde oxidase activity/GO:0004854:xanthine dehydrogenase activity/GO:0005488:binding/GO:0005506:iron ion binding/GO:0005515:protein binding/GO:0005575:cellular_component/GO:0005622:intracellular anatomical structure/GO:0005623:obsolete cell/GO:0005737:cytoplasm/GO:0005829:cytosol/GO:0006082:org…	1.17.1.4,1.17.3.2,1.2.3.1	K00106:xanthine dehydrogenase/oxidase ,K00157:aldehyde oxidase ,	ko00230:Purine metabolism,ko00232:Caffeine metabolism,ko00280:Valine, leucine and isoleucine degradation,ko00350:Tyrosine metabolism,ko00380:Tryptophan metabolism,ko00750:Vitamin B6 metabolism,ko00760:Nicotinate and nicotinamide metabolism,ko00830:Retinol metabolism,ko00982:Drug metabolism - cytochrome P450,ko00983:Drug metabolism - other enzymes,ko04146:Peroxisome,ko04630:JAK-STAT signaling path…	Ald_Xan_dh_C,Ald_Xan_dh_C2,Ank_2,Ank_4,CO_deh_flav_C,FAD_binding_5,FGE-sulfatase,Fer2,Fer2_2,Trypsin
ENSBGRG00000026708	FTCDNL1	-	Formiminotransferase N-terminal subdomain-containing protein	formiminotransferase N-terminal subdomain-containing protein isoform X2	Formiminotransferase domain, N-terminal subdomain	-	-			FTCD_N
ENSBGRG00000026841	AFF3	-	AF4/FMR2 family member	TPA: AF4/FMR2 family, member 3	AF4 FMR2 family, member	GO:0003674:molecular_function/GO:0003676:nucleic acid binding/GO:0003677:DNA binding/GO:0003690:double-stranded DNA binding/GO:0003700:DNA-binding transcription factor activity/GO:0005488:binding/GO:0005575:cellular_component/GO:0005622:intracellular anatomical structure/GO:0005623:obsolete cell/GO:0005634:nucleus/GO:0005654:nucleoplasm/GO:0005737:cytoplasm/GO:0005829:cytosol/GO:0006139:nucleobas…	-			AF-4

## Sheet: Fenzui
Unigene	Symbol	COG_annotation	SWISS_pro_annotation	NR_annotation	Description	GO_annotation	EC	KEGG_ko	KEGG_Pathway	PFAM
ENSBGRG00000000008	CADM2	-	Cell adhesion molecule	PREDICTED: cell adhesion molecule 2 isoform X1	Cell adhesion molecule	GO:0003674:molecular_function/GO:0005102:signaling receptor binding/GO:0005488:binding/GO:0005515:protein binding/GO:0005575:cellular_component/GO:0005623:obsolete cell/GO:0005886:plasma membrane/GO:0005887:integral component of plasma membrane/GO:0005911:cell-cell junction/GO:0005912:adherens junction/GO:0005913:/GO:0007155:cell adhesion/GO:0007156:homophilic cell adhesion via plasma membrane ad…	-			C2-set_2,I-set,Ig_3,ig
ENSBGRG00000000014	ROBO1	Projectin/twitchin and related proteins;Cytoskeleton	Roundabout homolog	roundabout homolog 1 isoform X2	Roundabout, axon guidance receptor, homolog 1 (Drosophila)	GO:0000003:reproduction/GO:0000902:cell morphogenesis/GO:0000904:cell morphogenesis involved in differentiation/GO:0001525:angiogenesis/GO:0001568:blood vessel development/GO:0001667:ameboidal-type cell migration/GO:0001708:cell fate specification/GO:0001764:neuron migration/GO:0001932:regulation of protein phosphorylation/GO:0001934:positive regulation of protein phosphorylation/GO:0001944:vascu…	-	K06753:roundabout, axon guidance receptor 1,K06754:roundabout, axon guidance receptor 2,K06755:roundabout, axon guidance receptor 3,	ko04360:Axon guidance,	Endonuclease_7,I-set,Ig_3,fn3,ig
ENSBGRG00000000044	TMPRSS15	Secreted trypsin-like serine protease;Posttranslational modification, protein turnover, chaperones	Enteropeptidase	PREDICTED: enteropeptidase isoform X2	Transmembrane protease, serine 15	GO:0003674:molecular_function/GO:0003824:catalytic activity/GO:0004175:endopeptidase activity/GO:0004252:serine-type endopeptidase activity/GO:0005575:cellular_component/GO:0005623:obsolete cell/GO:0005903:brush border/GO:0006508:proteolysis/GO:0006807:nitrogen compound metabolic process/GO:0007586:digestion/GO:0008150:biological_process/GO:0008152:metabolic process/GO:0008233:peptidase activity/…	3.4.21.9			CUB,HATPase_c_3,Ldl_recept_a,MAM,SEA,SMC_hinge,SRCR,SRCR_2,Trypsin
ENSBGRG00000000047	NCAM2	Projectin/twitchin and related proteins;Cytoskeleton	Neural cell adhesion molecule	PREDICTED: neural cell adhesion molecule 2 isoform X1	Neural cell adhesion molecule	GO:0000003:reproduction/GO:0000902:cell morphogenesis/GO:0000904:cell morphogenesis involved in differentiation/GO:0001654:eye development/GO:0001746:Bolwigs organ morphogenesis/GO:0002009:morphogenesis of an epithelium/GO:0002165:instar larval or pupal development/GO:0003006:developmental process involved in reproduction/GO:0003008:system process/GO:0003674:molecular_function/GO:0005488:binding/…	-	K06491:neural cell adhesion molecule,	ko04514:Cell adhesion molecules,ko05020:Prion disease,	Aminotran_5,Copine,I-set,Ig_3,fn3,ig
ENSBGRG00000000195	SLC9A9	-	Sodium/hydrogen exchanger	PREDICTED: sodium/hydrogen exchanger 9	Sodium hydrogen exchanger	GO:0003674:molecular_function/GO:0005215:transporter activity/GO:0005451:monovalent cation:proton antiporter activity/GO:0005575:cellular_component/GO:0005622:intracellular anatomical structure/GO:0005623:obsolete cell/GO:0005737:cytoplasm/GO:0005768:endosome/GO:0005770:late endosome/GO:0005886:plasma membrane/GO:0006810:transport/GO:0006811:ion transport/GO:0006812:cation transport/GO:0006813:po…	-	K12041:solute carrier family 9 (sodium/hydrogen exchanger), member 6/7,		Na_H_Exchanger
ENSBGRG00000000284	ETV6	-	Transcription factor	transcription factor ETV6	Ets variant 6	GO:0000003:reproduction/GO:0000122:negative regulation of transcription by RNA polymerase II/GO:0000165:MAPK cascade/GO:0000976:transcription regulatory region sequence-specific DNA binding/GO:0000977:RNA polymerase II transcription regulatory region sequence-specific DNA binding/GO:0000978:RNA polymerase II cis-regulatory region sequence-specific DNA binding/GO:0000981:DNA-binding transcription …	-	K03211:ETS translocation variant 6/7,	ko05202:Transcriptional misregulation in cancer,	DUF2722,Ets,SAM_PNT
ENSBGRG00000000288	PDE11A	-	Dual 3,5-cyclic-AMP and -GMP phosphodiesterase	PREDICTED: dual 3,5-cyclic-AMP and -GMP phosphodiesterase 11A	Dual 3,5-cyclic-AMP and -GMP phosphodiesterase	GO:0000166:nucleotide binding/GO:0003674:molecular_function/GO:0003824:catalytic activity/GO:0004112:cyclic-nucleotide phosphodiesterase activity/GO:0004114:3,5-cyclic-nucleotide phosphodiesterase activity/GO:0004115:3,5-cyclic-AMP phosphodiesterase activity/GO:0004118:cGMP-stimulated cyclic-nucleotide phosphodiesterase activity/GO:0005488:binding/GO:0005575:cellular_component/GO:0005622:intracel…	3.1.4.17,3.1.4.35	K13298:dual 3,5-cyclic-AMP and -GMP phosphodiesterase 11 ,	ko00230:Purine metabolism,ko04934:Cushing syndrome,ko05032:Morphine addiction,	GAF,PDEase_I
ENSBGRG00000000377	FAM102B	-	Protein	protein FAM102B isoform X1	Family with sequence similarity 102, member B	-	-			NT-C2
ENSBGRG00000000379	TMEFF1	-		PREDICTED: tomoregulin-1 isoform X1	Kazal type serine protease inhibitors	-	-			Kazal_2,Myb_DNA-bind_5
ENSBGRG00000000415	NUP37	WD40 repeat-containing protein;General function prediction only	Nucleoporin	nucleoporin Nup37	Nucleoporin Nup37	GO:0000775:chromosome, centromeric region/GO:0000776:kinetochore/GO:0000777:condensed chromosome kinetochore/GO:0000779:condensed chromosome, centromeric region/GO:0000793:condensed chromosome/GO:0005575:cellular_component/GO:0005622:intracellular anatomical structure/GO:0005623:obsolete cell/GO:0005634:nucleus/GO:0005635:nuclear envelope/GO:0005643:nuclear pore/GO:0005654:nucleoplasm/GO:0005694:…	-	K14302:nuclear pore complex protein Nup37,	ko03013:RNA transport,	WD40
ENSBGRG00000000433	TBC1D5	-	TBC1 domain family member	TPA: TBC1 domain family, member 5	TBC1 domain family member	GO:0002090:regulation of receptor internalization/GO:0002092:positive regulation of receptor internalization/GO:0003674:molecular_function/GO:0005096:GTPase activator activity/GO:0005488:binding/GO:0005515:protein binding/GO:0005575:cellular_component/GO:0005622:intracellular anatomical structure/GO:0005623:obsolete cell/GO:0005737:cytoplasm/GO:0005768:endosome/GO:0005773:vacuole/GO:0005776:autop…	-			RabGAP-TBC
ENSBGRG00000000469	Nfib	-	Nuclear factor 1 B-type	nuclear factor 1 B-type isoform X3	Recognizes and binds the palindromic sequence 5- TTGGCNNNNNGCCAA-3 present in viral and cellular promoters and in the origin of replication of adenovirus type 2. These proteins are individually capable of activating transcription and replication	GO:0000122:negative regulation of transcription by RNA polymerase II/GO:0000902:cell morphogenesis/GO:0000904:cell morphogenesis involved in differentiation/GO:0000976:transcription regulatory region sequence-specific DNA binding/GO:0000977:RNA polymerase II transcription regulatory region sequence-specific DNA binding/GO:0000978:RNA polymerase II cis-regulatory region sequence-specific DNA bindi…	-			CTF_NFI,MH1,NfI_DNAbd_pre-N
ENSBGRG00000000485	CAVIN4	-	Caveolae-associated protein	caveolae-associated protein 4	Muscle-related coiled-coil protein	GO:0003674:molecular_function/GO:0005096:GTPase activator activity/GO:0005575:cellular_component/GO:0005622:intracellular anatomical structure/GO:0005623:obsolete cell/GO:0005737:cytoplasm/GO:0005886:plasma membrane/GO:0005901:caveola/GO:0006355:regulation of transcription, DNA-templated/GO:0006357:regulation of transcription by RNA polymerase II/GO:0006996:organelle organization/GO:0007010:cytos…	-			PTRF_SDPR
ENSBGRG00000000528	MGAT5	-	Alpha-1,6-mannosylglycoprotein 6-beta-N-acetylglucosaminyltransferase A	PREDICTED: alpha-1,6-mannosylglycoprotein 6-beta-N-acetylglucosaminyltransferase A	Mannosyl (alpha-1,6-)-glycoprotein beta-1,6-N-acetyl-glucosaminyltransferase	GO:0000139:Golgi membrane/GO:0003674:molecular_function/GO:0003824:catalytic activity/GO:0005488:binding/GO:0005515:protein binding/GO:0005516:calmodulin binding/GO:0005575:cellular_component/GO:0005622:intracellular anatomical structure/GO:0005623:obsolete cell/GO:0005634:nucleus/GO:0005737:cytoplasm/GO:0005794:Golgi apparatus/GO:0005795:Golgi stack/GO:0006464:cellular protein modification proce…	2.4.1.155	K00744:alpha-1,3(6)-mannosylglycoprotein beta-1,6-N-acetyl-glucosaminyltransferase ,K09661:mannosyl alpha-1,6-glycoprotein beta-1,6-N-acetyl-glucosaminyltransferase, isozyme B ,	ko00510:N-Glycan biosynthesis,ko00515:Mannose type O-glycan biosynthesis,	DUF4525,Glyco_transf_18
ENSBGRG00000000543	GPNMB	-	Transmembrane glycoprotein NMB	hypothetical protein	Transmembrane glycoprotein NMB	GO:0001503:ossification/GO:0001649:osteoblast differentiation/GO:0001817:regulation of cytokine production/GO:0001818:negative regulation of cytokine production/GO:0001932:regulation of protein phosphorylation/GO:0001934:positive regulation of protein phosphorylation/GO:0002682:regulation of immune system process/GO:0002683:negative regulation of immune system process/GO:0002694:regulation of leu…	-			PKD
ENSBGRG00000000578
ENSBGRG00000000586
ENSBGRG00000000594	ARL13B	GTP-binding ADP-ribosylation factor-like protein yARL3;Intracellular trafficking, secretion, and vesicular transport	ADP-ribosylation factor-like protein	PREDICTED: ADP-ribosylation factor-like protein 13B isoform X1	ADP-ribosylation factor-like	GO:0000902:cell morphogenesis/GO:0000904:cell morphogenesis involved in differentiation/GO:0001947:heart looping/GO:0002009:morphogenesis of an epithelium/GO:0003002:regionalization/GO:0003007:heart morphogenesis/GO:0003143:embryonic heart tube morphogenesis/GO:0005575:cellular_component/GO:0005622:intracellular anatomical structure/GO:0005623:obsolete cell/GO:0005737:cytoplasm/GO:0005856:cytoske…	-			Arf
ENSBGRG00000000595	DENND2A	-	DENN domain-containing protein	PREDICTED: DENN domain-containing protein 2A	DENN domain-containing protein 2A	GO:0003674:molecular_function/GO:0005085:guanyl-nucleotide exchange factor activity/GO:0005088:/GO:0005488:binding/GO:0005515:protein binding/GO:0005575:cellular_component/GO:0005622:intracellular anatomical structure/GO:0005623:obsolete cell/GO:0005737:cytoplasm/GO:0005829:cytosol/GO:0005856:cytoskeleton/GO:0006810:transport/GO:0008150:biological_process/GO:0015629:actin cytoskeleton/GO:0016192:…	-			DENN,G-patch,dDENN,uDENN
ENSBGRG00000000624	CCNT1	-		cyclin-T1 isoform X3	Belongs to the cyclin family	GO:0000079:regulation of cyclin-dependent protein serine/threonine kinase activity/GO:0000307:cyclin-dependent protein kinase holoenzyme complex/GO:0001221:transcription coregulator binding/GO:0001223:transcription coactivator binding/GO:0001932:regulation of protein phosphorylation/GO:0001934:positive regulation of protein phosphorylation/GO:0003674:molecular_function/GO:0003676:nucleic acid bin…	-	K15188:cyclin T,	ko05202:Transcriptional misregulation in cancer,	BTB,Cyclin_N
ENSBGRG00000000639	FAM221A	-	Protein	PREDICTED: protein FAM221A isoform X1	Family with sequence similarity 221 member A	-	-			FAM221
ENSBGRG00000000778	BCL2L13	-	Bcl-2-like protein	PREDICTED: bcl-2-like protein 13 isoform X1	Bcl-2-like protein 13	GO:0003674:molecular_function/GO:0005575:cellular_component/GO:0005622:intracellular anatomical structure/GO:0005623:obsolete cell/GO:0005737:cytoplasm/GO:0005739:mitochondrion/GO:0006915:apoptotic process/GO:0006919:activation of cysteine-type endopeptidase activity involved in apoptotic process/GO:0008047:enzyme activator activity/GO:0008150:biological_process/GO:0008219:cell death/GO:0008656:c…	-	K15485:Bcl-2-like protein 13,	ko04137:Mitophagy - animal,ko05134:Legionellosis,	Bcl-2
ENSBGRG00000000909	FSTL4	Fibroblast/platelet-derived growth factor receptor and related receptor tyrosine kinases;Signal transduction mechanisms	Follistatin-related protein	PREDICTED: follistatin-related protein 4	Follistatin-related protein 4	GO:0001558:regulation of cell growth/GO:0003674:molecular_function/GO:0005488:binding/GO:0005515:protein binding/GO:0005575:cellular_component/GO:0005622:intracellular anatomical structure/GO:0005623:obsolete cell/GO:0005737:cytoplasm/GO:0007275:multicellular organism development/GO:0007399:nervous system development/GO:0008150:biological_process/GO:0008361:regulation of cell size/GO:0009966:regu…	-			EF-hand_5,EF-hand_8,FOLN,I-set,Ig_3,Kazal_2,SPARC_Ca_bdg
ENSBGRG00000000910	KDM7A	-	Lysine-specific demethylase	lysine-specific demethylase 7A isoform X1	demethylase	GO:0003674:molecular_function/GO:0003824:catalytic activity/GO:0005488:binding/GO:0005506:iron ion binding/GO:0005515:protein binding/GO:0005575:cellular_component/GO:0005622:intracellular anatomical structure/GO:0005623:obsolete cell/GO:0005634:nucleus/GO:0005654:nucleoplasm/GO:0005730:nucleolus/GO:0006325:chromatin organization/GO:0006355:regulation of transcription, DNA-templated/GO:0006464:ce…	1.14.11.27			Cupin_8,JmjC,PHD
ENSBGRG00000000937	FAM234B	-	Protein	PREDICTED: uncharacterized protein KIAA1467 homolog	Family with sequence similarity 234 member B	-	-			PQQ_2
ENSBGRG00000001121	LPP	-	Lipoma-preferred partner	PREDICTED: lipoma-preferred partner isoform X1	LIM domain containing preferred translocation partner in lipoma	GO:0000003:reproduction/GO:0001725:stress fiber/GO:0001763:morphogenesis of a branching structure/GO:0002009:morphogenesis of an epithelium/GO:0002165:instar larval or pupal development/GO:0003674:molecular_function/GO:0005488:binding/GO:0005515:protein binding/GO:0005575:cellular_component/GO:0005622:intracellular anatomical structure/GO:0005623:obsolete cell/GO:0005634:nucleus/GO:0005737:cytopl…	-	K12792:thyroid receptor-interacting protein 6,	ko04621:NOD-like receptor signaling pathway,	DEAD,LIM,PP-binding,Thioesterase
ENSBGRG00000001275	DOCK4	-	Dedicator of cytokinesis protein	dedicator of cytokinesis protein 4 isoform X1	dedicator of cytokinesis	GO:0000132:establishment of mitotic spindle orientation/GO:0000226:microtubule cytoskeleton organization/GO:0000278:mitotic cell cycle/GO:0001654:eye development/GO:0001745:compound eye morphogenesis/GO:0001751:compound eye photoreceptor cell differentiation/GO:0001754:eye photoreceptor cell differentiation/GO:0003002:regionalization/GO:0003008:system process/GO:0003013:circulatory system process…	-	K13708:dedicator of cytokinesis protein 1,K17697:dedicator of cytokinesis protein 4,	ko04015:Rap1 signaling pathway,ko04510:Focal adhesion,ko04810:Regulation of actin cytoskeleton,ko05100:Bacterial invasion of epithelial cells,	DHR-2,DOCK-C2,DOCK_N,RVT_1,SH3_2,SH3_9
ENSBGRG00000001277	CEP83	Myosin class II heavy chain;Cytoskeleton	Centrosomal protein of 83 kDa	centrosomal protein of 83 kDa	Centrosomal protein	GO:0005575:cellular_component/GO:0005622:intracellular anatomical structure/GO:0005623:obsolete cell/GO:0005737:cytoplasm/GO:0005794:Golgi apparatus/GO:0005814:centriole/GO:0005815:microtubule organizing center/GO:0005829:cytosol/GO:0005856:cytoskeleton/GO:0005929:cilium/GO:0006810:transport/GO:0006996:organelle organization/GO:0008104:protein localization/GO:0008150:biological_process/GO:0009987…	-			-
ENSBGRG00000001305	HECW2	Ubiquitin-protein ligase;Posttranslational modification, protein turnover, chaperones	E3 ubiquitin-protein ligase	PREDICTED: E3 ubiquitin-protein ligase HECW2 isoform X1	HECT, C2 and WW domain containing E3 ubiquitin protein ligase 2	GO:0002831:regulation of response to biotic stimulus/GO:0003674:molecular_function/GO:0003824:catalytic activity/GO:0004842:ubiquitin-protein transferase activity/GO:0005575:cellular_component/GO:0005622:intracellular anatomical structure/GO:0005623:obsolete cell/GO:0005737:cytoplasm/GO:0005819:spindle/GO:0005856:cytoskeleton/GO:0006464:cellular protein modification process/GO:0006508:proteolysis…	2.3.2.26			C2,HECT,HECW_N,WW
ENSBGRG00000001355	PLXNC1	-		plexin-C1 isoform X1	Plexin cytoplasmic RasGAP domain	GO:0003674:molecular_function/GO:0005102:signaling receptor binding/GO:0005488:binding/GO:0005515:protein binding/GO:0005575:cellular_component/GO:0005623:obsolete cell/GO:0005886:plasma membrane/GO:0007155:cell adhesion/GO:0007162:negative regulation of cell adhesion/GO:0007275:multicellular organism development/GO:0007399:nervous system development/GO:0008150:biological_process/GO:0008360:regul…	-	K06572:plexin C,	ko04360:Axon guidance,	Filamin,PSI,Plexin_cytopl,Sema,TIG
ENSBGRG00000001359	Sh3gl2	-		PREDICTED: endophilin-A1	vesicle scission	GO:0000045:autophagosome assembly/GO:0000139:Golgi membrane/GO:0000902:cell morphogenesis/GO:0002090:regulation of receptor internalization/GO:0002376:immune system process/GO:0002478:antigen processing and presentation of exogenous peptide antigen/GO:0002495:antigen processing and presentation of peptide antigen via MHC class II/GO:0002504:antigen processing and presentation of peptide or polysa…	-	K11247:endophilin-A,	ko04144:Endocytosis,	BAR,SH3_1,SH3_2,SH3_9
ENSBGRG00000001375	CLSTN2	-		PREDICTED: calsyntenin-2	Cadherin repeats.	GO:0000139:Golgi membrane/GO:0003008:system process/GO:0003674:molecular_function/GO:0005102:signaling receptor binding/GO:0005158:insulin receptor binding/GO:0005488:binding/GO:0005509:calcium ion binding/GO:0005515:protein binding/GO:0005575:cellular_component/GO:0005576:extracellular region/GO:0005615:extracellular space/GO:0005622:intracellular anatomical structure/GO:0005623:obsolete cell/GO…	-			Cadherin,Laminin_G_2,Laminin_G_3,PIF1,Toxin_R_bind_N
ENSBGRG00000001496	MACC1	-	Metastasis-associated in colon cancer protein	PREDICTED: metastasis-associated in colon cancer protein 1	in colon cancer	GO:0000976:transcription regulatory region sequence-specific DNA binding/GO:0000977:RNA polymerase II transcription regulatory region sequence-specific DNA binding/GO:0000981:DNA-binding transcription factor activity, RNA polymerase II-specific/GO:0001012:/GO:0001067:regulatory region nucleic acid binding/GO:0001228:DNA-binding transcription activator activity, RNA polymerase II-specific/GO:00036…	-			SH3_2,ZU5
ENSBGRG00000001620	GABRA4	-	Gamma-aminobutyric acid receptor subunit	PREDICTED: gamma-aminobutyric acid receptor subunit alpha-4 isoform X1	Gamma-aminobutyric acid receptor subunit	GO:0003008:system process/GO:0003674:molecular_function/GO:0004888:transmembrane signaling receptor activity/GO:0004890:GABA-A receptor activity/GO:0005215:transporter activity/GO:0005216:ion channel activity/GO:0005230:extracellular ligand-gated ion channel activity/GO:0005231:excitatory extracellular ligand-gated ion channel activity/GO:0005253:anion channel activity/GO:0005254:chloride channel…	-	K05175:gamma-aminobutyric acid receptor subunit alpha,	ko04080:Neuroactive ligand-receptor interaction,ko04723:Retrograde endocannabinoid signaling,ko04727:GABAergic synapse,ko04742:Taste transduction,ko05032:Morphine addiction,ko05033:Nicotine addiction,	Neur_chan_LBD,Neur_chan_memb
ENSBGRG00000001650	PIK3CB	-	Phosphatidylinositol 4,5-bisphosphate 3-kinase catalytic subunit beta isoform	phosphatidylinositol 4,5-bisphosphate 3-kinase catalytic subunit beta isoform	Phosphatidylinositol 4,5-bisphosphate 3-kinase catalytic subunit beta	GO:0000003:reproduction/GO:0000187:activation of MAPK activity/GO:0000902:cell morphogenesis/GO:0000904:cell morphogenesis involved in differentiation/GO:0001525:angiogenesis/GO:0001558:regulation of cell growth/GO:0001568:blood vessel development/GO:0001700:embryonic development via the syncytial blastoderm/GO:0001775:cell activation/GO:0001932:regulation of protein phosphorylation/GO:0001934:po…	2.7.1.153	K00922:phosphatidylinositol-4,5-bisphosphate 3-kinase catalytic subunit alpha/beta/delta ,	ko00562:Inositol phosphate metabolism,ko01521:EGFR tyrosine kinase inhibitor resistance,ko01522:Endocrine resistance,ko01524:Platinum drug resistance,ko04012:ErbB signaling pathway,ko04014:Ras signaling pathway,ko04015:Rap1 signaling pathway,ko04024:cAMP signaling pathway,ko04062:Chemokine signaling pathway,ko04066:HIF-1 signaling pathway,ko04068:FoxO signaling pathway,ko04070:Phosphatidylinosito…	PI3K_C2,PI3K_p85B,PI3K_rbd,PI3Ka,PI3_PI4_kinase,Sugar_tr
ENSBGRG00000001714	CEP70	-	Centrosomal protein of 70 kDa	Centrosomal protein of 70 kDa, partial	Centrosomal protein	GO:0000086:G2/M transition of mitotic cell cycle/GO:0000278:mitotic cell cycle/GO:0003674:molecular_function/GO:0005488:binding/GO:0005515:protein binding/GO:0005575:cellular_component/GO:0005622:intracellular anatomical structure/GO:0005623:obsolete cell/GO:0005634:nucleus/GO:0005635:nuclear envelope/GO:0005654:nucleoplasm/GO:0005737:cytoplasm/GO:0005813:centrosome/GO:0005815:microtubule organiz…	-			-
ENSBGRG00000001756	NUGGC	-	Nuclear GTPase SLIP-GC	nuclear GTPase SLIP-GC isoform X2	Nuclear GTPase, germinal center associated	GO:0002200:somatic diversification of immune receptors/GO:0002237:response to molecule of bacterial origin/GO:0002376:immune system process/GO:0002377:immunoglobulin production/GO:0002440:production of molecular mediator of immune response/GO:0002520:immune system development/GO:0002566:somatic diversification of immune receptors via somatic mutation/GO:0003674:molecular_function/GO:0003824:catal…	-			CARD,Collagen,Dynamin_N,SAM_1,SRCR
ENSBGRG00000001782	LRP1B	-	Low-density lipoprotein receptor-related protein	PREDICTED: low-density lipoprotein receptor-related protein 1B	lipoprotein receptor-related protein	GO:0001701:in utero embryonic development/GO:0003674:molecular_function/GO:0005041:low-density lipoprotein particle receptor activity/GO:0005102:signaling receptor binding/GO:0005488:binding/GO:0005515:protein binding/GO:0005575:cellular_component/GO:0006810:transport/GO:0006897:endocytosis/GO:0006898:receptor-mediated endocytosis/GO:0007275:multicellular organism development/GO:0008104:protein l…	-	K04550:low-density lipoprotein receptor-related protein 1 (alpha-2-macroglobulin receptor),	ko04979:Cholesterol metabolism,ko05010:Alzheimer disease,ko05144:Malaria,	DUF5050,EGF,EGF_CA,FXa_inhibition,Ldl_recept_a,Ldl_recept_b,cEGF
ENSBGRG00000001864	UBE2R2	Ubiquitin-protein ligase;Posttranslational modification, protein turnover, chaperones	Ubiquitin-conjugating enzyme E2	ubiquitin-conjugating enzyme E2-32k, partial	Belongs to the ubiquitin-conjugating enzyme family	GO:0000209:protein polyubiquitination/GO:0003674:molecular_function/GO:0003824:catalytic activity/GO:0004842:ubiquitin-protein transferase activity/GO:0005488:binding/GO:0005515:protein binding/GO:0005575:cellular_component/GO:0005622:intracellular anatomical structure/GO:0005623:obsolete cell/GO:0005737:cytoplasm/GO:0005829:cytosol/GO:0006464:cellular protein modification process/GO:0006508:prot…	2.3.2.23	K02207:ubiquitin-conjugating enzyme E2 R ,	ko04120:Ubiquitin mediated proteolysis,ko05168:Herpes simplex virus 1 infection,	UQ_con
ENSBGRG00000001944	LSAMP	-	Limbic system-associated membrane protein	limbic system-associated membrane protein isoform X1	Limbic system-associated membrane	GO:0005575:cellular_component/GO:0005576:extracellular region/GO:0005622:intracellular anatomical structure/GO:0005623:obsolete cell/GO:0005737:cytoplasm/GO:0005829:cytosol/GO:0005886:plasma membrane/GO:0005887:integral component of plasma membrane/GO:0005911:cell-cell junction/GO:0005918:septate junction/GO:0007043:cell-cell junction assembly/GO:0007275:multicellular organism development/GO:0007…	-			Baculo_F,I-set,Ig_3,RNase_H,ig
ENSBGRG00000001954	ZNF395	-	Zinc finger protein	PREDICTED: zinc finger protein 395	Zinc finger protein 395	GO:0000976:transcription regulatory region sequence-specific DNA binding/GO:0000977:RNA polymerase II transcription regulatory region sequence-specific DNA binding/GO:0000978:RNA polymerase II cis-regulatory region sequence-specific DNA binding/GO:0000981:DNA-binding transcription factor activity, RNA polymerase II-specific/GO:0000987:cis-regulatory region sequence-specific DNA binding/GO:0001012…	-			DUF4772,Pentapeptide_2
ENSBGRG00000002009
ENSBGRG00000002022	SLC24A2	Ca2+/Na+ antiporter;Inorganic ion transport and metabolism	Sodium/potassium/calcium exchanger	sodium/potassium/calcium exchanger 2	Sodium potassium calcium exchanger	GO:0001654:eye development/GO:0003674:molecular_function/GO:0005215:transporter activity/GO:0005216:ion channel activity/GO:0005261:cation channel activity/GO:0005262:calcium channel activity/GO:0005488:binding/GO:0005509:calcium ion binding/GO:0005515:protein binding/GO:0005575:cellular_component/GO:0005623:obsolete cell/GO:0005886:plasma membrane/GO:0005887:integral component of plasma membrane…	-	K13749:solute carrier family 24 (sodium/potassium/calcium exchanger), member 1,	ko04744:Phototransduction,	EF-hand_1,EF-hand_6,Na_Ca_ex
ENSBGRG00000002028	MDFIC	-	MyoD family inhibitor domain-containing protein	myoD family inhibitor domain-containing protein	MyoD family inhibitor	GO:0000165:MAPK cascade/GO:0000187:activation of MAPK activity/GO:0001932:regulation of protein phosphorylation/GO:0001934:positive regulation of protein phosphorylation/GO:0003674:molecular_function/GO:0005488:binding/GO:0005515:protein binding/GO:0005575:cellular_component/GO:0005622:intracellular anatomical structure/GO:0005623:obsolete cell/GO:0005634:nucleus/GO:0005730:nucleolus/GO:0005737:c…	-			MDFI
ENSBGRG00000002059	TFEC	-	Transcription factor EC	LOW QUALITY PROTEIN: transcription factor EC	Transcription factor	GO:0000976:transcription regulatory region sequence-specific DNA binding/GO:0000977:RNA polymerase II transcription regulatory region sequence-specific DNA binding/GO:0000978:RNA polymerase II cis-regulatory region sequence-specific DNA binding/GO:0000981:DNA-binding transcription factor activity, RNA polymerase II-specific/GO:0000982:/GO:0000987:cis-regulatory region sequence-specific DNA bindin…	-			DUF3371,HLH,MITF_TFEB_C_3_N
ENSBGRG00000002134	CAV1	-		caveolin-1	Involved in the costimulatory signal essential for T- cell receptor (TCR)-mediated T-cell activation. Its binding to DPP4 induces T-cell proliferation and NF-kappa-B activation in a T-cell receptor CD3-dependent manner. May act as a scaffolding protein within caveolar membranes. Interacts directly with G- protein alpha subunits and can functionally regulate their activity. Forms a stable heterool…	GO:0000122:negative regulation of transcription by RNA polymerase II/GO:0000139:Golgi membrane/GO:0000149:SNARE binding/GO:0000188:inactivation of MAPK activity/GO:0000226:microtubule cytoskeleton organization/GO:0001505:regulation of neurotransmitter levels/GO:0001525:angiogenesis/GO:0001568:blood vessel development/GO:0001570:vasculogenesis/GO:0001664:G protein-coupled receptor binding/GO:00016…	-	K06278:caveolin 1,K12959:caveolin 3,	ko04144:Endocytosis,ko04510:Focal adhesion,ko05100:Bacterial invasion of epithelial cells,ko05205:Proteoglycans in cancer,ko05416:Viral myocarditis,ko05418:Fluid shear stress and atherosclerosis,	Caveolin
ENSBGRG00000002158	HMBOX1	-	Homeobox-containing protein	PREDICTED: homeobox-containing protein 1 isoform X1	Homeobox-containing protein	GO:0000122:negative regulation of transcription by RNA polymerase II/GO:0000228:nuclear chromosome/GO:0000781:chromosome, telomeric region/GO:0000784:/GO:0000981:DNA-binding transcription factor activity, RNA polymerase II-specific/GO:0001227:DNA-binding transcription repressor activity, RNA polymerase II-specific/GO:0003674:molecular_function/GO:0003676:nucleic acid binding/GO:0003677:DNA bindin…	-			HNF-1_N,Homeobox
ENSBGRG00000002205	CNTNAP5	-	Contactin-associated protein-like	PREDICTED: contactin-associated protein-like 5	protein)-like	GO:0001505:regulation of neurotransmitter levels/GO:0001700:embryonic development via the syncytial blastoderm/GO:0002009:morphogenesis of an epithelium/GO:0003007:heart morphogenesis/GO:0003008:system process/GO:0003013:circulatory system process/GO:0003015:heart process/GO:0005575:cellular_component/GO:0005623:obsolete cell/GO:0005886:plasma membrane/GO:0005887:integral component of plasma memb…	-	K07379:contactin associated protein 1,K07380:contactin associated protein-like 2,	ko04514:Cell adhesion molecules,	ACPS,DPCD,EGF,F5_F8_type_C,Laminin_G_2
ENSBGRG00000002380	CFAP91	-	Cilia- and flagella-associated protein	PREDICTED: protein MAATS1	MYCBP associated and testis expressed 1	GO:0003341:cilium movement/GO:0005575:cellular_component/GO:0005622:intracellular anatomical structure/GO:0005623:obsolete cell/GO:0005737:cytoplasm/GO:0005856:cytoskeleton/GO:0005929:cilium/GO:0005930:axoneme/GO:0006928:movement of cell or subcellular component/GO:0007017:microtubule-based process/GO:0007018:microtubule-based movement/GO:0008150:biological_process/GO:0009987:cellular process/GO:…	-			COMM_domain,PaaSYMP
ENSBGRG00000002512	ZGRF1	Superfamily I DNA and RNA helicases and helicase subunits;Replication, recombination and repair	Protein	PREDICTED: LOW QUALITY PROTEIN: protein ZGRF1	Zinc finger, GRF-type containing 1	-	-			AAA_11,AAA_12,DUF2439,zf-GRF
ENSBGRG00000002515	Csad	Glutamate decarboxylase and related proteins;Amino acid transport and metabolism	Cysteine sulfinic acid decarboxylase	cysteine sulfinic acid decarboxylase	Cysteine sulfinic acid decarboxylase	GO:0000096:sulfur amino acid metabolic process/GO:0000098:sulfur amino acid catabolic process/GO:0001505:regulation of neurotransmitter levels/GO:0003674:molecular_function/GO:0003824:catalytic activity/GO:0004068:aspartate 1-decarboxylase activity/GO:0004782:sulfinoalanine decarboxylase activity/GO:0005575:cellular_component/GO:0005622:intracellular anatomical structure/GO:0005623:obsolete cell/…	4.1.1.11,4.1.1.15,4.1.1.29	K01580:glutamate decarboxylase ,K01594:sulfinoalanine decarboxylase ,K18966:sulfinoalanine decarboxylase / aspartate 1-decarboxylase ,	ko00250:Alanine, aspartate and glutamate metabolism,ko00410:beta-Alanine metabolism,ko00430:Taurine and hypotaurine metabolism,ko00650:Butanoate metabolism,ko00770:Pantothenate and CoA biosynthesis,ko04727:GABAergic synapse,ko04940:Type I diabetes mellitus,	CARD,Pyridoxal_deC
ENSBGRG00000002519	PIP5K1B	Phosphatidylinositol-4-phosphate 5-kinase;Signal transduction mechanisms	Phosphatidylinositol 4-phosphate 5-kinase type-1 beta	PREDICTED: phosphatidylinositol 4-phosphate 5-kinase type-1 beta isoform X1	Phosphatidylinositol 4-phosphate 5-kinase type-1 beta	GO:0000003:reproduction/GO:0000226:microtubule cytoskeleton organization/GO:0000285:1-phosphatidylinositol-3-phosphate 5-kinase activity/GO:0001931:uropod/GO:0001932:regulation of protein phosphorylation/GO:0001933:negative regulation of protein phosphorylation/GO:0003002:regionalization/GO:0003006:developmental process involved in reproduction/GO:0003674:molecular_function/GO:0003824:catalytic a…	2.7.1.68	K00889:1-phosphatidylinositol-4-phosphate 5-kinase ,	ko00562:Inositol phosphate metabolism,ko04070:Phosphatidylinositol signaling system,ko04072:Phospholipase D signaling pathway,ko04144:Endocytosis,ko04666:Fc gamma R-mediated phagocytosis,ko04810:Regulation of actin cytoskeleton,ko05231:Choline metabolism in cancer,	Frataxin_Cyay,PIP5K
ENSBGRG00000002551	MTMR9	-	Myotubularin-related protein	PREDICTED: myotubularin-related protein 9	Myotubularin-related protein	GO:0003674:molecular_function/GO:0003824:catalytic activity/GO:0004438:phosphatidylinositol-3-phosphatase activity/GO:0005488:binding/GO:0005515:protein binding/GO:0005575:cellular_component/GO:0005622:intracellular anatomical structure/GO:0005623:obsolete cell/GO:0005737:cytoplasm/GO:0005829:cytosol/GO:0006629:lipid metabolic process/GO:0006644:phospholipid metabolic process/GO:0006650:glyceroph…	-			Myotub-related
ENSBGRG00000002583	MELK	Serine/threonine protein kinase;Signal transduction mechanisms	Maternal embryonic leucine zipper kinase	PREDICTED: maternal embryonic leucine zipper kinase isoform X1	Maternal embryonic leucine zipper kinase	GO:0000086:G2/M transition of mitotic cell cycle/GO:0000278:mitotic cell cycle/GO:0002262:myeloid cell homeostasis/GO:0002376:immune system process/GO:0002520:immune system development/GO:0003674:molecular_function/GO:0003824:catalytic activity/GO:0004672:protein kinase activity/GO:0004674:protein serine/threonine kinase activity/GO:0004713:protein tyrosine kinase activity/GO:0004715:non-membrane…	2.7.11.1			Dimer_Tnp_hAT,Homeobox,KA1,Pkinase,TUDOR
ENSBGRG00000002586	CRPPA	4-diphosphocytidyl-2-methyl-D-erithritol synthase;Lipid transport and metabolism	D-ribitol-5-phosphate cytidylyltransferase	D-ribitol-5-phosphate cytidylyltransferase isoform X1	Isoprenoid synthase domain-containing protein	GO:0000902:cell morphogenesis/GO:0000904:cell morphogenesis involved in differentiation/GO:0003674:molecular_function/GO:0003824:catalytic activity/GO:0005488:binding/GO:0005515:protein binding/GO:0005575:cellular_component/GO:0005622:intracellular anatomical structure/GO:0005623:obsolete cell/GO:0005737:cytoplasm/GO:0005829:cytosol/GO:0006464:cellular protein modification process/GO:0006486:prot…	2.7.7.40	K21031:D-ribitol-5-phosphate cytidylyltransferase ,	ko00040:Pentose and glucuronate interconversions,ko00515:Mannose type O-glycan biosynthesis,	IspD
ENSBGRG00000002601	TRPC7	-	Short transient receptor potential channel	short transient receptor potential channel 7	Transient receptor potential	GO:0000003:reproduction/GO:0000041:transition metal ion transport/GO:0001775:cell activation/GO:0003674:molecular_function/GO:0005215:transporter activity/GO:0005216:ion channel activity/GO:0005261:cation channel activity/GO:0005262:calcium channel activity/GO:0005575:cellular_component/GO:0005622:intracellular anatomical structure/GO:0005623:obsolete cell/GO:0005737:cytoplasm/GO:0005886:plasma m…	-	K04966:transient receptor potential cation channel subfamily C member 3,K04969:transient receptor potential cation channel subfamily C member 6,	ko04022:cGMP-PKG signaling pathway,ko04360:Axon guidance,	Ank_2,Ion_trans,TRP_2
ENSBGRG00000002736	PECR	Reductases with broad range of substrate specificities;General function prediction only	Peroxisomal trans-2-enoyl-CoA reductase	peroxisomal trans-2-enoyl-CoA reductase	Peroxisomal trans-2-enoyl-CoA reductase	GO:0001561:fatty acid alpha-oxidation/GO:0003674:molecular_function/GO:0003824:catalytic activity/GO:0005102:signaling receptor binding/GO:0005488:binding/GO:0005515:protein binding/GO:0005575:cellular_component/GO:0005622:intracellular anatomical structure/GO:0005623:obsolete cell/GO:0005737:cytoplasm/GO:0005739:mitochondrion/GO:0005777:peroxisome/GO:0005778:peroxisomal membrane/GO:0005829:cytos…	1.3.1.38	K07753:peroxisomal trans-2-enoyl-CoA reductase ,	ko01040:Biosynthesis of unsaturated fatty acids,ko04146:Peroxisome,	adh_short,adh_short_C2
ENSBGRG00000002760	PTPN4	-	Tyrosine-protein phosphatase non-receptor type	PREDICTED: tyrosine-protein phosphatase non-receptor type 4	phosphatase, non-receptor type	GO:0000902:cell morphogenesis/GO:0000904:cell morphogenesis involved in differentiation/GO:0003674:molecular_function/GO:0003824:catalytic activity/GO:0004721:phosphoprotein phosphatase activity/GO:0004725:protein tyrosine phosphatase activity/GO:0004726:non-membrane spanning protein tyrosine phosphatase activity/GO:0005488:binding/GO:0005515:protein binding/GO:0005575:cellular_component/GO:00056…	3.1.3.48			FA,FERM_C,FERM_M,FERM_N,PDZ,Y_phosphatase
ENSBGRG00000002781	UTP20	-	Small subunit processome component 20 homolog	hypothetical protein FD754_014422	Small subunit processome component	GO:0000447:endonucleolytic cleavage in ITS1 to separate SSU-rRNA from 5.8S rRNA and LSU-rRNA from tricistronic rRNA transcript (SSU-rRNA, 5.8S rRNA, LSU-rRNA)/GO:0000460:maturation of 5.8S rRNA/GO:0000462:maturation of SSU-rRNA from tricistronic rRNA transcript (SSU-rRNA, 5.8S rRNA, LSU-rRNA)/GO:0000466:maturation of 5.8S rRNA from tricistronic rRNA transcript (SSU-rRNA, 5.8S rRNA, LSU-rRNA)/GO:0…	-			DRIM,HECT,PTN_MK_C,p450
ENSBGRG00000002823	EDIL3	-	EGF-like repeat and discoidin I-like domain-containing protein	EGF-like repeat and discoidin I-like domain-containing protein 3 isoform X1	EGF-like repeat and discoidin I-like domain-containing protein	GO:0003674:molecular_function/GO:0005102:signaling receptor binding/GO:0005178:integrin binding/GO:0005488:binding/GO:0005515:protein binding/GO:0005575:cellular_component/GO:0005576:extracellular region/GO:0008150:biological_process/GO:0010810:regulation of cell-substrate adhesion/GO:0010811:positive regulation of cell-substrate adhesion/GO:0030155:regulation of cell adhesion/GO:0044877:protein-…	-			EGF,F5_F8_type_C,PAN_4,hEGF
ENSBGRG00000002854	PLEKHA5	-	Pleckstrin homology domain-containing family A member	pleckstrin homology domain-containing family A member 5 isoform X4	pleckstrin homology domain containing	-	-			PH,WW
ENSBGRG00000002870	DGKB	-	Diacylglycerol kinase beta	diacylglycerol kinase beta	Diacylglycerol kinase beta	GO:0001775:cell activation/GO:0003674:molecular_function/GO:0003824:catalytic activity/GO:0004143:diacylglycerol kinase activity/GO:0005575:cellular_component/GO:0005622:intracellular anatomical structure/GO:0005623:obsolete cell/GO:0005737:cytoplasm/GO:0005829:cytosol/GO:0005886:plasma membrane/GO:0006629:lipid metabolic process/GO:0006793:phosphorus metabolic process/GO:0006796:phosphate-contai…	2.7.1.107	K00901:diacylglycerol kinase (ATP) ,	ko00561:Glycerolipid metabolism,ko00564:Glycerophospholipid metabolism,ko04070:Phosphatidylinositol signaling system,ko04072:Phospholipase D signaling pathway,ko05231:Choline metabolism in cancer,	C1_1,DAGK_acc,DAGK_cat,DAG_kinase_N,EF-hand_1,EF-hand_5,EF-hand_6,EF-hand_7
ENSBGRG00000002883	PCCB	3-Methylcrotonyl-CoA carboxylase, non-biotin containing subunit/Acetyl-CoA carboxylase carboxyl transferase, subunit beta;	Propionyl-CoA carboxylase beta chain, mitochondrial	hypothetical protein	propionyl-CoA carboxylase beta	GO:0003674:molecular_function/GO:0003824:catalytic activity/GO:0004658:propionyl-CoA carboxylase activity/GO:0005575:cellular_component/GO:0005622:intracellular anatomical structure/GO:0005623:obsolete cell/GO:0005737:cytoplasm/GO:0005739:mitochondrion/GO:0005759:mitochondrial matrix/GO:0005829:cytosol/GO:0006082:organic acid metabolic process/GO:0006520:cellular amino acid metabolic process/GO:0…	2.1.3.15,6.4.1.3	K01966:propionyl-CoA carboxylase beta chain ,	ko00280:Valine, leucine and isoleucine degradation,ko00630:Glyoxylate and dicarboxylate metabolism,ko00640:Propanoate metabolism,	Carboxyl_trans,HAT_KAT11
ENSBGRG00000002979	POLQ	Superfamily II helicase;General function prediction only	DNA polymerase theta	PREDICTED: LOW QUALITY PROTEIN: DNA polymerase theta	DNA polymerase theta	GO:0000018:regulation of DNA recombination/GO:0000724:double-strand break repair via homologous recombination/GO:0000725:recombinational repair/GO:0000726:non-recombinational repair/GO:0002200:somatic diversification of immune receptors/GO:0002376:immune system process/GO:0002377:immunoglobulin production/GO:0002440:production of molecular mediator of immune response/GO:0002520:immune system deve…	2.7.7.7			APG9,DEAD,DNA_pol_A,DNA_pol_A_exo1,Helicase_C
ENSBGRG00000003042	PDE3A	-	cGMP-inhibited 3,5-cyclic phosphodiesterase A	LOW QUALITY PROTEIN: cGMP-inhibited 3,5-cyclic phosphodiesterase A	Phosphodiesterase 3A	GO:0000003:reproduction/GO:0000166:nucleotide binding/GO:0001556:oocyte maturation/GO:0003006:developmental process involved in reproduction/GO:0003008:system process/GO:0003013:circulatory system process/GO:0003018:vascular process in circulatory system/GO:0003674:molecular_function/GO:0003824:catalytic activity/GO:0004112:cyclic-nucleotide phosphodiesterase activity/GO:0004114:3,5-cyclic-nucleo…	3.1.4.17	K13296:cGMP-inhibited 3,5-cyclic phosphodiesterase B ,K19021:cGMP-inhibited 3,5-cyclic phosphodiesterase A ,	ko00230:Purine metabolism,ko04022:cGMP-PKG signaling pathway,ko04024:cAMP signaling pathway,ko04371:Apelin signaling pathway,ko04910:Insulin signaling pathway,ko04914:Progesterone-mediated oocyte maturation,ko04922:Glucagon signaling pathway,ko04923:Regulation of lipolysis in adipocytes,ko04924:Renin secretion,ko05032:Morphine addiction,	PDEase_I,Ribosomal_L36e
ENSBGRG00000003097	TFPI	-	Tissue factor pathway inhibitor	PREDICTED: tissue factor pathway inhibitor	tissue factor pathway inhibitor	GO:0002237:response to molecule of bacterial origin/GO:0003674:molecular_function/GO:0004857:enzyme inhibitor activity/GO:0004866:endopeptidase inhibitor activity/GO:0005575:cellular_component/GO:0005576:extracellular region/GO:0005615:extracellular space/GO:0005623:obsolete cell/GO:0005886:plasma membrane/GO:0005901:caveola/GO:0006807:nitrogen compound metabolic process/GO:0006950:response to st…	-	K03909:tissue factor pathway inhibitor,	ko04610:Complement and coagulation cascades,	Kunitz_BPTI
ENSBGRG00000003111	Cldn14	-		claudin-14	Plays a major role in tight junction-specific obliteration of the intercellular space, through calcium- independent cell-adhesion activity	GO:0003674:molecular_function/GO:0005488:binding/GO:0005515:protein binding/GO:0005575:cellular_component/GO:0005623:obsolete cell/GO:0005886:plasma membrane/GO:0005911:cell-cell junction/GO:0005923:bicellular tight junction/GO:0007155:cell adhesion/GO:0008150:biological_process/GO:0009987:cellular process/GO:0016020:membrane/GO:0016043:cellular component organization/GO:0016338:calcium-independe…	-	K06087:claudin,	ko04514:Cell adhesion molecules,ko04530:Tight junction,ko04670:Leukocyte transendothelial migration,ko05160:Hepatitis C,	PMP22_Claudin
ENSBGRG00000003176	FRMD3	-	FERM domain-containing protein	FERM domain-containing protein 3 isoform X1	FERM domain-containing protein 3 isoform	GO:0003674:molecular_function/GO:0005198:structural molecule activity/GO:0005200:structural constituent of cytoskeleton/GO:0005488:binding/GO:0005515:protein binding/GO:0005575:cellular_component/GO:0005622:intracellular anatomical structure/GO:0005623:obsolete cell/GO:0005856:cytoskeleton/GO:0006996:organelle organization/GO:0007010:cytoskeleton organization/GO:0008092:cytoskeletal protein bindi…	-			FA,FERM_C,FERM_M,FERM_N
ENSBGRG00000003210	TMTC2	-	Protein O-mannosyl-transferase	transmembrane and TPR repeat-containing protein 2	Transmembrane and	GO:0005575:cellular_component/GO:0005622:intracellular anatomical structure/GO:0005623:obsolete cell/GO:0005737:cytoplasm/GO:0005783:endoplasmic reticulum/GO:0005789:endoplasmic reticulum membrane/GO:0008150:biological_process/GO:0012505:endomembrane system/GO:0016020:membrane/GO:0031984:organelle subcompartment/GO:0042175:nuclear outer membrane-endoplasmic reticulum membrane network/GO:0042592:h…	-			DUF1736,HATPase_c,PMT,PMT_2,TPR_1,TPR_11,TPR_12,TPR_16,TPR_2,TPR_4,TPR_7,TPR_8
ENSBGRG00000003226	ABI3BP	-	Target of	target of Nesh-SH3 isoform 3 precursor	ABI family, member 3 (NESH) binding protein	-	-			fn3
ENSBGRG00000003255	Dgki	-	Diacylglycerol kinase iota	PREDICTED: diacylglycerol kinase iota isoform X4	Diacylglycerol kinase accessory domain (presumed)	GO:0001775:cell activation/GO:0001894:tissue homeostasis/GO:0001895:retina homeostasis/GO:0003008:system process/GO:0003674:molecular_function/GO:0003824:catalytic activity/GO:0004143:diacylglycerol kinase activity/GO:0005575:cellular_component/GO:0005622:intracellular anatomical structure/GO:0005623:obsolete cell/GO:0005634:nucleus/GO:0005654:nucleoplasm/GO:0005737:cytoplasm/GO:0005886:plasma me…	2.7.1.107	K00901:diacylglycerol kinase (ATP) ,	ko00561:Glycerolipid metabolism,ko00564:Glycerophospholipid metabolism,ko04070:Phosphatidylinositol signaling system,ko04072:Phospholipase D signaling pathway,ko05231:Choline metabolism in cancer,	Ank,Ank_2,Ank_3,Ank_4,Ank_5,Biopterin_H,C1_1,DAGK_acc,DAGK_cat
ENSBGRG00000003304	THSD7A	-	Thrombospondin type-1 domain-containing protein	thrombospondin type-1 domain-containing protein 7A precursor	Thrombospondin type-1 domain-containing protein	GO:0005575:cellular_component/GO:0005623:obsolete cell/GO:0005886:plasma membrane/GO:0006996:organelle organization/GO:0007010:cytoskeleton organization/GO:0008150:biological_process/GO:0009987:cellular process/GO:0016020:membrane/GO:0016043:cellular component organization/GO:0030029:actin filament-based process/GO:0030036:actin cytoskeleton organization/GO:0031532:actin cytoskeleton reorganizati…	-			TSP_1
ENSBGRG00000003329	DYRK1A	Dual-specificity tyrosine-phosphorylation regulated kinase;General function prediction only	Dual specificity tyrosine-phosphorylation-regulated kinase	dual specificity tyrosine-phosphorylation-regulated kinase 1A	Dual specificity tyrosine-phosphorylation-regulated kinase	GO:0000381:regulation of alternative mRNA splicing, via spliceosome/GO:0001932:regulation of protein phosphorylation/GO:0001933:negative regulation of protein phosphorylation/GO:0003008:system process/GO:0003674:molecular_function/GO:0003779:actin binding/GO:0003824:catalytic activity/GO:0004672:protein kinase activity/GO:0004674:protein serine/threonine kinase activity/GO:0004713:protein tyrosin…	2.7.12.1			JAB,Pkinase
ENSBGRG00000003389	NAALADL2	-	Inactive N-acetylated-alpha-linked acidic dipeptidase-like protein	PREDICTED: inactive N-acetylated-alpha-linked acidic dipeptidase-like protein 2 isoform X1	Inactive N-acetylated-alpha-linked acidic dipeptidase-like protein 2-like	GO:0005575:cellular_component/GO:0005622:intracellular anatomical structure/GO:0005623:obsolete cell/GO:0005634:nucleus/GO:0005654:nucleoplasm/GO:0031974:membrane-enclosed lumen/GO:0031981:nuclear lumen/GO:0043226:organelle/GO:0043227:membrane-bounded organelle/GO:0043229:intracellular organelle/GO:0043231:intracellular membrane-bounded organelle/GO:0043233:organelle lumen/GO:0044422:obsolete org…	3.4.17.21			Peptidase_M28,TFR_dimer
ENSBGRG00000003457	Nlgn1	Carboxylesterase type B;Lipid transport and metabolism		PREDICTED: neuroligin-1 isoform X3	Neuroligin-1 isoform X1	GO:0000902:cell morphogenesis/GO:0001505:regulation of neurotransmitter levels/GO:0001540:amyloid-beta binding/GO:0001941:postsynaptic membrane organization/GO:0001956:positive regulation of neurotransmitter secretion/GO:0002087:regulation of respiratory gaseous exchange by nervous system process/GO:0003008:system process/GO:0003674:molecular_function/GO:0003824:catalytic activity/GO:0005102:sign…	-	K07378:neuroligin,	ko04514:Cell adhesion molecules,	COesterase
ENSBGRG00000003526	ZNF354C	-	Zinc finger protein	zinc finger protein 354C isoform X1	Zinc finger protein 354C	GO:0000981:DNA-binding transcription factor activity, RNA polymerase II-specific/GO:0003674:molecular_function/GO:0003700:DNA-binding transcription factor activity/GO:0005575:cellular_component/GO:0005622:intracellular anatomical structure/GO:0005623:obsolete cell/GO:0005634:nucleus/GO:0005635:nuclear envelope/GO:0005737:cytoplasm/GO:0005829:cytosol/GO:0006355:regulation of transcription, DNA-tem…	-	K09228:KRAB domain-containing zinc finger protein,		KRAB,zf-C2H2,zf-H2C2_2
ENSBGRG00000003530	PHF14	-	PHD finger protein	PREDICTED: PHD finger protein 14 isoform X1	PHD finger protein	GO:0000122:negative regulation of transcription by RNA polymerase II/GO:0005575:cellular_component/GO:0005622:intracellular anatomical structure/GO:0005623:obsolete cell/GO:0005634:nucleus/GO:0006355:regulation of transcription, DNA-templated/GO:0006357:regulation of transcription by RNA polymerase II/GO:0007154:cell communication/GO:0007267:cell-cell signaling/GO:0007275:multicellular organism d…	-			DUF4550,Hist_deacetyl,PHD,PHD_2,zf-HC5HC2H_2
ENSBGRG00000003531	UBR4	-	E3 ubiquitin-protein ligase	E3 ubiquitin-protein ligase UBR4 isoform X5	E3 ubiquitin-protein ligase UBR4	GO:0000003:reproduction/GO:0001775:cell activation/GO:0002252:immune effector process/GO:0002263:cell activation involved in immune response/GO:0002274:myeloid leukocyte activation/GO:0002275:myeloid cell activation involved in immune response/GO:0002283:neutrophil activation involved in immune response/GO:0002366:leukocyte activation involved in immune response/GO:0002376:immune system process/G…	2.3.2.27	K10691:E3 ubiquitin-protein ligase UBR4 ,	ko05165:Human papillomavirus infection,ko05203:Viral carcinogenesis,	DNA_PPF,E3_UbLigase_R4,zf-UBR
ENSBGRG00000003686	ANKS1B	CASK-interacting adaptor protein (caskin) and related proteins with ankyrin repeats and SAM domain;Signal transduction mechanisms	Ankyrin repeat and sterile alpha motif domain-containing protein	PREDICTED: ankyrin repeat and sterile alpha motif domain-containing protein 1B isoform X1	Ankyrin repeat and sterile alpha motif domain containing 1B	GO:0003674:molecular_function/GO:0005102:signaling receptor binding/GO:0005488:binding/GO:0005515:protein binding/GO:0005575:cellular_component/GO:0005622:intracellular anatomical structure/GO:0005623:obsolete cell/GO:0005634:nucleus/GO:0005654:nucleoplasm/GO:0005737:cytoplasm/GO:0005829:cytosol/GO:0005886:plasma membrane/GO:0006928:movement of cell or subcellular component/GO:0006929:substrate-d…	-			Ank,Ank_2,Ank_3,Ank_4,Ank_5,PID,SAM_1,SAM_2
ENSBGRG00000003801	ERBB4	ACK and related non-receptor tyrosine kinases;Signal transduction mechanisms	Receptor tyrosine-protein kinase	receptor tyrosine-protein kinase erbB-4 isoform X2	Receptor tyrosine-protein kinase	GO:0000003:reproduction/GO:0000086:G2/M transition of mitotic cell cycle/GO:0000165:MAPK cascade/GO:0000278:mitotic cell cycle/GO:0000302:response to reactive oxygen species/GO:0000578:embryonic axis specification/GO:0001067:regulatory region nucleic acid binding/GO:0001654:eye development/GO:0001655:urogenital system development/GO:0001667:ameboidal-type cell migration/GO:0001700:embryonic devel…	2.7.10.1	K04361:epidermal growth factor receptor ,K05083:receptor tyrosine-protein kinase erbB-2 ,K05084:receptor tyrosine-protein kinase erbB-3 ,K05085:receptor tyrosine-protein kinase erbB-4 ,	ko01521:EGFR tyrosine kinase inhibitor resistance,ko01522:Endocrine resistance,ko01524:Platinum drug resistance,ko04010:MAPK signaling pathway,ko04012:ErbB signaling pathway,ko04014:Ras signaling pathway,ko04015:Rap1 signaling pathway,ko04020:Calcium signaling pathway,ko04060:Cytokine-cytokine receptor interaction,ko04066:HIF-1 signaling pathway,ko04068:FoxO signaling pathway,ko04072:Phospholipas…	Furin-like,GF_recep_IV,MFS_1,Pkinase_Tyr,Recep_L_domain
ENSBGRG00000003805	GRIK2	-	Glutamate receptor ionotropic, kainate	PREDICTED: glutamate receptor ionotropic, kainate 2 isoform X2	Glutamate receptor ionotropic, kainate	GO:0001508:action potential/GO:0001662:behavioral fear response/GO:0001932:regulation of protein phosphorylation/GO:0002209:behavioral defense response/GO:0003008:system process/GO:0003674:molecular_function/GO:0004888:transmembrane signaling receptor activity/GO:0004970:ionotropic glutamate receptor activity/GO:0005215:transporter activity/GO:0005216:ion channel activity/GO:0005230:extracellular…	-	K05201:glutamate receptor, ionotropic kainate 1,K05202:glutamate receptor, ionotropic kainate 2,K05203:glutamate receptor, ionotropic kainate 3,	ko04080:Neuroactive ligand-receptor interaction,ko04724:Glutamatergic synapse,	ANF_receptor,Cornifin,Lig_chan,Lig_chan-Glu_bd,SBP_bac_3,Tetraspannin
ENSBGRG00000003831	PTPRQ	-	Phosphatidylinositol phosphatase PTPRQ	phosphatidylinositol phosphatase PTPRQ isoform X3	Protein tyrosine phosphatase, catalytic domain	GO:0008150:biological_process/GO:0045595:regulation of cell differentiation/GO:0045598:regulation of fat cell differentiation/GO:0050789:regulation of biological process/GO:0050793:regulation of developmental process/GO:0050794:regulation of cellular process/GO:0065007:biological regulation	3.1.3.48	K05694:receptor-type tyrosine-protein phosphatase beta ,	ko04520:Adherens junction,	Y_phosphatase,fn3
ENSBGRG00000003868	DMRT1	-	Doublesex and mab-3 related transcription factor	hypothetical protein	Transcription factor that plays a key role in male sex determination and differentiation by controlling testis development and male germ cell proliferation. Plays a central role in spermatogonia by inhibiting meiosis in undifferentiated spermatogonia and promoting mitosis, leading to spermatogonial development and allowing abundant and continuous production of sperm. Acts both as a transcription …	GO:0000003:reproduction/GO:0000122:negative regulation of transcription by RNA polymerase II/GO:0000902:cell morphogenesis/GO:0000976:transcription regulatory region sequence-specific DNA binding/GO:0000977:RNA polymerase II transcription regulatory region sequence-specific DNA binding/GO:0000981:DNA-binding transcription factor activity, RNA polymerase II-specific/GO:0000987:cis-regulatory regio…	-			DM,Dmrt1
ENSBGRG00000003874	ANKAR	-	Ankyrin and armadillo repeat-containing protein	PREDICTED: ankyrin and armadillo repeat-containing protein	Ankyrin and armadillo repeat-containing protein	GO:0005575:cellular_component/GO:0005622:intracellular anatomical structure/GO:0005623:obsolete cell/GO:0005634:nucleus/GO:0005737:cytoplasm/GO:0043226:organelle/GO:0043227:membrane-bounded organelle/GO:0043229:intracellular organelle/GO:0043231:intracellular membrane-bounded organelle/GO:0044424:obsolete intracellular part/GO:0044464:obsolete cell part	-			Ank_2,Ank_4,Arm
ENSBGRG00000003991	NXPH1	-		neurexophilin-1 precursor	May be signaling molecules that resemble neuropeptides	GO:0003674:molecular_function/GO:0005102:signaling receptor binding/GO:0005488:binding/GO:0005515:protein binding	-			Neurexophilin
ENSBGRG00000004107	SMARCA2	Chromatin remodeling complex SWI/SNF, component SWI2 and related ATPases (DNA/RNA helicase superfamily);	Probable global transcription activator	probable global transcription activator SNF2L2 isoform X1	SWI SNF related, matrix associated, actin dependent regulator of chromatin, subfamily a, member 2	GO:0000003:reproduction/GO:0000122:negative regulation of transcription by RNA polymerase II/GO:0000228:nuclear chromosome/GO:0000785:chromatin/GO:0000790:/GO:0000902:cell morphogenesis/GO:0000904:cell morphogenesis involved in differentiation/GO:0001067:regulatory region nucleic acid binding/GO:0001221:transcription coregulator binding/GO:0001223:transcription coactivator binding/GO:0001558:regu…	-	K11647:SWI/SNF-related matrix-associated actin-dependent regulator of chromatin subfamily A member 2/4 ,	ko04714:Thermogenesis,ko05225:Hepatocellular carcinoma,	BRK,Bromodomain,DBINO,FXa_inhibition,HSA,Helicase_C,Ldl_recept_a,Ldl_recept_b,QLQ,SNF2_N,SnAC,Spermine_synth,TP6A_N
ENSBGRG00000004129	PMS1	DNA mismatch repair enzyme (predicted ATPase);Replication, recombination and repair	PMS1 protein homolog	PREDICTED: LOW QUALITY PROTEIN: PMS1 protein homolog 1	PMS1 homolog 1, mismatch repair system component	GO:0003674:molecular_function/GO:0003676:nucleic acid binding/GO:0003677:DNA binding/GO:0003697:single-stranded DNA binding/GO:0003824:catalytic activity/GO:0005488:binding/GO:0005575:cellular_component/GO:0005622:intracellular anatomical structure/GO:0005623:obsolete cell/GO:0005634:nucleus/GO:0006139:nucleobase-containing compound metabolic process/GO:0006259:DNA metabolic process/GO:0006281:DN…	-			DNA_mis_repair,HATPase_c_3,HMG_box
ENSBGRG00000004218	NDST4	-	Bifunctional heparan sulfate N-deacetylase/N-sulfotransferase	bifunctional heparan sulfate N-deacetylase/N-sulfotransferase 4	Bifunctional heparan sulfate N-deacetylase N-sulfotransferase	GO:0000003:reproduction/GO:0000137:Golgi cis cisterna/GO:0000271:polysaccharide biosynthetic process/GO:0001667:ameboidal-type cell migration/GO:0001704:formation of primary germ layer/GO:0001707:mesoderm formation/GO:0002009:morphogenesis of an epithelium/GO:0002165:instar larval or pupal development/GO:0003002:regionalization/GO:0003674:molecular_function/GO:0003824:catalytic activity/GO:000557…	-	K02576:heparan sulfate N-deacetylase/N-sulfotransferase NDST1 ,K02577:heparan sulfate N-deacetylase/N-sulfotransferase NDST2 ,K02578:heparan sulfate N-deacetylase/N-sulfotransferase NDST3 ,K02579:heparan sulfate N-deacetylase/N-sulfotransferase NDST4 ,	ko00534:Glycosaminoglycan biosynthesis - heparan sulfate / heparin,	Arm,HSNSD,Sulfotransfer_1
ENSBGRG00000004292	ARHGEF4	-	Rho guanine nucleotide exchange factor	rho guanine nucleotide exchange factor 4	Rho guanine nucleotide exchange factor	GO:0003674:molecular_function/GO:0005085:guanyl-nucleotide exchange factor activity/GO:0005088:/GO:0005089:/GO:0005488:binding/GO:0005515:protein binding/GO:0005575:cellular_component/GO:0005622:intracellular anatomical structure/GO:0005623:obsolete cell/GO:0005737:cytoplasm/GO:0005829:cytosol/GO:0007154:cell communication/GO:0007165:signal transduction/GO:0007186:G protein-coupled receptor signa…	-	K05769:Rho guanine nucleotide exchange factor 4/29,	ko04810:Regulation of actin cytoskeleton,	PH,RhoGEF,SH3_1,SH3_2,SH3_9
ENSBGRG00000004300	ARHGAP15	-	Rho GTPase-activating protein	hypothetical protein	rho GTPase-activating protein	GO:0003674:molecular_function/GO:0005096:GTPase activator activity/GO:0005575:cellular_component/GO:0005622:intracellular anatomical structure/GO:0005623:obsolete cell/GO:0005737:cytoplasm/GO:0005829:cytosol/GO:0008047:enzyme activator activity/GO:0008150:biological_process/GO:0008360:regulation of cell shape/GO:0009966:regulation of signal transduction/GO:0010646:regulation of cell communication…	-			PH,PH_9,RPEL,RhoGAP,SH3-WW_linker,SH3_1,SH3_9,WW
ENSBGRG00000004326	PPA2	Inorganic pyrophosphatase;Energy production and conversion	Inorganic pyrophosphatase 2, mitochondrial	inorganic pyrophosphatase 2, mitochondrial isoform X1	pyrophosphatase (inorganic) 2	GO:0003674:molecular_function/GO:0003824:catalytic activity/GO:0004427:inorganic diphosphatase activity/GO:0004721:phosphoprotein phosphatase activity/GO:0004722:protein serine/threonine phosphatase activity/GO:0005575:cellular_component/GO:0005622:intracellular anatomical structure/GO:0005623:obsolete cell/GO:0005737:cytoplasm/GO:0005739:mitochondrion/GO:0005759:mitochondrial matrix/GO:0006082:o…	3.6.1.1	K01507:inorganic pyrophosphatase ,	ko00190:Oxidative phosphorylation,	Pyrophosphatase
ENSBGRG00000004422	STYX	-	Serine/threonine/tyrosine-interacting protein	serine/threonine/tyrosine-interacting protein	Serine threonine tyrosine-interacting protein	GO:0000003:reproduction/GO:0001691:pseudophosphatase activity/GO:0001932:regulation of protein phosphorylation/GO:0003674:molecular_function/GO:0004857:enzyme inhibitor activity/GO:0005488:binding/GO:0005515:protein binding/GO:0005575:cellular_component/GO:0005622:intracellular anatomical structure/GO:0005623:obsolete cell/GO:0005634:nucleus/GO:0005654:nucleoplasm/GO:0005737:cytoplasm/GO:0006611:…	3.1.3.16,3.1.3.48			DSPc
ENSBGRG00000004440	Map4k4	Traf2- and Nck-interacting kinase and related germinal center kinase (GCK) family protein kinases;Signal transduction mechanisms	Mitogen-activated protein kinase kinase kinase kinase	mitogen-activated protein kinase kinase kinase kinase 4 isoform X12	Mitogen-activated protein kinase kinase kinase kinase 4	GO:0000165:MAPK cascade/GO:0000166:nucleotide binding/GO:0000185:activation of MAPKKK activity/GO:0000902:cell morphogenesis/GO:0001932:regulation of protein phosphorylation/GO:0001934:positive regulation of protein phosphorylation/GO:0002791:regulation of peptide secretion/GO:0002792:negative regulation of peptide secretion/GO:0003674:molecular_function/GO:0003824:catalytic activity/GO:0004111:c…	2.7.11.1	K04407:mitogen-activated protein kinase kinase kinase kinase 4 ,	ko04010:MAPK signaling pathway,	CNH,Pkinase,Pkinase_Tyr
ENSBGRG00000004556	Olfr18	-	Olfactory receptor	hypothetical protein M91_03838, partial	Olfactory receptor	-	-	K04257:olfactory receptor,	ko04740:Olfactory transduction,	7tm_4
ENSBGRG00000004565	TTC6	FOG: TPR repeat;General function prediction only	Tetratricopeptide repeat protein	hypothetical protein	tetratricopeptide repeat	-	-			TPR_1,TPR_11,TPR_16,TPR_19,TPR_2,TPR_7,TPR_8
ENSBGRG00000004611	EPSTI1	-	Epithelial-stromal interaction protein	PREDICTED: epithelial-stromal interaction protein 1	Epithelial stromal interaction 1	-	-			TAF8_C
ENSBGRG00000004790	SYNPO2	-		hypothetical protein	synaptopodin 2	GO:0000045:autophagosome assembly/GO:0001725:stress fiber/GO:0001932:regulation of protein phosphorylation/GO:0003674:molecular_function/GO:0003779:actin binding/GO:0005488:binding/GO:0005515:protein binding/GO:0005575:cellular_component/GO:0005622:intracellular anatomical structure/GO:0005623:obsolete cell/GO:0005634:nucleus/GO:0005737:cytoplasm/GO:0005829:cytosol/GO:0005856:cytoskeleton/GO:0005…	-			Calsarcin,PDZ
ENSBGRG00000004803	LIN28B	Cold shock proteins;Transcription	Protein lin-28 homolog B	PREDICTED: protein lin-28 homolog B	Lin-28 homolog B	GO:0000003:reproduction/GO:0001708:cell fate specification/GO:0003006:developmental process involved in reproduction/GO:0003674:molecular_function/GO:0003676:nucleic acid binding/GO:0003723:RNA binding/GO:0003729:mRNA binding/GO:0003730:mRNA 3-UTR binding/GO:0005488:binding/GO:0005515:protein binding/GO:0005575:cellular_component/GO:0005622:intracellular anatomical structure/GO:0005623:obsolete c…	-			CSD,zf-CCHC
ENSBGRG00000004808	TUBGCP5	-	Gamma-tubulin complex component	PREDICTED: gamma-tubulin complex component 5	Tubulin, gamma complex associated protein 5	GO:0000003:reproduction/GO:0000212:meiotic spindle organization/GO:0000226:microtubule cytoskeleton organization/GO:0000278:mitotic cell cycle/GO:0000280:nuclear division/GO:0000578:embryonic axis specification/GO:0000910:cytokinesis/GO:0000923:equatorial microtubule organizing center/GO:0000930:gamma-tubulin complex/GO:0000931:gamma-tubulin large complex/GO:0003002:regionalization/GO:0003006:dev…	-			7tm_1,Spc97_Spc98
ENSBGRG00000004829	SYNE1	Dystonin, GAS (Growth-arrest-specific protein), and related proteins;Cytoskeleton		PREDICTED: nesprin-1	Spectrin repeat containing nuclear envelope	GO:0000932:P-body/GO:0002053:positive regulation of mesenchymal cell proliferation/GO:0002090:regulation of receptor internalization/GO:0003674:molecular_function/GO:0003779:actin binding/GO:0005102:signaling receptor binding/GO:0005488:binding/GO:0005515:protein binding/GO:0005521:lamin binding/GO:0005575:cellular_component/GO:0005622:intracellular anatomical structure/GO:0005623:obsolete cell/G…	-			CH,DED,KASH,Spectrin
ENSBGRG00000004845	SCLT1	Myosin class II heavy chain;Cytoskeleton	Sodium channel and clathrin linker	PREDICTED: sodium channel and clathrin linker 1 isoform X1	Sodium channel and clathrin linker 1	-	-			CCCAP
ENSBGRG00000004859	USH2A	-	Usherin	PREDICTED: LOW QUALITY PROTEIN: usherin	Usher syndrome 2A (autosomal recessive, mild)	GO:0001654:eye development/GO:0001894:tissue homeostasis/GO:0001895:retina homeostasis/GO:0001917:photoreceptor inner segment/GO:0002139:stereocilia coupling link/GO:0002141:stereocilia ankle link/GO:0002142:stereocilia ankle link complex/GO:0003008:system process/GO:0003674:molecular_function/GO:0005488:binding/GO:0005515:protein binding/GO:0005518:collagen binding/GO:0005575:cellular_component/…	-	K05635:laminin, gamma 1,	ko04151:PI3K-Akt signaling pathway,ko04510:Focal adhesion,ko04512:ECM-receptor interaction,ko05020:Prion disease,ko05145:Toxoplasmosis,ko05146:Amoebiasis,ko05165:Human papillomavirus infection,ko05200:Pathways in cancer,ko05222:Small cell lung cancer,	Laminin_EGF,Laminin_G_1,Laminin_G_2,Laminin_G_3,Laminin_N,fn3
ENSBGRG00000004941	ARAP2	GTPase-activating protein Centaurin gamma (contains Ras-like GTPase, PH and ankyrin repeat domains);Signal transduction mechanisms	Arf-GAP with Rho-GAP domain, ANK repeat and PH domain-containing protein	PREDICTED: arf-GAP with Rho-GAP domain, ANK repeat and PH domain-containing protein 2	arf-GAP with Rho-GAP domain, ANK repeat and PH domain-containing protein	GO:0002009:morphogenesis of an epithelium/GO:0002165:instar larval or pupal development/GO:0003674:molecular_function/GO:0005096:GTPase activator activity/GO:0005488:binding/GO:0005515:protein binding/GO:0005543:phospholipid binding/GO:0005547:phosphatidylinositol-3,4,5-trisphosphate binding/GO:0005575:cellular_component/GO:0005622:intracellular anatomical structure/GO:0005623:obsolete cell/GO:00…	-	K12490:Arf-GAP with Rho-GAP domain, ANK repeat and PH domain-containing protein 3,K18439:Arf-GAP with Rho-GAP domain, ANK repeat and PH domain-containing protein 1,K18440:Arf-GAP with Rho-GAP domain, ANK repeat and PH domain-containing protein 2,	ko04015:Rap1 signaling pathway,ko04024:cAMP signaling pathway,ko04144:Endocytosis,	ArfGap,PH,Pkinase,RA,RhoGAP,SAM_1,SAM_2
ENSBGRG00000004978	USP39	-	U4/U6.U5 tri-snRNP-associated protein	PREDICTED: U4/U6.U5 tri-snRNP-associated protein 2	U4 U6.U5 tri-snRNP-associated protein 2 isoform	GO:0000245:spliceosomal complex assembly/GO:0000375:RNA splicing, via transesterification reactions/GO:0000377:RNA splicing, via transesterification reactions with bulged adenosine as nucleophile/GO:0000398:mRNA splicing, via spliceosome/GO:0003674:molecular_function/GO:0003824:catalytic activity/GO:0004843:thiol-dependent ubiquitin-specific protease activity/GO:0005575:cellular_component/GO:0005…	-	K12847:U4/U6.U5 tri-snRNP-associated protein 2,	ko03040:Spliceosome,	Synaptobrevin,UCH,zf-UBP
ENSBGRG00000005022	FAM162A	-	Protein	protein FAM162A	Family with sequence similarity 162 member A	GO:0001666:response to hypoxia/GO:0005575:cellular_component/GO:0005622:intracellular anatomical structure/GO:0005623:obsolete cell/GO:0005737:cytoplasm/GO:0005739:mitochondrion/GO:0005829:cytosol/GO:0006915:apoptotic process/GO:0006919:activation of cysteine-type endopeptidase activity involved in apoptotic process/GO:0006950:response to stress/GO:0008150:biological_process/GO:0008219:cell death…	-			DUF1075
ENSBGRG00000005066	TBC1D4	-	TBC1 domain family member	TBC1 domain family member 4	TBC1 domain family member	GO:0003674:molecular_function/GO:0005096:GTPase activator activity/GO:0005102:signaling receptor binding/GO:0005178:integrin binding/GO:0005488:binding/GO:0005515:protein binding/GO:0005575:cellular_component/GO:0005622:intracellular anatomical structure/GO:0005623:obsolete cell/GO:0005737:cytoplasm/GO:0005794:Golgi apparatus/GO:0005829:cytosol/GO:0006810:transport/GO:0006886:intracellular protei…	-	K17902:TBC1 domain family member 4,K18341:TBC1 domain family member 1,	ko04152:AMPK signaling pathway,ko04919:Thyroid hormone signaling pathway,ko04931:Insulin resistance,	DUF3350,PID,PTB,RabGAP-TBC
ENSBGRG00000005094	NEGR1	Projectin/twitchin and related proteins;Cytoskeleton	Neuronal growth regulator	neuronal growth regulator 1 isoform X2	Neuronal growth regulator 1	GO:0005575:cellular_component/GO:0005576:extracellular region/GO:0005623:obsolete cell/GO:0005886:plasma membrane/GO:0005911:cell-cell junction/GO:0005918:septate junction/GO:0007043:cell-cell junction assembly/GO:0007155:cell adhesion/GO:0007275:multicellular organism development/GO:0007399:nervous system development/GO:0007610:behavior/GO:0007626:locomotory behavior/GO:0007631:feeding behavior/…	-	K06775:neuronal growth regulator 1,	ko04514:Cell adhesion molecules,	I-set,Ig_3,V-set
ENSBGRG00000005151	GPATCH2	RNA-binding protein RBM5 and related proteins, contain G-patch and RRM domains;General function prediction only	G patch domain-containing protein	PREDICTED: G patch domain-containing protein 2 isoform X1	G patch domain-containing protein	GO:0005575:cellular_component/GO:0005622:intracellular anatomical structure/GO:0005623:obsolete cell/GO:0005634:nucleus/GO:0005654:nucleoplasm/GO:0008150:biological_process/GO:0009892:negative regulation of metabolic process/GO:0010563:negative regulation of phosphorus metabolic process/GO:0010921:regulation of phosphatase activity/GO:0010923:negative regulation of phosphatase activity/GO:0016604…	-			G-patch
ENSBGRG00000005170	Eif3e	-	Eukaryotic translation initiation factor 3 subunit E	eukaryotic translation initiation factor 3 subunit E isoform X1	Component of the eukaryotic translation initiation factor 3 (eIF-3) complex, which is required for several steps in the initiation of protein synthesis. The eIF-3 complex associates with the 40S ribosome and facilitates the recruitment of eIF-1, eIF-1A, eIF-2 GTP methionyl-tRNAi and eIF-5 to form the 43S pre- initiation complex (43S PIC). The eIF-3 complex stimulates mRNA recruitment to the 43S P…	GO:0000184:nuclear-transcribed mRNA catabolic process, nonsense-mediated decay/GO:0000956:nuclear-transcribed mRNA catabolic process/GO:0003674:molecular_function/GO:0003676:nucleic acid binding/GO:0003723:RNA binding/GO:0003743:translation initiation factor activity/GO:0005488:binding/GO:0005515:protein binding/GO:0005575:cellular_component/GO:0005622:intracellular anatomical structure/GO:000562…	-	K03250:translation initiation factor 3 subunit E,	ko03013:RNA transport,ko05160:Hepatitis C,	DDE_Tnp_4,PCI,eIF3_N
ENSBGRG00000005430	HOMER1	Dystonin, GAS (Growth-arrest-specific protein), and related proteins;Cytoskeleton	Homer protein homolog	homer protein homolog 1 isoform X2	homolog 1	GO:0001664:G protein-coupled receptor binding/GO:0001894:tissue homeostasis/GO:0003008:system process/GO:0003009:skeletal muscle contraction/GO:0003012:muscle system process/GO:0003674:molecular_function/GO:0005102:signaling receptor binding/GO:0005198:structural molecule activity/GO:0005488:binding/GO:0005515:protein binding/GO:0005575:cellular_component/GO:0005622:intracellular anatomical struc…	-	K15010:homer,	ko04068:FoxO signaling pathway,ko04724:Glutamatergic synapse,	DMPK_coil,WH1
ENSBGRG00000005444	LRPPRC	-	Leucine-rich PPR motif-containing protein, mitochondrial	PREDICTED: leucine-rich PPR motif-containing protein, mitochondrial	pentatricopeptide repeat containing	GO:0000228:nuclear chromosome/GO:0000793:condensed chromosome/GO:0000794:condensed nuclear chromosome/GO:0000959:mitochondrial RNA metabolic process/GO:0000960:regulation of mitochondrial RNA catabolic process/GO:0000961:negative regulation of mitochondrial RNA catabolic process/GO:0000963:mitochondrial RNA processing/GO:0000965:mitochondrial RNA 3-end processing/GO:0002082:regulation of oxidativ…	-			PPR,PPR_2,PPR_3,Pkinase,Rad21_Rec8_N
ENSBGRG00000005449	LAMB1	-	Laminin subunit	PREDICTED: laminin subunit beta-1	Laminin subunit	GO:0000003:reproduction/GO:0000902:cell morphogenesis/GO:0000904:cell morphogenesis involved in differentiation/GO:0001704:formation of primary germ layer/GO:0001706:endoderm formation/GO:0002009:morphogenesis of an epithelium/GO:0003006:developmental process involved in reproduction/GO:0003007:heart morphogenesis/GO:0003008:system process/GO:0003143:embryonic heart tube morphogenesis/GO:0003674:…	-	K05636:laminin, beta 1,K06243:laminin, beta 2,	ko04151:PI3K-Akt signaling pathway,ko04510:Focal adhesion,ko04512:ECM-receptor interaction,ko05145:Toxoplasmosis,ko05146:Amoebiasis,ko05165:Human papillomavirus infection,ko05200:Pathways in cancer,ko05222:Small cell lung cancer,	AAA_5,AAA_6,DHC_N2,Laminin_EGF,Laminin_N,Neur_chan_LBD,Neur_chan_memb
ENSBGRG00000005461	OTOGL	-	Otogelin-like protein	otogelin-like protein	Otogelin-like	-	-			AbfB,C8,DAN,TIL,VWD
ENSBGRG00000005493	PPFIBP2	LAR-interacting protein and related proteins;General function prediction only		PREDICTED: liprin-beta-2	binding protein 2	GO:0000003:reproduction/GO:0000902:cell morphogenesis/GO:0000904:cell morphogenesis involved in differentiation/GO:0003674:molecular_function/GO:0005198:structural molecule activity/GO:0005488:binding/GO:0005515:protein binding/GO:0005575:cellular_component/GO:0005622:intracellular anatomical structure/GO:0005623:obsolete cell/GO:0005737:cytoplasm/GO:0005829:cytosol/GO:0007154:cell communication/…	-			SAM_1,SAM_2
ENSBGRG00000005494	MEF2A	MADS box transcription factor;Transcription	Myocyte-specific enhancer factor	myocyte-specific enhancer factor 2A isoform X1	enhancer factor	GO:0000002:mitochondrial genome maintenance/GO:0000003:reproduction/GO:0000122:negative regulation of transcription by RNA polymerase II/GO:0000165:MAPK cascade/GO:0000228:nuclear chromosome/GO:0000768:syncytium formation by plasma membrane fusion/GO:0000785:chromatin/GO:0000790:/GO:0000902:cell morphogenesis/GO:0000904:cell morphogenesis involved in differentiation/GO:0000976:transcription regul…	-	K04454:MADS-box transcription enhancer factor 2C,K09260:MADS-box transcription enhancer factor 2A,	ko04010:MAPK signaling pathway,ko04022:cGMP-PKG signaling pathway,ko04371:Apelin signaling pathway,ko04921:Oxytocin signaling pathway,ko05202:Transcriptional misregulation in cancer,ko05418:Fluid shear stress and atherosclerosis,	HJURP_C,SRF-TF
ENSBGRG00000005506	VWA8	-	von Willebrand factor A domain-containing protein	von Willebrand factor A domain-containing protein 8 isoform X1	Von Willebrand factor A	GO:0003674:molecular_function/GO:0003824:catalytic activity/GO:0005575:cellular_component/GO:0005622:intracellular anatomical structure/GO:0005623:obsolete cell/GO:0005737:cytoplasm/GO:0005739:mitochondrion/GO:0016462:pyrophosphatase activity/GO:0016787:hydrolase activity/GO:0016817:hydrolase activity, acting on acid anhydrides/GO:0016818:hydrolase activity, acting on acid anhydrides, in phosphor…	-			AAA_5,VWA
ENSBGRG00000005518	CPQ	-	Carboxypeptidase Q	carboxypeptidase Q isoform X1	Carboxypeptidase Q	GO:0000323:lytic vacuole/GO:0003674:molecular_function/GO:0003824:catalytic activity/GO:0005488:binding/GO:0005515:protein binding/GO:0005575:cellular_component/GO:0005576:extracellular region/GO:0005615:extracellular space/GO:0005622:intracellular anatomical structure/GO:0005623:obsolete cell/GO:0005737:cytoplasm/GO:0005764:lysosome/GO:0005773:vacuole/GO:0005783:endoplasmic reticulum/GO:0005794:…	-			Peptidase_M28
ENSBGRG00000005631	HERC2	-	E3 ubiquitin-protein ligase	E3 ubiquitin-protein ligase HERC2 isoform X3	E3 ubiquitin-protein ligase HERC2-like	GO:0003674:molecular_function/GO:0003824:catalytic activity/GO:0004842:ubiquitin-protein transferase activity/GO:0005575:cellular_component/GO:0005622:intracellular anatomical structure/GO:0005623:obsolete cell/GO:0005634:nucleus/GO:0005737:cytoplasm/GO:0006464:cellular protein modification process/GO:0006508:proteolysis/GO:0006511:ubiquitin-dependent protein catabolic process/GO:0006807:nitrogen…	2.3.2.26	K10595:E3 ubiquitin-protein ligase HERC2 ,	ko04120:Ubiquitin mediated proteolysis,	ANAPC10,Cul7,Cyt-b5,HECT,MIB_HERC2,NHL,RCC1,ZZ
ENSBGRG00000005641	MMADHC	-	Cobalamin trafficking protein CblD	PREDICTED: methylmalonic aciduria and homocystinuria type D protein, mitochondrial isoform X2	Methylmalonic aciduria and homocystinuria type D homolog, mitochondrial-like	GO:0005575:cellular_component/GO:0005622:intracellular anatomical structure/GO:0005623:obsolete cell/GO:0005737:cytoplasm/GO:0005739:mitochondrion/GO:0005829:cytosol/GO:0006725:cellular aromatic compound metabolic process/GO:0006732:obsolete coenzyme metabolic process/GO:0006766:vitamin metabolic process/GO:0006767:water-soluble vitamin metabolic process/GO:0006807:nitrogen compound metabolic pro…	-			MMADHC
ENSBGRG00000005648	DPYD	Dihydroorotate dehydrogenase;Nucleotide transport and metabolism	Dihydropyrimidine dehydrogenase [NADP(+)]	PREDICTED: dihydropyrimidine dehydrogenase	dihydropyrimidine dehydrogenase	GO:0000166:nucleotide binding/GO:0002054:nucleobase binding/GO:0002058:uracil binding/GO:0002061:pyrimidine nucleobase binding/GO:0003674:molecular_function/GO:0003824:catalytic activity/GO:0004159:dihydrouracil dehydrogenase (NAD+) activity/GO:0005488:binding/GO:0005506:iron ion binding/GO:0005515:protein binding/GO:0005575:cellular_component/GO:0005622:intracellular anatomical structure/GO:0005…	1.3.1.2	K00207:dihydropyrimidine dehydrogenase (NADP+) ,	ko00240:Pyrimidine metabolism,ko00410:beta-Alanine metabolism,ko00770:Pantothenate and CoA biosynthesis,ko00983:Drug metabolism - other enzymes,	DHO_dh,Fer4_20,Fer4_21,NAD_binding_8,Pyr_redox_2,Ribosomal_L31e,Tetraspannin
ENSBGRG00000005680	FCHSD2	Protein tyrosine kinase;Signal transduction mechanisms	F-BAR and double SH3 domains protein	PREDICTED: F-BAR and double SH3 domains protein 2 isoform X1	neuromuscular synaptic transmission	GO:0001881:receptor recycling/GO:0003674:molecular_function/GO:0005488:binding/GO:0005515:protein binding/GO:0005543:phospholipid binding/GO:0005575:cellular_component/GO:0005622:intracellular anatomical structure/GO:0005623:obsolete cell/GO:0005737:cytoplasm/GO:0005768:endosome/GO:0007154:cell communication/GO:0007267:cell-cell signaling/GO:0007268:chemical synaptic transmission/GO:0007274:neuro…	-			Cauli_VI,EF-hand_1,EF-hand_6,FCH,Neur_chan_LBD,SH3_1,SH3_2,SH3_9,zf-RING_2
ENSBGRG00000005683	ITPKB	-	Inositol-trisphosphate 3-kinase B	inositol-trisphosphate 3-kinase B	Inositol-trisphosphate 3-kinase B	GO:0002165:instar larval or pupal development/GO:0003674:molecular_function/GO:0003824:catalytic activity/GO:0005488:binding/GO:0005515:protein binding/GO:0005516:calmodulin binding/GO:0005575:cellular_component/GO:0005622:intracellular anatomical structure/GO:0005623:obsolete cell/GO:0005737:cytoplasm/GO:0005829:cytosol/GO:0006066:alcohol metabolic process/GO:0006793:phosphorus metabolic process…	2.7.1.127	K00911:1D-myo-inositol-triphosphate 3-kinase ,	ko00562:Inositol phosphate metabolism,ko04020:Calcium signaling pathway,ko04070:Phosphatidylinositol signaling system,	IPK
ENSBGRG00000005705	Oca2	Na+/H+ antiporter NhaD and related arsenite permeases;Inorganic ion transport and metabolism	P protein	P protein isoform X1	P protein-like	GO:0000003:reproduction/GO:0000323:lytic vacuole/GO:0003006:developmental process involved in reproduction/GO:0003333:amino acid transmembrane transport/GO:0003674:molecular_function/GO:0005215:transporter activity/GO:0005302:L-tyrosine transmembrane transporter activity/GO:0005342:organic acid transmembrane transporter activity/GO:0005575:cellular_component/GO:0005622:intracellular anatomical st…	-			CitMHS,CitMHS_2,MatC_N,Na_sulph_symp
ENSBGRG00000005785	Slc24a3	Ca2+/Na+ antiporter;Inorganic ion transport and metabolism	Sodium/potassium/calcium exchanger	sodium/potassium/calcium exchanger 3 isoform X1	Sodium potassium calcium exchanger	GO:0003674:molecular_function/GO:0005215:transporter activity/GO:0005216:ion channel activity/GO:0005261:cation channel activity/GO:0005262:calcium channel activity/GO:0005488:binding/GO:0005509:calcium ion binding/GO:0005575:cellular_component/GO:0005623:obsolete cell/GO:0005886:plasma membrane/GO:0005887:integral component of plasma membrane/GO:0006810:transport/GO:0006811:ion transport/GO:0006…	-	K13752:solute carrier family 24 (sodium/potassium/calcium exchanger), member 4,	ko04740:Olfactory transduction,	Na_Ca_ex
ENSBGRG00000005892
ENSBGRG00000005900	SCAMP1	-	Secretory carrier-associated membrane protein	secretory carrier-associated membrane protein 1	Secretory carrier-associated membrane protein	GO:0001505:regulation of neurotransmitter levels/GO:0001775:cell activation/GO:0002252:immune effector process/GO:0002263:cell activation involved in immune response/GO:0002274:myeloid leukocyte activation/GO:0002275:myeloid cell activation involved in immune response/GO:0002283:neutrophil activation involved in immune response/GO:0002366:leukocyte activation involved in immune response/GO:000237…	-			DDE_Tnp_4,SCAMP
ENSBGRG00000005906	COQ8A	Predicted unusual protein kinase;General function prediction only	Atypical kinase COQ8A, mitochondrial	hypothetical protein	aarF domain containing kinase 3	GO:0000166:nucleotide binding/GO:0003674:molecular_function/GO:0003824:catalytic activity/GO:0004672:protein kinase activity/GO:0005488:binding/GO:0005575:cellular_component/GO:0005622:intracellular anatomical structure/GO:0005623:obsolete cell/GO:0005737:cytoplasm/GO:0005739:mitochondrion/GO:0006091:generation of precursor metabolites and energy/GO:0006119:oxidative phosphorylation/GO:0006122:mi…	-			ABC1,Abhydrolase_1,Kinesin,PX
ENSBGRG00000005944	ASTN1	-		astrotactin-1 isoform X1	Astrotactin-1	-	-			FXa_inhibition,MACPF
ENSBGRG00000006012	INSL6	-	Insulin-like peptide	PREDICTED: insulin-like peptide INSL6	insulin-like	GO:0000003:reproduction/GO:0003006:developmental process involved in reproduction/GO:0003674:molecular_function/GO:0005102:signaling receptor binding/GO:0005179:hormone activity/GO:0005488:binding/GO:0005515:protein binding/GO:0006928:movement of cell or subcellular component/GO:0007275:multicellular organism development/GO:0007276:gamete generation/GO:0007281:germ cell development/GO:0007283:spe…	-			Insulin
ENSBGRG00000006017	FANCL	-	E3 ubiquitin-protein ligase FANCL	PREDICTED: E3 ubiquitin-protein ligase FANCL isoform X2	Fanconi anemia, complementation group L	GO:0000003:reproduction/GO:0003674:molecular_function/GO:0003824:catalytic activity/GO:0004842:ubiquitin-protein transferase activity/GO:0005488:binding/GO:0005515:protein binding/GO:0005575:cellular_component/GO:0005622:intracellular anatomical structure/GO:0005623:obsolete cell/GO:0005634:nucleus/GO:0005635:nuclear envelope/GO:0005654:nucleoplasm/GO:0005737:cytoplasm/GO:0006139:nucleobase-conta…	2.3.2.27	K10606:E3 ubiquitin-protein ligase FANCL ,	ko03460:Fanconi anemia pathway,ko04120:Ubiquitin mediated proteolysis,	Beta_helix,FANCL_C,Methyltransf_11,SRCR,WD-3
ENSBGRG00000006021	AP3B1	-	AP-3 complex subunit	AP-3 complex subunit beta-1	AP-3 complex subunit	GO:0000041:transition metal ion transport/GO:0002376:immune system process/GO:0002475:antigen processing and presentation via MHC class Ib/GO:0002682:regulation of immune system process/GO:0002684:positive regulation of immune system process/GO:0002694:regulation of leukocyte activation/GO:0002696:positive regulation of leukocyte activation/GO:0003674:molecular_function/GO:0005215:transporter act…	-	K12397:AP-3 complex subunit beta,	ko04142:Lysosome,	AP3B1_C,Adaptin_N,Cnd1,SEEEED,TBCA
ENSBGRG00000006032	PLGRKT	-	Plasminogen receptor (KT)	plasminogen receptor (KT)	Plasminogen receptor	GO:0005575:cellular_component/GO:0005623:obsolete cell/GO:0005886:plasma membrane/GO:0005887:integral component of plasma membrane/GO:0008150:biological_process/GO:0009893:positive regulation of metabolic process/GO:0010468:regulation of gene expression/GO:0010604:positive regulation of macromolecule metabolic process/GO:0010628:positive regulation of gene expression/GO:0010755:regulation of plas…	-			DUF2368,Insulin
ENSBGRG00000006051	CDC42BPA	Rho-associated, coiled-coil containing protein kinase;Signal transduction mechanisms	Serine/threonine-protein kinase MRCK alpha	serine/threonine-protein kinase MRCK alpha isoform X14	CDC42 binding protein kinase alpha	GO:0000166:nucleotide binding/GO:0000226:microtubule cytoskeleton organization/GO:0000287:magnesium ion binding/GO:0003674:molecular_function/GO:0003824:catalytic activity/GO:0004672:protein kinase activity/GO:0004674:protein serine/threonine kinase activity/GO:0005488:binding/GO:0005515:protein binding/GO:0005524:ATP binding/GO:0005575:cellular_component/GO:0005622:intracellular anatomical struc…	2.7.11.1			C1_1,CNH,DMPK_coil,KELK,Pkinase,Pkinase_C
ENSBGRG00000006083	SLC26A4	Sulfate/bicarbonate/oxalate exchanger SAT-1 and related transporters (SLC26 family);Inorganic ion transport and metabolism	Pendrin	pendrin	solute carrier family 26	GO:0003008:system process/GO:0003674:molecular_function/GO:0005215:transporter activity/GO:0005216:ion channel activity/GO:0005253:anion channel activity/GO:0005254:chloride channel activity/GO:0005310:dicarboxylic acid transmembrane transporter activity/GO:0005342:organic acid transmembrane transporter activity/GO:0005452:inorganic anion exchanger activity/GO:0005575:cellular_component/GO:000557…	-	K14702:solute carrier family 26 (sodium-independent chloride/iodide transporter), member 4,	ko04918:Thyroid hormone synthesis,	STAS,Sulfate_transp
ENSBGRG00000006159	DZIP3	-	E3 ubiquitin-protein ligase	PREDICTED: E3 ubiquitin-protein ligase DZIP3	E3 ubiquitin-protein ligase DZIP3	-	2.3.2.27			MBD_C,TPR_8,zf-RING_2
ENSBGRG00000006344
ENSBGRG00000006367	LRP12	-	Low-density lipoprotein receptor-related protein	PREDICTED: low-density lipoprotein receptor-related protein 12 isoform X1	lipoprotein receptor-related protein 12	GO:0001764:neuron migration/GO:0003674:molecular_function/GO:0005041:low-density lipoprotein particle receptor activity/GO:0005575:cellular_component/GO:0005623:obsolete cell/GO:0005886:plasma membrane/GO:0005887:integral component of plasma membrane/GO:0006810:transport/GO:0006897:endocytosis/GO:0006898:receptor-mediated endocytosis/GO:0006928:movement of cell or subcellular component/GO:0007154…	-	K14004:protein transport protein SEC13,	ko03013:RNA transport,ko04141:Protein processing in endoplasmic reticulum,ko04150:mTOR signaling pathway,	Amidohydro_1,CUB,Ldl_recept_a
ENSBGRG00000006371	CAMKMT	-	Calmodulin-lysine N-methyltransferase	calmodulin-lysine N-methyltransferase	Calmodulin-lysine N-methyltransferase	GO:0003674:molecular_function/GO:0003824:catalytic activity/GO:0005488:binding/GO:0005515:protein binding/GO:0005575:cellular_component/GO:0005622:intracellular anatomical structure/GO:0005623:obsolete cell/GO:0005634:nucleus/GO:0005737:cytoplasm/GO:0006417:regulation of translation/GO:0006464:cellular protein modification process/GO:0006479:protein methylation/GO:0006807:nitrogen compound metabo…	2.1.1.60	K18826:calmodulin-lysine N-methyltransferase ,	ko00310:Lysine degradation,	CENP-S,Methyltransf_16
ENSBGRG00000006372	FRRS1	-	Ferric-chelate reductase	hypothetical protein	Ferric-chelate reductase 1	GO:0000293:ferric-chelate reductase activity/GO:0003674:molecular_function/GO:0003824:catalytic activity/GO:0005575:cellular_component/GO:0008150:biological_process/GO:0008152:metabolic process/GO:0016020:membrane/GO:0016021:integral component of membrane/GO:0016491:oxidoreductase activity/GO:0016722:oxidoreductase activity, acting on metal ions/GO:0016723:oxidoreductase activity, acting on metal…	-			CUB,Cytochrom_B561,DOMON,Reeler
ENSBGRG00000006433	BMPER	-	BMP-binding endothelial regulator protein	BMP-binding endothelial regulator protein precursor	endothelial regulator	GO:0001525:angiogenesis/GO:0001568:blood vessel development/GO:0001655:urogenital system development/GO:0001657:ureteric bud development/GO:0001775:cell activation/GO:0001822:kidney development/GO:0001823:mesonephros development/GO:0001932:regulation of protein phosphorylation/GO:0001934:positive regulation of protein phosphorylation/GO:0001935:endothelial cell proliferation/GO:0001944:vasculatur…	-			C8,TIL,Tyrosinase,VWC,VWD
ENSBGRG00000006436	DNAH6	Dynein, heavy chain;Cytoskeleton	Dynein heavy chain 6, axonemal	dynein heavy chain 6, axonemal	heavy chain 6	GO:0003341:cilium movement/GO:0003674:molecular_function/GO:0003774:motor activity/GO:0003777:microtubule motor activity/GO:0003824:catalytic activity/GO:0005488:binding/GO:0005515:protein binding/GO:0005575:cellular_component/GO:0005622:intracellular anatomical structure/GO:0005623:obsolete cell/GO:0005737:cytoplasm/GO:0005856:cytoskeleton/GO:0005858:axonemal dynein complex/GO:0005875:microtubul…	-	K10408:dynein heavy chain, axonemal,	ko05016:Huntington disease,	AAA_5,AAA_6,AAA_7,AAA_8,AAA_9,DHC_N2,Dynein_heavy,LEM,MT,NDK
ENSBGRG00000006479	ROS1	-	Proto-oncogene tyrosine-protein kinase ROS	proto-oncogene tyrosine-protein kinase ROS isoform X1	receptor tyrosine kinase	GO:0000003:reproduction/GO:0001558:regulation of cell growth/GO:0001932:regulation of protein phosphorylation/GO:0002064:epithelial cell development/GO:0002065:columnar/cuboidal epithelial cell differentiation/GO:0002066:columnar/cuboidal epithelial cell development/GO:0003674:molecular_function/GO:0003824:catalytic activity/GO:0004672:protein kinase activity/GO:0004713:protein tyrosine kinase ac…	2.7.10.1			Pkinase_Tyr,fn3
ENSBGRG00000006527	KIF28P	Kinesin-like protein;Cytoskeleton	Kinesin-like protein	PREDICTED: kinesin-like protein KIF28P	organelle transport along microtubule	GO:0003674:molecular_function/GO:0003774:motor activity/GO:0003777:microtubule motor activity/GO:0003824:catalytic activity/GO:0005575:cellular_component/GO:0005622:intracellular anatomical structure/GO:0005623:obsolete cell/GO:0005737:cytoplasm/GO:0005739:mitochondrion/GO:0005740:mitochondrial envelope/GO:0005856:cytoskeleton/GO:0005871:kinesin complex/GO:0005875:microtubule associated complex/G…	-			FHA,KIF1B,Kinesin
ENSBGRG00000006540	FNBP1	-	Formin-binding protein	formin-binding protein 1	Formin binding protein 1	GO:0000003:reproduction/GO:0000323:lytic vacuole/GO:0002009:morphogenesis of an epithelium/GO:0002064:epithelial cell development/GO:0002065:columnar/cuboidal epithelial cell differentiation/GO:0002066:columnar/cuboidal epithelial cell development/GO:0002165:instar larval or pupal development/GO:0003006:developmental process involved in reproduction/GO:0003674:molecular_function/GO:0005488:bindin…	-			FCH,HR1,Histone,SH3_1,SH3_9,UDPGT
ENSBGRG00000006559	SRBD1	Transcriptional accessory protein;Transcription	S1 RNA-binding domain-containing protein	PREDICTED: S1 RNA-binding domain-containing protein 1	S1 RNA-binding domain-containing protein	-	-			HHH_3,Methyltransf_16,S1,Tex_N,Tex_YqgF
ENSBGRG00000006582	L3MBTL2	-	Lethal(3)malignant brain tumor-like protein	lethal(3)malignant brain tumor-like protein 2 isoform X1	L3MBTL2 polycomb repressive complex 1 subunit	GO:0000003:reproduction/GO:0000785:chromatin/GO:0002119:nematode larval development/GO:0002164:larval development/GO:0003006:developmental process involved in reproduction/GO:0003674:molecular_function/GO:0003682:chromatin binding/GO:0005488:binding/GO:0005515:protein binding/GO:0005575:cellular_component/GO:0005622:intracellular anatomical structure/GO:0005623:obsolete cell/GO:0005634:nucleus/GO…	-			DUF1074,MBT,SAM_1,SLED,THAP
ENSBGRG00000006584	MNCb-2990	-	Uncharacterized protein C14orf119 homolog	PREDICTED: uncharacterized protein C14orf119 homolog isoform X1	Domain of unknown function (DUF4508)	GO:0005575:cellular_component/GO:0005622:intracellular anatomical structure/GO:0005623:obsolete cell/GO:0005737:cytoplasm/GO:0005739:mitochondrion/GO:0005829:cytosol/GO:0043226:organelle/GO:0043227:membrane-bounded organelle/GO:0043229:intracellular organelle/GO:0043231:intracellular membrane-bounded organelle/GO:0044424:obsolete intracellular part/GO:0044444:obsolete cytoplasmic part/GO:0044464:…	-			DUF4508
ENSBGRG00000006670	MTUS2	-	Microtubule-associated tumor suppressor candidate	hypothetical protein	tumor suppressor candidate 2	-	-			-
ENSBGRG00000006752	TTC12	Molecular co-chaperone STI1;Posttranslational modification, protein turnover, chaperones	Tetratricopeptide repeat protein	tetratricopeptide repeat protein 12 isoform X1	Tetratricopeptide repeat protein 12	GO:0005575:cellular_component/GO:0005622:intracellular anatomical structure/GO:0005623:obsolete cell/GO:0005813:centrosome/GO:0005815:microtubule organizing center/GO:0005856:cytoskeleton/GO:0015630:microtubule cytoskeleton/GO:0043226:organelle/GO:0043228:non-membrane-bounded organelle/GO:0043229:intracellular organelle/GO:0043232:intracellular non-membrane-bounded organelle/GO:0044422:obsolete o…	-			Arm,BTB,TPR_1,TPR_11,TPR_19,TPR_2,TPR_8
ENSBGRG00000006885
ENSBGRG00000006907	CTNNA2	-	Catenin	catenin alpha-2 isoform X2	Catenin alpha-2 isoform	GO:0000902:cell morphogenesis/GO:0000904:cell morphogenesis involved in differentiation/GO:0001667:ameboidal-type cell migration/GO:0001700:embryonic development via the syncytial blastoderm/GO:0001755:neural crest cell migration/GO:0001964:startle response/GO:0002009:morphogenesis of an epithelium/GO:0002064:epithelial cell development/GO:0003008:system process/GO:0003382:epithelial cell morphog…	-	K05691:catenin alpha,	ko04390:Hippo signaling pathway,ko04520:Adherens junction,ko04670:Leukocyte transendothelial migration,ko05100:Bacterial invasion of epithelial cells,ko05200:Pathways in cancer,ko05213:Endometrial cancer,ko05226:Gastric cancer,ko05412:Arrhythmogenic right ventricular cardiomyopathy,	Vinculin
ENSBGRG00000006909	RANGAP1	Polyadenylate-binding protein (RRM superfamily);	Ran GTPase-activating protein	Ran GTPase-activating protein 1, partial	Ran GTPase-activating protein 1	GO:0000003:reproduction/GO:0000280:nuclear division/GO:0003674:molecular_function/GO:0003676:nucleic acid binding/GO:0003723:RNA binding/GO:0005096:GTPase activator activity/GO:0005488:binding/GO:0005515:protein binding/GO:0005575:cellular_component/GO:0005622:intracellular anatomical structure/GO:0005623:obsolete cell/GO:0005634:nucleus/GO:0005635:nuclear envelope/GO:0005643:nuclear pore/GO:0005…	-	K14319:Ran GTPase-activating protein 1,	ko03013:RNA transport,	Ig_3,LRR_6,LRR_8,RanGAP1_C,Ran_BP1,ig
ENSBGRG00000006939	SMYD3	-	Histone-lysine N-methyltransferase	histone-lysine N-methyltransferase SMYD3 isoform X1	SET and MYND domain containing 3	GO:0000976:transcription regulatory region sequence-specific DNA binding/GO:0000977:RNA polymerase II transcription regulatory region sequence-specific DNA binding/GO:0000978:RNA polymerase II cis-regulatory region sequence-specific DNA binding/GO:0000987:cis-regulatory region sequence-specific DNA binding/GO:0000993:RNA polymerase II complex binding/GO:0001012:/GO:0001067:regulatory region nucle…	-	K11426:[histone H3]-lysine4/36 N-trimethyltransferase SMYD ,		SET,zf-MYND
ENSBGRG00000006943	KIAA0825	-	Uncharacterized protein	PREDICTED: uncharacterized protein KIAA0825 homolog	protein KIAA0825 homolog	-	-			DUF4495
ENSBGRG00000006991	MARK1	Serine/threonine protein kinase;General function prediction only	Serine/threonine-protein kinase	serine/threonine-protein kinase MARK1 isoform X3	Serine threonine-protein kinase	GO:0000003:reproduction/GO:0000166:nucleotide binding/GO:0000226:microtubule cytoskeleton organization/GO:0000287:magnesium ion binding/GO:0000578:embryonic axis specification/GO:0001667:ameboidal-type cell migration/GO:0001709:cell fate determination/GO:0001736:establishment of planar polarity/GO:0001737:establishment of imaginal disc-derived wing hair orientation/GO:0001738:morphogenesis of a p…	2.7.11.1			FTH,KA1,Pkinase,Pkinase_Tyr,UBA
ENSBGRG00000007110	DNAJC13	-	DnaJ homolog subfamily C member	dnaJ homolog subfamily C member 13	homolog subfamily C member	GO:0000003:reproduction/GO:0000323:lytic vacuole/GO:0001667:ameboidal-type cell migration/GO:0001775:cell activation/GO:0002064:epithelial cell development/GO:0002065:columnar/cuboidal epithelial cell differentiation/GO:0002066:columnar/cuboidal epithelial cell development/GO:0002119:nematode larval development/GO:0002164:larval development/GO:0002252:immune effector process/GO:0002263:cell activ…	-			DUF4339,DnaJ
ENSBGRG00000007162	CTNNA3	-	Catenin	PREDICTED: catenin alpha-3 isoform X1	Vinculin family	GO:0002027:regulation of heart rate/GO:0003674:molecular_function/GO:0005488:binding/GO:0005515:protein binding/GO:0005575:cellular_component/GO:0005623:obsolete cell/GO:0005911:cell-cell junction/GO:0005912:adherens junction/GO:0005913:/GO:0005916:fascia adherens/GO:0006937:regulation of muscle contraction/GO:0006942:regulation of striated muscle contraction/GO:0007154:cell communication/GO:0007…	-	K05691:catenin alpha,	ko04390:Hippo signaling pathway,ko04520:Adherens junction,ko04670:Leukocyte transendothelial migration,ko05100:Bacterial invasion of epithelial cells,ko05200:Pathways in cancer,ko05213:Endometrial cancer,ko05226:Gastric cancer,ko05412:Arrhythmogenic right ventricular cardiomyopathy,	Vinculin
ENSBGRG00000007251	ACP3	-	Prostatic acid phosphatase	PREDICTED: prostatic acid phosphatase isoform X1	acid phosphatase, prostate	GO:0000323:lytic vacuole/GO:0001775:cell activation/GO:0002252:immune effector process/GO:0002263:cell activation involved in immune response/GO:0002274:myeloid leukocyte activation/GO:0002275:myeloid cell activation involved in immune response/GO:0002283:neutrophil activation involved in immune response/GO:0002366:leukocyte activation involved in immune response/GO:0002376:immune system process/…	3.1.3.2,3.1.3.5	K14410:lysosomal acid phosphatase ,	ko00740:Riboflavin metabolism,ko04142:Lysosome,	His_Phos_2
ENSBGRG00000007313	LSM8	-	U6 snRNA-associated Sm-like protein	PREDICTED: ankyrin repeat domain-containing protein 7, partial	N(alpha)-acetyltransferase 38, NatC auxiliary	GO:0000375:RNA splicing, via transesterification reactions/GO:0000377:RNA splicing, via transesterification reactions with bulged adenosine as nucleophile/GO:0000398:mRNA splicing, via spliceosome/GO:0003674:molecular_function/GO:0003676:nucleic acid binding/GO:0003723:RNA binding/GO:0005488:binding/GO:0005575:cellular_component/GO:0005622:intracellular anatomical structure/GO:0005623:obsolete ce…	-	K12627:U6 snRNA-associated Sm-like protein LSm8,	ko03018:RNA degradation,ko03040:Spliceosome,	LSM,PPR,PPR_2
ENSBGRG00000007364	DENND2B	-	DENN domain-containing protein	hypothetical protein	suppression of tumorigenicity 5	GO:0001932:regulation of protein phosphorylation/GO:0001934:positive regulation of protein phosphorylation/GO:0003674:molecular_function/GO:0005085:guanyl-nucleotide exchange factor activity/GO:0005088:/GO:0005488:binding/GO:0005515:protein binding/GO:0008150:biological_process/GO:0009893:positive regulation of metabolic process/GO:0009966:regulation of signal transduction/GO:0009967:positive reg…	-			DENN,G-patch,dDENN,uDENN
ENSBGRG00000007425	RTN1	-		reticulon-1 isoform X1	Reticulon 1	GO:0005575:cellular_component/GO:0005622:intracellular anatomical structure/GO:0005623:obsolete cell/GO:0005634:nucleus/GO:0005737:cytoplasm/GO:0005783:endoplasmic reticulum/GO:0005789:endoplasmic reticulum membrane/GO:0005790:smooth endoplasmic reticulum/GO:0006996:organelle organization/GO:0007029:endoplasmic reticulum organization/GO:0007275:multicellular organism development/GO:0007399:nervou…	-			Reticulon
ENSBGRG00000007450	TRAV18	-	T cell receptor alpha variable	TPA: hypothetical protein BOS_10473	Immunoglobulin V-set domain	-	-	K10784:T cell receptor alpha chain V region,	ko04014:Ras signaling pathway,ko04015:Rap1 signaling pathway,ko04020:Calcium signaling pathway,ko04064:NF-kappa B signaling pathway,ko04514:Cell adhesion molecules,ko04612:Antigen processing and presentation,ko04658:Th1 and Th2 cell differentiation,ko04659:Th17 cell differentiation,ko04660:T cell receptor signaling pathway,ko04672:Intestinal immune network for IgA production,ko04940:Type I diabet…	V-set
ENSBGRG00000007488	Cpne4	-		copine-4 isoform X1	Copine	-	-			C2,Copine
ENSBGRG00000007643	LRRC7	FOG: Leucine rich repeat;General function prediction only	Leucine-rich repeat-containing protein	leucine-rich repeat-containing protein 7 isoform X1	Domain present in PSD-95, Dlg, and ZO-1/2.	GO:0005575:cellular_component/GO:0005622:intracellular anatomical structure/GO:0005623:obsolete cell/GO:0005737:cytoplasm/GO:0005886:plasma membrane/GO:0005912:adherens junction/GO:0006810:transport/GO:0007154:cell communication/GO:0007163:establishment or maintenance of cell polarity/GO:0007165:signal transduction/GO:0007275:multicellular organism development/GO:0007399:nervous system developmen…	4.6.1.1	K01768:adenylate cyclase ,K12796:erbb2-interacting protein,K16175:protein scribble,	ko00230:Purine metabolism,ko04213:Longevity regulating pathway - multiple species,ko04390:Hippo signaling pathway,ko04530:Tight junction,ko04621:NOD-like receptor signaling pathway,ko05165:Human papillomavirus infection,ko05203:Viral carcinogenesis,	LRR_4,LRR_8,PDZ
ENSBGRG00000007660	MECOM	FOG: Zn-finger;General function prediction only	Histone-lysine N-methyltransferase MECOM	PREDICTED: MDS1 and EVI1 complex locus protein EVI1 isoform X2	MDS1 and EVI1 complex locus	GO:0000902:cell morphogenesis/GO:0000904:cell morphogenesis involved in differentiation/GO:0000976:transcription regulatory region sequence-specific DNA binding/GO:0000977:RNA polymerase II transcription regulatory region sequence-specific DNA binding/GO:0000981:DNA-binding transcription factor activity, RNA polymerase II-specific/GO:0001012:/GO:0001067:regulatory region nucleic acid binding/GO:0…	-	K04462:[histone H3]-lysine9 N-methyltransferase (ecotropic virus integration site 1 protein) ,K22410:[histone H3]-lysine9 N-methyltransferase ,	ko04010:MAPK signaling pathway,ko04714:Thermogenesis,ko05200:Pathways in cancer,ko05220:Chronic myeloid leukemia,	EamA,zf-C2H2,zf-C2H2_11,zf-C2H2_6
ENSBGRG00000007687	TRAV17	-	T cell receptor alpha variable	hypothetical protein G4228_020303	Immunoglobulin V-set domain	-	-			V-set
ENSBGRG00000007737	CFAP161	-	Cilia- and flagella-associated protein	PREDICTED: uncharacterized protein C15orf26 homolog isoform X1	protein C15orf26 homolog	GO:0005575:cellular_component/GO:0005623:obsolete cell/GO:0005929:cilium/GO:0006996:organelle organization/GO:0008150:biological_process/GO:0009987:cellular process/GO:0016043:cellular component organization/GO:0022607:cellular component assembly/GO:0030030:cell projection organization/GO:0030031:cell projection assembly/GO:0031514:motile cilium/GO:0042995:cell projection/GO:0043226:organelle/GO:…	-			-
ENSBGRG00000007914	CDC14A	-	Dual specificity protein phosphatase	PREDICTED: dual specificity protein phosphatase CDC14A isoform X2	Cell division cycle 14A	GO:0000003:reproduction/GO:0000022:mitotic spindle elongation/GO:0000070:mitotic sister chromatid segregation/GO:0000226:microtubule cytoskeleton organization/GO:0000235:astral microtubule/GO:0000278:mitotic cell cycle/GO:0000280:nuclear division/GO:0000281:mitotic cytokinesis/GO:0000819:sister chromatid segregation/GO:0000910:cytokinesis/GO:0000922:spindle pole/GO:0003674:molecular_function/GO:0…	3.1.3.16,3.1.3.48	K06639:cell division cycle 14 ,	ko04110:Cell cycle,	Cytochrom_B561,DSPc,DSPn
ENSBGRG00000007931	IQGAP2	Protein involved in regulation of cellular morphogenesis/cytokinesis;	Ras GTPase-activating-like protein	ras GTPase-activating-like protein IQGAP2 isoform X1	IQ motif containing GTPase activating protein 2	GO:0001775:cell activation/GO:0002252:immune effector process/GO:0002263:cell activation involved in immune response/GO:0002274:myeloid leukocyte activation/GO:0002275:myeloid cell activation involved in immune response/GO:0002283:neutrophil activation involved in immune response/GO:0002366:leukocyte activation involved in immune response/GO:0002376:immune system process/GO:0002443:leukocyte medi…	-	K05767:Ras GTPase-activating-like protein IQGAP2/3,K16848:Ras GTPase-activating-like protein IQGAP1,	ko04520:Adherens junction,ko04810:Regulation of actin cytoskeleton,ko05205:Proteoglycans in cancer,	7tm_1,CH,IQ,RasGAP,RasGAP_C,WW
ENSBGRG00000007981	MPC2	-	Mitochondrial pyruvate carrier	mitochondrial pyruvate carrier 2	Mitochondrial pyruvate carrier 2	GO:0002791:regulation of peptide secretion/GO:0002793:positive regulation of peptide secretion/GO:0003674:molecular_function/GO:0005215:transporter activity/GO:0005342:organic acid transmembrane transporter activity/GO:0005575:cellular_component/GO:0005622:intracellular anatomical structure/GO:0005623:obsolete cell/GO:0005737:cytoplasm/GO:0005739:mitochondrion/GO:0005740:mitochondrial envelope/GO…	-	K22139:mitochondrial pyruvate carrier 2,		MPC,PIF1
ENSBGRG00000007996	SDHAF3	-	Succinate dehydrogenase assembly factor 3, mitochondrial	succinate dehydrogenase assembly factor 3, mitochondrial	Succinate dehydrogenase complex assembly factor 3	GO:0005575:cellular_component/GO:0005622:intracellular anatomical structure/GO:0005623:obsolete cell/GO:0005737:cytoplasm/GO:0005739:mitochondrion/GO:0005740:mitochondrial envelope/GO:0005758:mitochondrial intermembrane space/GO:0006082:organic acid metabolic process/GO:0006105:succinate metabolic process/GO:0006109:regulation of carbohydrate metabolic process/GO:0006111:regulation of gluconeogen…	-			Complex1_LYR_2
ENSBGRG00000008035	MCTP1	-	Multiple C2 and transmembrane domain-containing protein	multiple C2 and transmembrane domain-containing protein 1 isoform X1	Multiple C2 and transmembrane domain-containing protein	GO:0001505:regulation of neurotransmitter levels/GO:0003674:molecular_function/GO:0005488:binding/GO:0005509:calcium ion binding/GO:0005575:cellular_component/GO:0005622:intracellular anatomical structure/GO:0005623:obsolete cell/GO:0005737:cytoplasm/GO:0005768:endosome/GO:0005783:endoplasmic reticulum/GO:0005789:endoplasmic reticulum membrane/GO:0007154:cell communication/GO:0007165:signal trans…	-			C2,PRT_C,Pex24p
ENSBGRG00000008075	NEK11	Serine/threonine protein kinase;General function prediction only	Serine/threonine-protein kinase	PREDICTED: serine/threonine-protein kinase Nek11 isoform X3	kinase 11	GO:0000075:cell cycle checkpoint/GO:0000077:DNA damage checkpoint/GO:0000166:nucleotide binding/GO:0000278:mitotic cell cycle/GO:0003674:molecular_function/GO:0003824:catalytic activity/GO:0004672:protein kinase activity/GO:0004674:protein serine/threonine kinase activity/GO:0005488:binding/GO:0005524:ATP binding/GO:0005575:cellular_component/GO:0005622:intracellular anatomical structure/GO:00056…	2.7.11.1			Pkinase
ENSBGRG00000008076	C5orf22	-	UPF0489 protein	PREDICTED: UPF0489 protein C5orf22 homolog	UPF0489 domain	GO:0008150:biological_process/GO:0009966:regulation of signal transduction/GO:0009968:negative regulation of signal transduction/GO:0010646:regulation of cell communication/GO:0010648:negative regulation of cell communication/GO:0023051:regulation of signaling/GO:0023057:negative regulation of signaling/GO:0046578:regulation of Ras protein signal transduction/GO:0046580:negative regulation of Ras…	-			UPF0489
ENSBGRG00000008194	TMC3	-	Transmembrane channel-like protein	PREDICTED: transmembrane channel-like protein 3	Transmembrane channel-like	GO:0003008:system process/GO:0003674:molecular_function/GO:0005215:transporter activity/GO:0005216:ion channel activity/GO:0005261:cation channel activity/GO:0005272:sodium channel activity/GO:0005575:cellular_component/GO:0005623:obsolete cell/GO:0005886:plasma membrane/GO:0005887:integral component of plasma membrane/GO:0005929:cilium/GO:0006810:transport/GO:0006811:ion transport/GO:0006812:cat…	-			TMC
ENSBGRG00000008224	MRPL19	-	39S ribosomal protein L19, mitochondrial	PREDICTED: 39S ribosomal protein L19, mitochondrial	ribosomal protein L19	GO:0000313:organellar ribosome/GO:0000315:organellar large ribosomal subunit/GO:0003674:molecular_function/GO:0003735:structural constituent of ribosome/GO:0005198:structural molecule activity/GO:0005575:cellular_component/GO:0005622:intracellular anatomical structure/GO:0005623:obsolete cell/GO:0005634:nucleus/GO:0005635:nuclear envelope/GO:0005737:cytoplasm/GO:0005739:mitochondrion/GO:0005740:m…	-	K02884:large subunit ribosomal protein L19,	ko03010:Ribosome,	FBA_2,Ribosomal_L19,zf-AD
ENSBGRG00000008270	VPS41	-	Vacuolar protein sorting-associated protein 41 homolog	vacuolar protein sorting-associated protein 41 homolog isoform X1	Vacuolar protein sorting-associated protein 41 homolog	GO:0000323:lytic vacuole/GO:0003674:molecular_function/GO:0005488:binding/GO:0005515:protein binding/GO:0005575:cellular_component/GO:0005622:intracellular anatomical structure/GO:0005623:obsolete cell/GO:0005737:cytoplasm/GO:0005764:lysosome/GO:0005765:lysosomal membrane/GO:0005768:endosome/GO:0005769:early endosome/GO:0005770:late endosome/GO:0005773:vacuole/GO:0005774:vacuolar membrane/GO:0005…	-	K20184:vacuolar protein sorting-associated protein 41,		Clathrin,DCX,FBPase,Vps39_2,zf-ANAPC11,zf-C3HC4
ENSBGRG00000008288	Macrod2	Predicted phosphatase homologous to the C-terminal domain of histone macroH2A1;General function prediction only	ADP-ribose glycohydrolase	O-acetyl-ADP-ribose deacetylase MACROD2 isoform X2	O-acetyl-ADP-ribose deacetylase	GO:0003674:molecular_function/GO:0003824:catalytic activity/GO:0005575:cellular_component/GO:0005622:intracellular anatomical structure/GO:0005623:obsolete cell/GO:0005634:nucleus/GO:0005730:nucleolus/GO:0005813:centrosome/GO:0005815:microtubule organizing center/GO:0005856:cytoskeleton/GO:0006139:nucleobase-containing compound metabolic process/GO:0006464:cellular protein modification process/GO…	-			Macro,Pkinase,TAF1_subA
ENSBGRG00000008303	Elavl4	RNA-binding protein ELAV/HU (RRM superfamily);RNA processing and modification	ELAV-like protein	PREDICTED: ELAV-like protein 4 isoform X1	ELAV like neuron-specific RNA binding protein 4	GO:0000381:regulation of alternative mRNA splicing, via spliceosome/GO:0000902:cell morphogenesis/GO:0000904:cell morphogenesis involved in differentiation/GO:0002064:epithelial cell development/GO:0003008:system process/GO:0003674:molecular_function/GO:0003676:nucleic acid binding/GO:0003723:RNA binding/GO:0003727:single-stranded RNA binding/GO:0003729:mRNA binding/GO:0003730:mRNA 3-UTR binding/…	-	K13088:ELAV-like protein 1,	ko04152:AMPK signaling pathway,ko04657:IL-17 signaling pathway,	RRM_1
ENSBGRG00000008349	LTBP1	-	Latent-transforming growth factor beta-binding protein	latent-transforming growth factor beta-binding protein 1 isoform X1	latent transforming growth factor beta binding protein 1	GO:0001527:microfibril/GO:0001568:blood vessel development/GO:0001944:vasculature development/GO:0003205:cardiac chamber development/GO:0003231:cardiac ventricle development/GO:0003279:cardiac septum development/GO:0003281:ventricular septum development/GO:0003674:molecular_function/GO:0003824:catalytic activity/GO:0004672:protein kinase activity/GO:0004674:protein serine/threonine kinase activit…	-	K19559:latent transforming growth factor beta binding protein 1,	ko04350:TGF-beta signaling pathway,	EGF,EGF_CA,HMG14_17,TB,hEGF
ENSBGRG00000008378	Ccdc162	-	Coiled-coil domain-containing protein	uncharacterized protein LOC113898267	coiled-coil domain-containing protein	-	-			Ribosomal_L23eN
ENSBGRG00000008510	SLC10A7	-	Sodium/bile acid cotransporter	sodium/bile acid cotransporter 7 isoform X1	sodium bile acid cotransporter	-	-			SBF_like
ENSBGRG00000008675	MRTFA	-	Myocardin-related transcription factor A	LOW QUALITY PROTEIN: MKL/myocardin-like protein 1	Megakaryoblastic leukemia (translocation) 1	GO:0003674:molecular_function/GO:0003712:transcription coregulator activity/GO:0003713:transcription coactivator activity/GO:0003779:actin binding/GO:0003785:actin monomer binding/GO:0005488:binding/GO:0005515:protein binding/GO:0005575:cellular_component/GO:0005622:intracellular anatomical structure/GO:0005623:obsolete cell/GO:0005634:nucleus/GO:0005654:nucleoplasm/GO:0005737:cytoplasm/GO:000582…	-			RPEL,SAP
ENSBGRG00000008679	CLNK	-	Cytokine-dependent hematopoietic cell linker	PREDICTED: cytokine-dependent hematopoietic cell linker isoform X1	hematopoietic cell linker	GO:0002376:immune system process/GO:0003674:molecular_function/GO:0005070:obsolete SH3/SH2 adaptor activity/GO:0005488:binding/GO:0005515:protein binding/GO:0005575:cellular_component/GO:0005622:intracellular anatomical structure/GO:0005623:obsolete cell/GO:0006955:immune response/GO:0007154:cell communication/GO:0007165:signal transduction/GO:0007166:cell surface receptor signaling pathway/GO:00…	-	K07371:B-cell linker protein,	ko04064:NF-kappa B signaling pathway,ko04380:Osteoclast differentiation,ko04662:B cell receptor signaling pathway,ko05340:Primary immunodeficiency,	SH2
ENSBGRG00000008760	SOX6	HMG-box transcription factor SOX5;Transcription	Transcription factor	transcription factor SOX-6	Transcription factor SOX-6 isoform	GO:0000122:negative regulation of transcription by RNA polymerase II/GO:0000902:cell morphogenesis/GO:0000976:transcription regulatory region sequence-specific DNA binding/GO:0000977:RNA polymerase II transcription regulatory region sequence-specific DNA binding/GO:0000978:RNA polymerase II cis-regulatory region sequence-specific DNA binding/GO:0000981:DNA-binding transcription factor activity, R…	-			HMG_box
ENSBGRG00000008844	POU6F2	-	POU domain, class 6, transcription factor	POU domain, class 6, transcription factor 2 isoform X2	POU domain, class 6, transcription factor	GO:0000902:cell morphogenesis/GO:0000904:cell morphogenesis involved in differentiation/GO:0000981:DNA-binding transcription factor activity, RNA polymerase II-specific/GO:0001709:cell fate determination/GO:0003008:system process/GO:0003674:molecular_function/GO:0003700:DNA-binding transcription factor activity/GO:0006139:nucleobase-containing compound metabolic process/GO:0006351:transcription, …	-			Homeobox,Pou
ENSBGRG00000008866	PPDPF	-	Pancreatic progenitor cell differentiation and proliferation factor	hypothetical protein	Pancreatic progenitor cell differentiation and proliferation	GO:0001708:cell fate specification/GO:0007275:multicellular organism development/GO:0008150:biological_process/GO:0008283:cell population proliferation/GO:0009987:cellular process/GO:0030154:cell differentiation/GO:0031016:pancreas development/GO:0031017:exocrine pancreas development/GO:0032501:multicellular organismal process/GO:0032502:developmental process/GO:0035272:exocrine system developmen…	-			PPDFL
ENSBGRG00000008900	RAB22A	GTPase Rab5/YPT51 and related small G protein superfamily GTPases;Intracellular trafficking, secretion, and vesicular transport	Ras-related protein	hypothetical protein EI555_013065	RAB22A, member RAS oncogene family	GO:0000166:nucleotide binding/GO:0001882:nucleoside binding/GO:0001883:purine nucleoside binding/GO:0003674:molecular_function/GO:0003824:catalytic activity/GO:0003924:GTPase activity/GO:0005488:binding/GO:0005525:GTP binding/GO:0005575:cellular_component/GO:0005622:intracellular anatomical structure/GO:0005623:obsolete cell/GO:0005737:cytoplasm/GO:0005768:endosome/GO:0005769:early endosome/GO:00…	-	K07891:Ras-related protein Rab-22,	ko04144:Endocytosis,	Ras,Ribosomal_L37e
ENSBGRG00000008928	VEGFC	-	Vascular endothelial growth factor C	vascular endothelial growth factor C precursor	Vascular endothelial growth factor	GO:0001525:angiogenesis/GO:0001568:blood vessel development/GO:0001666:response to hypoxia/GO:0001932:regulation of protein phosphorylation/GO:0001934:positive regulation of protein phosphorylation/GO:0001936:regulation of endothelial cell proliferation/GO:0001938:positive regulation of endothelial cell proliferation/GO:0001944:vasculature development/GO:0001952:regulation of cell-matrix adhesion…	-	K05449:vascular endothelial growth factor C/D,	ko04010:MAPK signaling pathway,ko04014:Ras signaling pathway,ko04015:Rap1 signaling pathway,ko04060:Cytokine-cytokine receptor interaction,ko04151:PI3K-Akt signaling pathway,ko04510:Focal adhesion,ko04926:Relaxin signaling pathway,ko04933:AGE-RAGE signaling pathway in diabetic complications,ko05200:Pathways in cancer,	CXCXC,PDGF
ENSBGRG00000008941	DPP6	-	Dipeptidyl aminopeptidase-like protein	dipeptidyl aminopeptidase-like protein 6	Dipeptidyl aminopeptidase-like protein	GO:0001508:action potential/GO:0003008:system process/GO:0003674:molecular_function/GO:0003824:catalytic activity/GO:0004177:aminopeptidase activity/GO:0005575:cellular_component/GO:0005623:obsolete cell/GO:0005886:plasma membrane/GO:0005887:integral component of plasma membrane/GO:0006508:proteolysis/GO:0006807:nitrogen compound metabolic process/GO:0007154:cell communication/GO:0008076:voltage-…	3.4.14.5	K01278:dipeptidyl-peptidase 4 ,	ko04974:Protein digestion and absorption,	Amino_oxidase,DPPIV_N,Lectin_C,Neur_chan_memb,Peptidase_S9,RSB_motif
ENSBGRG00000008996	RBFOX1	Ataxin 2-binding protein (RRM superfamily);General function prediction only	RNA binding protein fox-1 homolog	RNA binding protein fox-1 homolog 1 isoform X5	RNA binding protein fox-1 homolog 1 isoform	GO:0000003:reproduction/GO:0000381:regulation of alternative mRNA splicing, via spliceosome/GO:0001067:regulatory region nucleic acid binding/GO:0002009:morphogenesis of an epithelium/GO:0002165:instar larval or pupal development/GO:0003002:regionalization/GO:0003006:developmental process involved in reproduction/GO:0003008:system process/GO:0003013:circulatory system process/GO:0003015:heart pro…	-			DUF2722,Fox-1_C,RRM_1
ENSBGRG00000009072	SLC30A7	Co/Zn/Cd efflux system component;Inorganic ion transport and metabolism	Zinc transporter	zinc transporter 7	Solute carrier family 30	GO:0000041:transition metal ion transport/GO:0000139:Golgi membrane/GO:0003674:molecular_function/GO:0005215:transporter activity/GO:0005385:zinc ion transmembrane transporter activity/GO:0005488:binding/GO:0005575:cellular_component/GO:0005622:intracellular anatomical structure/GO:0005623:obsolete cell/GO:0005737:cytoplasm/GO:0005794:Golgi apparatus/GO:0005886:plasma membrane/GO:0006810:transpor…	-	K12623:U6 snRNA-associated Sm-like protein LSm4,	ko03018:RNA degradation,ko03040:Spliceosome,	Cation_efflux,Ig_3,LSM,fn3
ENSBGRG00000009123	DPH5	Diphthamide biosynthesis methyltransferase;Translation, ribosomal structure and biogenesis	Diphthine methyl ester synthase	diphthine methyl ester synthase	Diphthamide biosynthesis 5	GO:0003674:molecular_function/GO:0003824:catalytic activity/GO:0004164:diphthine synthase activity/GO:0005575:cellular_component/GO:0005622:intracellular anatomical structure/GO:0005623:obsolete cell/GO:0005737:cytoplasm/GO:0005829:cytosol/GO:0006417:regulation of translation/GO:0006448:regulation of translational elongation/GO:0006464:cellular protein modification process/GO:0006807:nitrogen com…	2.1.1.314			TP_methylase
ENSBGRG00000009216	BRWD1	Uncharacterized conserved protein, contains WD40 repeat and BROMO domains;General function prediction only	Bromodomain and WD repeat-containing protein	bromodomain and WD repeat-containing protein 1 isoform 1	bromodomain and WD	GO:0002165:instar larval or pupal development/GO:0005575:cellular_component/GO:0005622:intracellular anatomical structure/GO:0005623:obsolete cell/GO:0005634:nucleus/GO:0005654:nucleoplasm/GO:0005730:nucleolus/GO:0005737:cytoplasm/GO:0005829:cytosol/GO:0006355:regulation of transcription, DNA-templated/GO:0006357:regulation of transcription by RNA polymerase II/GO:0006996:organelle organization/G…	-			Auxin_resp,Bromodomain,HMG14_17,His_Phos_1,Iwr1,THAP,WD40
ENSBGRG00000009303	EDNRA	-	Endothelin-1 receptor	PREDICTED: endothelin-1 receptor	Receptor for endothelin-1. Mediates its action by association with G proteins that activate a phosphatidylinositol- calcium second messenger system. The rank order of binding affinities for ET-A is ET1 ET2 ET3	GO:0000003:reproduction/GO:0001525:angiogenesis/GO:0001568:blood vessel development/GO:0001569:branching involved in blood vessel morphogenesis/GO:0001653:peptide receptor activity/GO:0001666:response to hypoxia/GO:0001701:in utero embryonic development/GO:0001763:morphogenesis of a branching structure/GO:0001821:histamine secretion/GO:0001932:regulation of protein phosphorylation/GO:0001934:posi…	-	K04197:endothelin receptor type A,	ko04020:Calcium signaling pathway,ko04022:cGMP-PKG signaling pathway,ko04024:cAMP signaling pathway,ko04080:Neuroactive ligand-receptor interaction,ko04270:Vascular smooth muscle contraction,ko04924:Renin secretion,ko05200:Pathways in cancer,	7tm_1
ENSBGRG00000009427	DNER	-	Delta and Notch-like epidermal growth factor-related receptor	delta and Notch-like epidermal growth factor-related receptor	EGF repeat containing	-	-			EGF,EGF_2,hEGF
ENSBGRG00000009439	LHFPL3	-	LHFPL tetraspan subfamily member 3 protein	LHFPL tetraspan subfamily member 3 protein	Lipoma HMGIC fusion partner-like 3	GO:0003008:system process/GO:0007600:sensory perception/GO:0007605:sensory perception of sound/GO:0008150:biological_process/GO:0032501:multicellular organismal process/GO:0050877:nervous system process/GO:0050954:sensory perception of mechanical stimulus	-			L_HMGIC_fpl
ENSBGRG00000009489	SUGCT	Predicted acyl-CoA transferases/carnitine dehydratase;Energy production and conversion	Succinate--hydroxymethylglutarate CoA-transferase	PREDICTED: succinate--hydroxymethylglutarate CoA-transferase isoform X1	CoA-transferase family III	GO:0003674:molecular_function/GO:0003824:catalytic activity/GO:0005575:cellular_component/GO:0005622:intracellular anatomical structure/GO:0005623:obsolete cell/GO:0005737:cytoplasm/GO:0005739:mitochondrion/GO:0008410:CoA-transferase activity/GO:0016740:transferase activity/GO:0016782:transferase activity, transferring sulfur-containing groups/GO:0043226:organelle/GO:0043227:membrane-bounded orga…	2.8.3.13			CoA_transf_3,PPI_Ypi1
ENSBGRG00000009571	DNA2	Superfamily I DNA and RNA helicases and helicase subunits;Replication, recombination and repair	DNA replication ATP-dependent helicase/nuclease	PREDICTED: DNA replication ATP-dependent helicase/nuclease DNA2	DNA replication ATP-dependent helicase nuclease DNA2	GO:0000002:mitochondrial genome maintenance/GO:0000014:single-stranded DNA endodeoxyribonuclease activity/GO:0000075:cell cycle checkpoint/GO:0000076:DNA replication checkpoint/GO:0000228:nuclear chromosome/GO:0000278:mitotic cell cycle/GO:0000723:telomere maintenance/GO:0000729:DNA double-strand break processing/GO:0000781:chromosome, telomeric region/GO:0000784:/GO:0001325:formation of extrachr…	2.10.1.1,2.7.7.75,3.6.4.12	K10742:DNA replication ATP-dependent helicase Dna2 ,K15376:gephyrin ,	ko00790:Folate biosynthesis,ko03030:DNA replication,ko04727:GABAergic synapse,	AAA_11,AAA_12,ANAPC_CDC26,Cas_Cas4,Dna2,Glyco_tran_28_C,Mito_carr,MoCF_biosynth,MoeA_C,MoeA_N
ENSBGRG00000009636	DOCK1	-	Dedicator of cytokinesis protein	dedicator of cytokinesis protein 1 isoform X1	dedicator of cytokinesis	GO:0000003:reproduction/GO:0000132:establishment of mitotic spindle orientation/GO:0000226:microtubule cytoskeleton organization/GO:0000278:mitotic cell cycle/GO:0000768:syncytium formation by plasma membrane fusion/GO:0000902:cell morphogenesis/GO:0001655:urogenital system development/GO:0001667:ameboidal-type cell migration/GO:0001700:embryonic development via the syncytial blastoderm/GO:000172…	-	K12367:dedicator of cytokinesis protein 2,K13708:dedicator of cytokinesis protein 1,K17697:dedicator of cytokinesis protein 4,	ko04015:Rap1 signaling pathway,ko04062:Chemokine signaling pathway,ko04510:Focal adhesion,ko04666:Fc gamma R-mediated phagocytosis,ko04810:Regulation of actin cytoskeleton,ko05100:Bacterial invasion of epithelial cells,	DHR-2,DOCK-C2,DOCK_N,RVT_1,SH3_1,SH3_2,SH3_9
ENSBGRG00000009643	Mme	Predicted metalloendopeptidase;Posttranslational modification, protein turnover, chaperones	Neprilysin	neprilysin isoform X1	Membrane metalloendopeptidase	GO:0001655:urogenital system development/GO:0001775:cell activation/GO:0001822:kidney development/GO:0001990:regulation of systemic arterial blood pressure by hormone/GO:0001991:regulation of systemic arterial blood pressure by circulatory renin-angiotensin/GO:0002002:regulation of angiotensin levels in blood/GO:0002003:angiotensin maturation/GO:0002252:immune effector process/GO:0002263:cell act…	3.4.24.11	K01389:neprilysin ,	ko04614:Renin-angiotensin system,ko04640:Hematopoietic cell lineage,ko04974:Protein digestion and absorption,ko05010:Alzheimer disease,	BTB,Peptidase_M13,Peptidase_M13_N,TRA-1_regulated
ENSBGRG00000009676	EHBP1	Ca2+-binding actin-bundling protein (actinin), alpha chain (EF-Hand protein superfamily);Cytoskeleton	EH domain-binding protein	PREDICTED: EH domain-binding protein 1 isoform X1	EH domain-binding protein	GO:0002790:peptide secretion/GO:0003674:molecular_function/GO:0003779:actin binding/GO:0005488:binding/GO:0005515:protein binding/GO:0005575:cellular_component/GO:0005622:intracellular anatomical structure/GO:0005623:obsolete cell/GO:0005737:cytoplasm/GO:0005829:cytosol/GO:0005886:plasma membrane/GO:0005938:cell cortex/GO:0006810:transport/GO:0007275:multicellular organism development/GO:0007423:…	-			CH,DUF3585,NT-C2
ENSBGRG00000009746	CD1E	-	T-cell surface glycoprotein CD1e, membrane-associated	PREDICTED: T-cell surface glycoprotein CD1e, membrane-associated isoform X1	CD1e molecule	GO:0000139:Golgi membrane/GO:0000323:lytic vacuole/GO:0002376:immune system process/GO:0002475:antigen processing and presentation via MHC class Ib/GO:0003674:molecular_function/GO:0003823:antigen binding/GO:0005488:binding/GO:0005515:protein binding/GO:0005575:cellular_component/GO:0005622:intracellular anatomical structure/GO:0005623:obsolete cell/GO:0005737:cytoplasm/GO:0005764:lysosome/GO:000…	-	K06448:T-cell surface glycoprotein CD1,	ko04530:Tight junction,ko04640:Hematopoietic cell lineage,	C1-set,MHC_I,MHC_I_3
ENSBGRG00000009795	CEP120	Chromosome segregation ATPases;Cell cycle control, cell division, chromosome partitioning	Centrosomal protein of 120 kDa	PREDICTED: centrosomal protein of 120 kDa isoform X1	Centrosomal protein	GO:0000226:microtubule cytoskeleton organization/GO:0003674:molecular_function/GO:0005488:binding/GO:0005515:protein binding/GO:0005575:cellular_component/GO:0005622:intracellular anatomical structure/GO:0005623:obsolete cell/GO:0005737:cytoplasm/GO:0005813:centrosome/GO:0005814:centriole/GO:0005815:microtubule organizing center/GO:0005856:cytoskeleton/GO:0006810:transport/GO:0006996:organelle or…	-			C2,DUF3668
ENSBGRG00000009826
ENSBGRG00000009902	DAW1	U4/U6 small nuclear ribonucleoprotein Prp4 (contains WD40 repeats);RNA processing and modification	Dynein assembly factor with WDR repeat domains	PREDICTED: dynein assembly factor with WDR repeat domains 1 isoform X1	Dynein assembly factor with WDR repeat domains 1	GO:0000226:microtubule cytoskeleton organization/GO:0001539:cilium or flagellum-dependent cell motility/GO:0001578:microtubule bundle formation/GO:0005575:cellular_component/GO:0005622:intracellular anatomical structure/GO:0005623:obsolete cell/GO:0005737:cytoplasm/GO:0006928:movement of cell or subcellular component/GO:0006996:organelle organization/GO:0007010:cytoskeleton organization/GO:000701…	-			CEP19,IL8,Peptidase_C13,WD40
ENSBGRG00000009909
ENSBGRG00000009927	GRIA1	-	Glutamate receptor	PREDICTED: glutamate receptor 1 isoform X2	AMPA glutamate receptor activity	GO:0001101:response to acid chemical/GO:0001508:action potential/GO:0001540:amyloid-beta binding/GO:0001664:G protein-coupled receptor binding/GO:0001919:regulation of receptor recycling/GO:0001965:G-protein alpha-subunit binding/GO:0003008:system process/GO:0003674:molecular_function/GO:0004888:transmembrane signaling receptor activity/GO:0004970:ionotropic glutamate receptor activity/GO:0004971…	-	K05197:glutamate receptor 1,K05198:glutamate receptor 2,K05199:glutamate receptor 3,K05200:glutamate receptor 4,	ko04024:cAMP signaling pathway,ko04080:Neuroactive ligand-receptor interaction,ko04713:Circadian entrainment,ko04720:Long-term potentiation,ko04723:Retrograde endocannabinoid signaling,ko04724:Glutamatergic synapse,ko04728:Dopaminergic synapse,ko04730:Long-term depression,ko05014:Amyotrophic lateral sclerosis,ko05030:Cocaine addiction,ko05031:Amphetamine addiction,ko05033:Nicotine addiction,ko052…	ANF_receptor,Lig_chan,Lig_chan-Glu_bd,SBP_bac_3
ENSBGRG00000009979	ADCY2	-	Adenylate cyclase type	adenylate cyclase type 2	Adenylate cyclase type 2	GO:0000287:magnesium ion binding/GO:0002119:nematode larval development/GO:0002164:larval development/GO:0002165:instar larval or pupal development/GO:0003008:system process/GO:0003014:renal system process/GO:0003091:renal water homeostasis/GO:0003674:molecular_function/GO:0003824:catalytic activity/GO:0004016:adenylate cyclase activity/GO:0004383:guanylate cyclase activity/GO:0005488:binding/GO:…	4.6.1.1	K08042:adenylate cyclase 2 ,K08044:adenylate cyclase 4 ,K08047:adenylate cyclase 7 ,	ko00230:Purine metabolism,ko01522:Endocrine resistance,ko04015:Rap1 signaling pathway,ko04020:Calcium signaling pathway,ko04022:cGMP-PKG signaling pathway,ko04024:cAMP signaling pathway,ko04062:Chemokine signaling pathway,ko04072:Phospholipase D signaling pathway,ko04114:Oocyte meiosis,ko04211:Longevity regulating pathway,ko04213:Longevity regulating pathway - multiple species,ko04261:Adrenergic …	AC_N,DUF1053,Guanylate_cyc
ENSBGRG00000010060	Tiprl	-	TIP41-like protein	TIP41-like protein	TOR signaling pathway regulator	GO:0000075:cell cycle checkpoint/GO:0000077:DNA damage checkpoint/GO:0005575:cellular_component/GO:0005622:intracellular anatomical structure/GO:0005623:obsolete cell/GO:0005737:cytoplasm/GO:0006950:response to stress/GO:0006974:cellular response to DNA damage stimulus/GO:0008150:biological_process/GO:0009892:negative regulation of metabolic process/GO:0009987:cellular process/GO:0010563:negative…	-			Got1,TIP41
ENSBGRG00000010070	Sdccag8	-	Serologically defined colon cancer antigen 8 homolog	PREDICTED: serologically defined colon cancer antigen 8 isoform X1	serologically defined colon cancer antigen 8	GO:0000086:G2/M transition of mitotic cell cycle/GO:0000226:microtubule cytoskeleton organization/GO:0000278:mitotic cell cycle/GO:0001764:neuron migration/GO:0005575:cellular_component/GO:0005622:intracellular anatomical structure/GO:0005623:obsolete cell/GO:0005737:cytoplasm/GO:0005813:centrosome/GO:0005814:centriole/GO:0005815:microtubule organizing center/GO:0005829:cytosol/GO:0005856:cytoske…	-			CCCAP
ENSBGRG00000010188	SELPLG	-	P-selectin glycoprotein ligand	P-selectin glycoprotein ligand 1, partial	P-selectin glycoprotein ligand 1	GO:0001775:cell activation/GO:0001931:uropod/GO:0002376:immune system process/GO:0005575:cellular_component/GO:0005623:obsolete cell/GO:0005886:plasma membrane/GO:0006928:movement of cell or subcellular component/GO:0007155:cell adhesion/GO:0007159:leukocyte cell-cell adhesion/GO:0008150:biological_process/GO:0009987:cellular process/GO:0016020:membrane/GO:0016477:cell migration/GO:0022610:biolog…	-	K06544:selectin P ligand,	ko04514:Cell adhesion molecules,ko05150:Staphylococcus aureus infection,	EVI2A
ENSBGRG00000010280	SLX4IP	-	Protein	PREDICTED: protein SLX4IP	SLX4 interacting protein	-	-			UPF0492
ENSBGRG00000010321
ENSBGRG00000010332	DTNBP1	-	Dysbindin	dysbindin	dystrobrevin binding protein 1	GO:0000003:reproduction/GO:0000902:cell morphogenesis/GO:0000904:cell morphogenesis involved in differentiation/GO:0001505:regulation of neurotransmitter levels/GO:0001654:eye development/GO:0001932:regulation of protein phosphorylation/GO:0001933:negative regulation of protein phosphorylation/GO:0001934:positive regulation of protein phosphorylation/GO:0001956:positive regulation of neurotransmi…	-			Dysbindin
ENSBGRG00000010434	UTP18	-	U3 small nucleolar RNA-associated protein 18 homolog	PREDICTED: U3 small nucleolar RNA-associated protein 18 homolog	U3 small nucleolar RNA-associated protein 18 homolog	GO:0000003:reproduction/GO:0000462:maturation of SSU-rRNA from tricistronic rRNA transcript (SSU-rRNA, 5.8S rRNA, LSU-rRNA)/GO:0001674:female germ cell nucleus/GO:0003006:developmental process involved in reproduction/GO:0005575:cellular_component/GO:0005622:intracellular anatomical structure/GO:0005623:obsolete cell/GO:0005634:nucleus/GO:0005635:nuclear envelope/GO:0005730:nucleolus/GO:0006139:n…	-	K14553:U3 small nucleolar RNA-associated protein 18,	ko03008:Ribosome biogenesis in eukaryotes,	WD40
ENSBGRG00000010435	SAP30L	-	Histone deacetylase complex subunit	PREDICTED: histone deacetylase complex subunit SAP30L isoform X1	Histone deacetylase complex subunit SAP30L	GO:0000118:histone deacetylase complex/GO:0000122:negative regulation of transcription by RNA polymerase II/GO:0001947:heart looping/GO:0002009:morphogenesis of an epithelium/GO:0003007:heart morphogenesis/GO:0003143:embryonic heart tube morphogenesis/GO:0003674:molecular_function/GO:0003676:nucleic acid binding/GO:0003677:DNA binding/GO:0003682:chromatin binding/GO:0003712:transcription coregula…	-	K19202:histone deacetylase complex subunit SAP30,		SAP30_Sin3_bdg,zf-SAP30
ENSBGRG00000010484	ESRRB	-	Steroid hormone receptor	steroid hormone receptor ERR2 isoform X1	receptor, beta	GO:0000003:reproduction/GO:0000082:G1/S transition of mitotic cell cycle/GO:0000083:regulation of transcription involved in G1/S transition of mitotic cell cycle/GO:0000086:G2/M transition of mitotic cell cycle/GO:0000117:regulation of transcription involved in G2/M transition of mitotic cell cycle/GO:0000122:negative regulation of transcription by RNA polymerase II/GO:0000278:mitotic cell cycle/…	-	K08553:estrogen-related receptor beta,	ko04550:Signaling pathways regulating pluripotency of stem cells,	Hormone_recep,zf-C4
ENSBGRG00000010534	TANC1	FOG: Ankyrin repeat;General function prediction only	Protein	hypothetical protein	Tetratricopeptide repeat, ankyrin repeat and coiled-coil containing 1	GO:0000003:reproduction/GO:0000768:syncytium formation by plasma membrane fusion/GO:0001655:urogenital system development/GO:0001667:ameboidal-type cell migration/GO:0002064:epithelial cell development/GO:0002065:columnar/cuboidal epithelial cell differentiation/GO:0002066:columnar/cuboidal epithelial cell development/GO:0003006:developmental process involved in reproduction/GO:0003008:system pro…	-			Ank,Ank_2,Ank_3,Ank_4,TPR_14,TPR_8
ENSBGRG00000010729	TCAF1	-	TRPM8 channel-associated factor	PREDICTED: TRPM8 channel-associated factor 1 isoform X1	Protein FAM115A-like isoform X1	GO:0003674:molecular_function/GO:0005488:binding/GO:0005515:protein binding/GO:0005575:cellular_component/GO:0005623:obsolete cell/GO:0005886:plasma membrane/GO:0008150:biological_process/GO:0010359:regulation of anion channel activity/GO:0016020:membrane/GO:0022898:regulation of transmembrane transporter activity/GO:0030334:regulation of cell migration/GO:0030336:negative regulation of cell migr…	-			M60-like_N,Peptidase_M60
ENSBGRG00000010800	OR52Z1	-	Olfactory receptor	PREDICTED: olfactory receptor 52Z1	Olfactory receptor	-	-	K04257:olfactory receptor,	ko04740:Olfactory transduction,	7tm_4
ENSBGRG00000010823	RGS6	-	Regulator of G-protein signaling	PREDICTED: regulator of G-protein signaling 6 isoform X1	regulator of G-protein signaling	GO:0003674:molecular_function/GO:0005096:GTPase activator activity/GO:0005488:binding/GO:0005515:protein binding/GO:0005575:cellular_component/GO:0005622:intracellular anatomical structure/GO:0005623:obsolete cell/GO:0005737:cytoplasm/GO:0005794:Golgi apparatus/GO:0005829:cytosol/GO:0005886:plasma membrane/GO:0007154:cell communication/GO:0007165:signal transduction/GO:0007186:G protein-coupled r…	-			AcetylCoA_hydro,DEP,G-gamma,RGS
ENSBGRG00000010829	PLD5	-	Inactive phospholipase	hypothetical protein	Phospholipase D family member 5	-	-			PLDc,PLDc_2,PLDc_3
ENSBGRG00000010851	MEGF9	-	Multiple epidermal growth factor-like domains protein	multiple epidermal growth factor-like domains protein 9	Multiple epidermal growth factor-like domains protein	GO:0005575:cellular_component/GO:0005576:extracellular region/GO:0005604:basement membrane/GO:0031012:extracellular matrix/GO:0044421:obsolete extracellular region part/GO:0062023:collagen-containing extracellular matrix	-			Ank_2,Laminin_EGF
ENSBGRG00000010893	SPTA1	Ca2+-binding actin-bundling protein (spectrin), alpha chain (EF-Hand protein superfamily);Cytoskeleton	Spectrin alpha chain, erythrocytic	PREDICTED: LOW QUALITY PROTEIN: spectrin alpha chain, erythrocytic 1	Spectrin alpha	-	-	K06114:spectrin alpha,	ko04210:Apoptosis,	EFhand_Ca_insen,SH3_1,Spectrin
ENSBGRG00000010950	NMD3	NMD protein affecting ribosome stability and mRNA decay;Translation, ribosomal structure and biogenesis	60S ribosomal export protein	PREDICTED: 60S ribosomal export protein NMD3	60S ribosomal export protein	GO:0000054:ribosomal subunit export from nucleus/GO:0000055:ribosomal large subunit export from nucleus/GO:0003674:molecular_function/GO:0005488:binding/GO:0005515:protein binding/GO:0005575:cellular_component/GO:0005622:intracellular anatomical structure/GO:0005623:obsolete cell/GO:0005634:nucleus/GO:0005654:nucleoplasm/GO:0005730:nucleolus/GO:0005737:cytoplasm/GO:0006403:RNA localization/GO:000…	-	K07562:nonsense-mediated mRNA decay protein 3,	ko03008:Ribosome biogenesis in eukaryotes,ko03013:RNA transport,	NMD3
ENSBGRG00000011010	GLIPR1L1	-	GLIPR1-like protein	hypothetical protein	GLIPR1-like protein 1	GO:0006950:response to stress/GO:0007275:multicellular organism development/GO:0007568:aging/GO:0008150:biological_process/GO:0008340:determination of adult lifespan/GO:0009266:response to temperature stimulus/GO:0009314:response to radiation/GO:0009408:response to heat/GO:0009411:response to UV/GO:0009416:response to light stimulus/GO:0009628:response to abiotic stimulus/GO:0010259:multicellular…	-			CAP
ENSBGRG00000011049	IL1RAPL1	-	Interleukin-1 receptor accessory protein-like	PREDICTED: interleukin-1 receptor accessory protein-like 1	negative regulation of exocytosis	GO:0003674:molecular_function/GO:0005102:signaling receptor binding/GO:0005215:transporter activity/GO:0005216:ion channel activity/GO:0005244:voltage-gated ion channel activity/GO:0005245:voltage-gated calcium channel activity/GO:0005261:cation channel activity/GO:0005262:calcium channel activity/GO:0005488:binding/GO:0005515:protein binding/GO:0005575:cellular_component/GO:0005623:obsolete cell…	-			I-set,Ig_2,Ig_3,TIR,ig
ENSBGRG00000011166	NR3C2	-	Mineralocorticoid receptor	mineralocorticoid receptor isoform X2	Nuclear receptor subfamily 3, group C, member 2	GO:0000981:DNA-binding transcription factor activity, RNA polymerase II-specific/GO:0003008:system process/GO:0003674:molecular_function/GO:0003676:nucleic acid binding/GO:0003677:DNA binding/GO:0003690:double-stranded DNA binding/GO:0003700:DNA-binding transcription factor activity/GO:0003707:steroid hormone receptor activity/GO:0004879:nuclear receptor activity/GO:0005488:binding/GO:0005496:ste…	-	K08555:mineralocorticoid receptor,	ko04960:Aldosterone-regulated sodium reabsorption,	Hormone_recep,zf-C4
ENSBGRG00000011258
ENSBGRG00000011391	SDK2	-	Protein	protein sidekick-2 isoform X1	Sidekick cell adhesion molecule 2	GO:0001654:eye development/GO:0001745:compound eye morphogenesis/GO:0001754:eye photoreceptor cell differentiation/GO:0003407:neural retina development/GO:0003674:molecular_function/GO:0005488:binding/GO:0005515:protein binding/GO:0005575:cellular_component/GO:0005623:obsolete cell/GO:0005886:plasma membrane/GO:0005887:integral component of plasma membrane/GO:0007155:cell adhesion/GO:0007156:homo…	-			I-set,Ig_2,Ig_3,LSM,Utp21,WD40,fn3
ENSBGRG00000011474	TRHDE	Aminopeptidase N;Amino acid transport and metabolism	Thyrotropin-releasing hormone-degrading ectoenzyme	thyrotropin-releasing hormone-degrading ectoenzyme	Thyrotropin-releasing hormone-degrading	GO:0003008:system process/GO:0003013:circulatory system process/GO:0003674:molecular_function/GO:0003824:catalytic activity/GO:0004177:aminopeptidase activity/GO:0005488:binding/GO:0005575:cellular_component/GO:0005622:intracellular anatomical structure/GO:0005623:obsolete cell/GO:0005737:cytoplasm/GO:0005886:plasma membrane/GO:0005887:integral component of plasma membrane/GO:0006508:proteolysis/…	3.4.19.6			ERAP1_C,Peptidase_M1
ENSBGRG00000011644	NKAIN2	-	Sodium/potassium-transporting ATPase subunit beta-1-interacting protein	sodium/potassium-transporting ATPase subunit beta-1-interacting protein 2	Sodium potassium-transporting ATPase subunit beta-1-interacting protein 2	GO:0002028:regulation of sodium ion transport/GO:0005575:cellular_component/GO:0005623:obsolete cell/GO:0005886:plasma membrane/GO:0008150:biological_process/GO:0010959:regulation of metal ion transport/GO:0016020:membrane/GO:0032879:regulation of localization/GO:0043269:regulation of ion transport/GO:0044464:obsolete cell part/GO:0050789:regulation of biological process/GO:0051049:regulation of …	-			NKAIN
ENSBGRG00000011721	PARD3B	Membrane-associated guanylate kinase MAGUK (contains PDZ, SH3, HOOK and GUK domains);Nucleotide transport and metabolism	Partitioning defective 3 homolog B	hypothetical protein	cell division	GO:0005575:cellular_component/GO:0005622:intracellular anatomical structure/GO:0005623:obsolete cell/GO:0005634:nucleus/GO:0005654:nucleoplasm/GO:0005911:cell-cell junction/GO:0005923:bicellular tight junction/GO:0012505:endomembrane system/GO:0016604:nuclear body/GO:0030054:cell junction/GO:0031974:membrane-enclosed lumen/GO:0031981:nuclear lumen/GO:0032991:protein-containing complex/GO:0043226:…	-	K04237:partitioning defective protein 3,	ko04015:Rap1 signaling pathway,ko04062:Chemokine signaling pathway,ko04080:Neuroactive ligand-receptor interaction,ko04144:Endocytosis,ko04360:Axon guidance,ko04390:Hippo signaling pathway,ko04520:Adherens junction,ko04530:Tight junction,ko05165:Human papillomavirus infection,	DUF3534,PDZ,Ribosomal_L10
ENSBGRG00000011758	IQCM	-	IQ domain-containing protein M	IQ domain-containing protein M	Short calmodulin-binding motif containing conserved Ile and Gln residues.	-	-			IQ
ENSBGRG00000011814	TPH2	-	Tryptophan 5-hydroxylase	tryptophan 5-hydroxylase 2	tryptophan	GO:0001505:regulation of neurotransmitter levels/GO:0003674:molecular_function/GO:0003824:catalytic activity/GO:0004497:monooxygenase activity/GO:0004510:tryptophan 5-monooxygenase activity/GO:0005575:cellular_component/GO:0005622:intracellular anatomical structure/GO:0005623:obsolete cell/GO:0005737:cytoplasm/GO:0005829:cytosol/GO:0006082:organic acid metabolic process/GO:0006520:cellular amino …	1.14.16.1,1.14.16.4	K00500:phenylalanine-4-hydroxylase ,K00502:tryptophan 5-monooxygenase ,	ko00360:Phenylalanine metabolism,ko00380:Tryptophan metabolism,ko00400:Phenylalanine, tyrosine and tryptophan biosynthesis,ko00790:Folate biosynthesis,ko04726:Serotonergic synapse,	ACT,Biopterin_H
ENSBGRG00000011870	FSHR	-	Follicle-stimulating hormone receptor	follicle stimulating hormone receptor	follicle-stimulating hormone	GO:0000003:reproduction/GO:0001505:regulation of neurotransmitter levels/GO:0001541:ovarian follicle development/GO:0001545:primary ovarian follicle growth/GO:0001653:peptide receptor activity/GO:0001932:regulation of protein phosphorylation/GO:0001934:positive regulation of protein phosphorylation/GO:0002064:epithelial cell development/GO:0002682:regulation of immune system process/GO:0002761:re…	-	K04247:follicle stimulating hormone receptor,K04248:lutropin-choriogonadotropic hormone receptor,K04249:thyrotropin receptor,	ko04020:Calcium signaling pathway,ko04024:cAMP signaling pathway,ko04080:Neuroactive ligand-receptor interaction,ko04913:Ovarian steroidogenesis,ko04917:Prolactin signaling pathway,ko04918:Thyroid hormone synthesis,ko04923:Regulation of lipolysis in adipocytes,ko05320:Autoimmune thyroid disease,	7tm_1,DUF2368,GnHR_trans,LRRNT,LRR_5,LRR_8
ENSBGRG00000011886	ARHGEF26	-	Rho guanine nucleotide exchange factor	hypothetical protein	Rho guanine nucleotide exchange factor	GO:0001505:regulation of neurotransmitter levels/GO:0002009:morphogenesis of an epithelium/GO:0002165:instar larval or pupal development/GO:0002252:immune effector process/GO:0002376:immune system process/GO:0003674:molecular_function/GO:0005085:guanyl-nucleotide exchange factor activity/GO:0005088:/GO:0005089:/GO:0005488:binding/GO:0005515:protein binding/GO:0005575:cellular_component/GO:0005622…	-	K07525:neuronal guanine nucleotide exchange factor,K13744:Rho guanine nucleotide exchange factor 26,	ko04360:Axon guidance,ko05100:Bacterial invasion of epithelial cells,	PH,RhoGEF,SH3_1,SH3_2,SH3_9
ENSBGRG00000011917	HK1	-		hexokinase-1 isoform X1	Hexokinase	GO:0000166:nucleotide binding/GO:0001678:cellular glucose homeostasis/GO:0001817:regulation of cytokine production/GO:0001819:positive regulation of cytokine production/GO:0002682:regulation of immune system process/GO:0002684:positive regulation of immune system process/GO:0002697:regulation of immune effector process/GO:0002699:positive regulation of immune effector process/GO:0002700:regulatio…	2.7.1.1,2.7.1.2	K00844:hexokinase ,K12407:glucokinase ,	ko00010:Glycolysis / Gluconeogenesis,ko00051:Fructose and mannose metabolism,ko00052:Galactose metabolism,ko00500:Starch and sucrose metabolism,ko00520:Amino sugar and nucleotide sugar metabolism,ko00524:Neomycin, kanamycin and gentamicin biosynthesis,ko04066:HIF-1 signaling pathway,ko04910:Insulin signaling pathway,ko04911:Insulin secretion,ko04917:Prolactin signaling pathway,ko04922:Glucagon si…	Hexokinase_1,Hexokinase_2
ENSBGRG00000011993	FAM189A1	-	Protein	protein FAM189A1	Family with sequence similarity 189 member A1	-	-			CD20
ENSBGRG00000012008	TBX15	-	T-box transcription factor	PREDICTED: T-box transcription factor TBX15	T-box transcription factor TBX15	GO:0000122:negative regulation of transcription by RNA polymerase II/GO:0000976:transcription regulatory region sequence-specific DNA binding/GO:0000977:RNA polymerase II transcription regulatory region sequence-specific DNA binding/GO:0000978:RNA polymerase II cis-regulatory region sequence-specific DNA binding/GO:0000981:DNA-binding transcription factor activity, RNA polymerase II-specific/GO:0…	-			T-box
ENSBGRG00000012074	SEL1L3	-	Protein sel-1 homolog	hypothetical protein	Sel1-like repeats.	GO:0005575:cellular_component/GO:0005622:intracellular anatomical structure/GO:0005623:obsolete cell/GO:0005634:nucleus/GO:0005654:nucleoplasm/GO:0031974:membrane-enclosed lumen/GO:0031981:nuclear lumen/GO:0043226:organelle/GO:0043227:membrane-bounded organelle/GO:0043229:intracellular organelle/GO:0043231:intracellular membrane-bounded organelle/GO:0043233:organelle lumen/GO:0044422:obsolete org…	-			Laminin_G_3,Sel1
ENSBGRG00000012087	PDE4B	-	cAMP-specific 3,5-cyclic phosphodiesterase	cAMP-specific 3,5-cyclic phosphodiesterase 4B isoform X1	Phosphodiesterase 4B	GO:0000166:nucleotide binding/GO:0001776:leukocyte homeostasis/GO:0001780:neutrophil homeostasis/GO:0001817:regulation of cytokine production/GO:0001819:positive regulation of cytokine production/GO:0002237:response to molecule of bacterial origin/GO:0002253:activation of immune response/GO:0002262:myeloid cell homeostasis/GO:0002376:immune system process/GO:0002429:immune response-activating cel…	3.1.4.53	K13293:cAMP-specific phosphodiesterase 4 ,	ko00230:Purine metabolism,ko04024:cAMP signaling pathway,ko05032:Morphine addiction,	PDEase_I
ENSBGRG00000012099	LAMA2	-	Laminin subunit	laminin subunit alpha-2 isoform X2	Laminin subunit	GO:0000003:reproduction/GO:0000902:cell morphogenesis/GO:0000904:cell morphogenesis involved in differentiation/GO:0003006:developmental process involved in reproduction/GO:0003674:molecular_function/GO:0005198:structural molecule activity/GO:0005575:cellular_component/GO:0005576:extracellular region/GO:0005604:basement membrane/GO:0005605:/GO:0005623:obsolete cell/GO:0005886:plasma membrane/GO:0…	-	K05637:laminin, alpha 1/2,K06240:laminin, alpha 3/5,	ko04151:PI3K-Akt signaling pathway,ko04510:Focal adhesion,ko04512:ECM-receptor interaction,ko05145:Toxoplasmosis,ko05146:Amoebiasis,ko05165:Human papillomavirus infection,ko05200:Pathways in cancer,ko05222:Small cell lung cancer,	Acyl-CoA_ox_N,Astacin,DUF2228,Laminin_B,Laminin_EGF,Laminin_G_1,Laminin_G_2,Laminin_I,Laminin_II,Laminin_N
ENSBGRG00000012324	-	-	BOLA class I histocompatibility antigen, alpha chain	hypothetical protein	BOLA class I histocompatibility antigen, alpha chain	GO:0005575:cellular_component/GO:0005623:obsolete cell/GO:0005886:plasma membrane/GO:0016020:membrane/GO:0044464:obsolete cell part/GO:0071944:cell periphery	2.3.2.27	K06751:MHC class I antigen,	ko04144:Endocytosis,ko04145:Phagosome,ko04218:Cellular senescence,ko04514:Cell adhesion molecules,ko04612:Antigen processing and presentation,ko04940:Type I diabetes mellitus,ko05165:Human papillomavirus infection,ko05166:Human T-cell leukemia virus 1 infection,ko05167:Kaposi sarcoma-associated herpesvirus infection,ko05168:Herpes simplex virus 1 infection,ko05169:Epstein-Barr virus infection,ko0…	C1-set,Lysyl_oxidase,MHC_I,MHC_I_C,Prothymosin
ENSBGRG00000012349	NRXN1	-		neurexin-1 isoform X1	isoform X1	GO:0000902:cell morphogenesis/GO:0000904:cell morphogenesis involved in differentiation/GO:0001505:regulation of neurotransmitter levels/GO:0001525:angiogenesis/GO:0001568:blood vessel development/GO:0001932:regulation of protein phosphorylation/GO:0001934:positive regulation of protein phosphorylation/GO:0001941:postsynaptic membrane organization/GO:0001944:vasculature development/GO:0002040:spr…	-	K07377:neurexin,	ko04514:Cell adhesion molecules,	EGF,Laminin_G_2,PBP,SET,Syndecan,hEGF
ENSBGRG00000012377	FAM169A	-	Soluble lamin-associated protein of 75 kDa	Protein FAM169A, partial	Family with sequence similarity 169 member A	-	-			rve
ENSBGRG00000012411	LRBA	-	Lipopolysaccharide-responsive and beige-like anchor protein	hypothetical protein	Lipopolysaccharide-responsive and beige-like anchor	GO:0000323:lytic vacuole/GO:0001654:eye development/GO:0001745:compound eye morphogenesis/GO:0001754:eye photoreceptor cell differentiation/GO:0003008:system process/GO:0003674:molecular_function/GO:0005488:binding/GO:0005515:protein binding/GO:0005575:cellular_component/GO:0005622:intracellular anatomical structure/GO:0005623:obsolete cell/GO:0005737:cytoplasm/GO:0005764:lysosome/GO:0005773:vacu…	-			Beach,DUF1088,DUF4704,Laminin_G_3,Mab-21,Mt_ATP-synt_B,PCNA_N,PH_BEACH,WD40
ENSBGRG00000012439
ENSBGRG00000012470	EPB41L4A	-	Band 4.1-like protein	PREDICTED: band 4.1-like protein 4A	Erythrocyte membrane protein band 4.1 like 4A	GO:0003674:molecular_function/GO:0005198:structural molecule activity/GO:0005200:structural constituent of cytoskeleton/GO:0005488:binding/GO:0005515:protein binding/GO:0005575:cellular_component/GO:0005622:intracellular anatomical structure/GO:0005623:obsolete cell/GO:0005856:cytoskeleton/GO:0006996:organelle organization/GO:0007010:cytoskeleton organization/GO:0008092:cytoskeletal protein bindi…	-			FA,FERM_C,FERM_M,FERM_N
ENSBGRG00000012513	CHMP4C	-	Charged multivesicular body protein	charged multivesicular body protein 4c	Charged multivesicular body protein 4c	GO:0000070:mitotic sister chromatid segregation/GO:0000075:cell cycle checkpoint/GO:0000278:mitotic cell cycle/GO:0000280:nuclear division/GO:0000815:ESCRT III complex/GO:0000819:sister chromatid segregation/GO:0000920:septum digestion after cytokinesis/GO:0003674:molecular_function/GO:0005488:binding/GO:0005515:protein binding/GO:0005575:cellular_component/GO:0005622:intracellular anatomical str…	-	K12194:charged multivesicular body protein 4A/B,	ko04144:Endocytosis,ko04217:Necroptosis,	Snf7
ENSBGRG00000012532	MMP16	-	Matrix	matrix metalloproteinase-16	Matrix metalloproteinase-16-like	GO:0000003:reproduction/GO:0000902:cell morphogenesis/GO:0000904:cell morphogenesis involved in differentiation/GO:0001501:skeletal system development/GO:0001503:ossification/GO:0001838:embryonic epithelial tube formation/GO:0001958:endochondral ossification/GO:0002009:morphogenesis of an epithelium/GO:0002165:instar larval or pupal development/GO:0002218:activation of innate immune response/GO:0…	3.4.24.80	K07763:matrix metalloproteinase-14 (membrane-inserted) ,K07995:matrix metalloproteinase-15 (membrane-inserted) ,K07996:matrix metalloproteinase-16 (membrane-inserted) ,K07997:matrix metalloproteinase-17 (membrane-inserted) ,K08002:matrix metalloproteinase-24 (membrane-inserted) ,K08003:matrix metalloproteinase-25 (membrane-inserted) ,	ko04668:TNF signaling pathway,ko04912:GnRH signaling pathway,ko05206:MicroRNAs in cancer,	DUF3377,HTH_38,Hemopexin,PG_binding_1,Peptidase_M10,Pkinase_Tyr,adh_short
ENSBGRG00000012548	GALNTL6	-	Polypeptide N-acetylgalactosaminyltransferase-like	polypeptide N-acetylgalactosaminyltransferase-like 6	Polypeptide N-acetylgalactosaminyltransferase-like 6	GO:0003674:molecular_function/GO:0003824:catalytic activity/GO:0004653:polypeptide N-acetylgalactosaminyltransferase activity/GO:0005575:cellular_component/GO:0005622:intracellular anatomical structure/GO:0005623:obsolete cell/GO:0005737:cytoplasm/GO:0005783:endoplasmic reticulum/GO:0005794:Golgi apparatus/GO:0005795:Golgi stack/GO:0005975:carbohydrate metabolic process/GO:0006464:cellular protei…	2.4.1.41	K00710:polypeptide N-acetylgalactosaminyltransferase ,	ko00512:Mucin type O-glycan biosynthesis,	Glyco_transf_7C,Glycos_transf_2,HpcH_HpaI,Ricin_B_lectin
ENSBGRG00000012602	CFAP43	-	Cilia- and flagella-associated protein	PREDICTED: cilia- and flagella-associated protein 43	Cilia and flagella associated protein 43	GO:0001932:regulation of protein phosphorylation/GO:0001933:negative regulation of protein phosphorylation/GO:0003674:molecular_function/GO:0004857:enzyme inhibitor activity/GO:0004860:protein kinase inhibitor activity/GO:0006469:negative regulation of protein kinase activity/GO:0008150:biological_process/GO:0009892:negative regulation of metabolic process/GO:0009966:regulation of signal transduc…	-			Utp8,WD40
ENSBGRG00000012619	TTLL11	-	Tubulin polyglutamylase	tubulin polyglutamylase TTLL11	Tubulin-tyrosine ligase family	GO:0000226:microtubule cytoskeleton organization/GO:0003674:molecular_function/GO:0003824:catalytic activity/GO:0005575:cellular_component/GO:0005622:intracellular anatomical structure/GO:0005623:obsolete cell/GO:0005737:cytoplasm/GO:0005829:cytosol/GO:0006464:cellular protein modification process/GO:0006807:nitrogen compound metabolic process/GO:0006996:organelle organization/GO:0007010:cytoskel…	-			TTL
ENSBGRG00000012639	-	-	BOLA class I histocompatibility antigen, alpha chain	BOLA class I histocompatibility antigen, alpha chain BL3-7-like isoform X1	Belongs to the MHC class I family	-	2.3.2.27	K06751:MHC class I antigen,	ko04144:Endocytosis,ko04145:Phagosome,ko04218:Cellular senescence,ko04514:Cell adhesion molecules,ko04612:Antigen processing and presentation,ko04940:Type I diabetes mellitus,ko05165:Human papillomavirus infection,ko05166:Human T-cell leukemia virus 1 infection,ko05167:Kaposi sarcoma-associated herpesvirus infection,ko05168:Herpes simplex virus 1 infection,ko05169:Epstein-Barr virus infection,ko0…	C1-set,Lysyl_oxidase,MHC_I,MHC_I_C
ENSBGRG00000012659	A1m	-		PREDICTED: alpha-2-macroglobulin-like	Alpha-2-macroglobulin family	GO:0000003:reproduction/GO:0002020:protease binding/GO:0003674:molecular_function/GO:0004857:enzyme inhibitor activity/GO:0004866:endopeptidase inhibitor activity/GO:0005488:binding/GO:0005515:protein binding/GO:0005575:cellular_component/GO:0005576:extracellular region/GO:0007275:multicellular organism development/GO:0007565:female pregnancy/GO:0007566:embryo implantation/GO:0008150:biological_p…	-	K03910:alpha-2-macroglobulin,	ko04610:Complement and coagulation cascades,	A2M,A2M_N,A2M_N_2,A2M_comp,A2M_recep,EGF_CA,SCAN,TIL,Thiol-ester_cl,WAP
ENSBGRG00000012687	FAM227B	-	Protein	PREDICTED: protein FAM227B	Family with sequence similarity 227 member B	-	-			FWWh
ENSBGRG00000012846	POLR1B	RNA polymerase I, second largest subunit;Transcription	DNA-directed RNA polymerase I subunit	hypothetical protein	RNA polymerase I subunit	GO:0000003:reproduction/GO:0000428:DNA-directed RNA polymerase complex/GO:0005575:cellular_component/GO:0005622:intracellular anatomical structure/GO:0005623:obsolete cell/GO:0005634:nucleus/GO:0005654:nucleoplasm/GO:0005730:nucleolus/GO:0005736:RNA polymerase I complex/GO:0005737:cytoplasm/GO:0005829:cytosol/GO:0006139:nucleobase-containing compound metabolic process/GO:0006351:transcription, DN…	2.7.7.6	K03002:DNA-directed RNA polymerase I subunit RPA2 ,	ko00230:Purine metabolism,ko00240:Pyrimidine metabolism,ko03020:RNA polymerase,	RNA_pol_Rpa2_4,RNA_pol_Rpb2_1,RNA_pol_Rpb2_2,RNA_pol_Rpb2_3,RNA_pol_Rpb2_6,RNA_pol_Rpb2_7,Ras
ENSBGRG00000012853	TPTE2	-	Phosphatidylinositol 3,4,5-trisphosphate 3-phosphatase	phosphatidylinositol 3,4,5-trisphosphate 3-phosphatase TPTE2-like	Phosphatidylinositol 3,4,5-trisphosphate 3-phosphatase TPTE2-like	GO:0000139:Golgi membrane/GO:0003674:molecular_function/GO:0003824:catalytic activity/GO:0004721:phosphoprotein phosphatase activity/GO:0004725:protein tyrosine phosphatase activity/GO:0005575:cellular_component/GO:0005622:intracellular anatomical structure/GO:0005623:obsolete cell/GO:0005737:cytoplasm/GO:0005794:Golgi apparatus/GO:0006464:cellular protein modification process/GO:0006470:protein …	-			DSPc,Ion_trans,PTEN_C2,Y_phosphatase
ENSBGRG00000012889	RGS7	-	Regulator of G-protein signaling	regulator of G-protein signaling 7	G-protein beta-subunit binding	GO:0001965:G-protein alpha-subunit binding/GO:0001975:response to amphetamine/GO:0003674:molecular_function/GO:0005096:GTPase activator activity/GO:0005488:binding/GO:0005515:protein binding/GO:0005575:cellular_component/GO:0005622:intracellular anatomical structure/GO:0005623:obsolete cell/GO:0005634:nucleus/GO:0005635:nuclear envelope/GO:0005737:cytoplasm/GO:0005829:cytosol/GO:0005886:plasma me…	-			AcetylCoA_hydro,DEP,G-gamma,RGS
ENSBGRG00000013021	RHBDD1	-	Rhomboid-related protein	PREDICTED: rhomboid-related protein 4	Rhomboid domain containing 1	GO:0000003:reproduction/GO:0003006:developmental process involved in reproduction/GO:0003674:molecular_function/GO:0003824:catalytic activity/GO:0004175:endopeptidase activity/GO:0004252:serine-type endopeptidase activity/GO:0005575:cellular_component/GO:0005622:intracellular anatomical structure/GO:0005623:obsolete cell/GO:0005737:cytoplasm/GO:0005783:endoplasmic reticulum/GO:0005789:endoplasmic…	-			Rhomboid
ENSBGRG00000013093	FGF7	-	Fibroblast growth factor	fibroblast growth factor 7 precursor	growth factor 7	GO:0000003:reproduction/GO:0000165:MAPK cascade/GO:0001541:ovarian follicle development/GO:0001763:morphogenesis of a branching structure/GO:0001894:tissue homeostasis/GO:0001932:regulation of protein phosphorylation/GO:0001934:positive regulation of protein phosphorylation/GO:0001942:hair follicle development/GO:0002009:morphogenesis of an epithelium/GO:0003006:developmental process involved in …	-	K04358:fibroblast growth factor,	ko04010:MAPK signaling pathway,ko04014:Ras signaling pathway,ko04015:Rap1 signaling pathway,ko04151:PI3K-Akt signaling pathway,ko04810:Regulation of actin cytoskeleton,ko05200:Pathways in cancer,ko05218:Melanoma,ko05224:Breast cancer,ko05226:Gastric cancer,	FGF
ENSBGRG00000013133	ARFGAP3	Predicted GTPase-activating protein;Signal transduction mechanisms	ADP-ribosylation factor GTPase-activating protein	PREDICTED: ADP-ribosylation factor GTPase-activating protein 3 isoform X1	ADP-ribosylation factor GTPase-activating protein	GO:0001654:eye development/GO:0001745:compound eye morphogenesis/GO:0002790:peptide secretion/GO:0003674:molecular_function/GO:0005096:GTPase activator activity/GO:0005215:transporter activity/GO:0005488:binding/GO:0005515:protein binding/GO:0005575:cellular_component/GO:0005622:intracellular anatomical structure/GO:0005623:obsolete cell/GO:0005737:cytoplasm/GO:0005794:Golgi apparatus/GO:0005829:…	-	K12493:ADP-ribosylation factor GTPase-activating protein 2/3,	ko04144:Endocytosis,	ArfGap
ENSBGRG00000013156	GALK2	Galactokinase;Carbohydrate transport and metabolism	N-acetylgalactosamine kinase	PREDICTED: N-acetylgalactosamine kinase isoform X1	Galactokinase 2	GO:0003674:molecular_function/GO:0003824:catalytic activity/GO:0004335:galactokinase activity/GO:0005575:cellular_component/GO:0005576:extracellular region/GO:0005615:extracellular space/GO:0005622:intracellular anatomical structure/GO:0005623:obsolete cell/GO:0005737:cytoplasm/GO:0005975:carbohydrate metabolic process/GO:0005996:monosaccharide metabolic process/GO:0006012:galactose metabolic pro…	2.7.1.157			FGF,GHMP_kinases_C,GHMP_kinases_N,GalKase_gal_bdg,IF-2B
ENSBGRG00000013223	TNFAIP8	-	Tumor necrosis factor alpha-induced protein	PREDICTED: tumor necrosis factor alpha-induced protein 8	Tumor necrosis factor alpha-induced protein 8	GO:0001816:cytokine production/GO:0001932:regulation of protein phosphorylation/GO:0001934:positive regulation of protein phosphorylation/GO:0003674:molecular_function/GO:0004857:enzyme inhibitor activity/GO:0004866:endopeptidase inhibitor activity/GO:0004869:cysteine-type endopeptidase inhibitor activity/GO:0005575:cellular_component/GO:0005622:intracellular anatomical structure/GO:0005623:obsol…	-			DUF758
ENSBGRG00000013228	Cacna1b	-	Voltage-dependent N-type calcium channel subunit	voltage-dependent N-type calcium channel subunit alpha-1B isoform X7	Voltage gated calcium channel IQ domain	GO:0001505:regulation of neurotransmitter levels/GO:0001508:action potential/GO:0001956:positive regulation of neurotransmitter secretion/GO:0003008:system process/GO:0003013:circulatory system process/GO:0003674:molecular_function/GO:0005215:transporter activity/GO:0005216:ion channel activity/GO:0005244:voltage-gated ion channel activity/GO:0005245:voltage-gated calcium channel activity/GO:0005…	-	K04344:voltage-dependent calcium channel P/Q type alpha-1A,K04849:voltage-dependent calcium channel N type alpha-1B,K04852:voltage-dependent calcium channel R type alpha-1E,	ko04010:MAPK signaling pathway,ko04020:Calcium signaling pathway,ko04721:Synaptic vesicle cycle,ko04723:Retrograde endocannabinoid signaling,ko04724:Glutamatergic synapse,ko04725:Cholinergic synapse,ko04726:Serotonergic synapse,ko04727:GABAergic synapse,ko04728:Dopaminergic synapse,ko04730:Long-term depression,ko04742:Taste transduction,ko04930:Type II diabetes mellitus,ko05032:Morphine addiction…	Ca_chan_IQ,GPHH,Ion_trans
ENSBGRG00000013289	RHOBTB2	Ras-related small GTPase, Rho type;General function prediction only	Rho-related BTB domain-containing protein	rho-related BTB domain-containing protein 2 isoform X1	Rho-related BTB	GO:0002252:immune effector process/GO:0002376:immune system process/GO:0005575:cellular_component/GO:0005622:intracellular anatomical structure/GO:0005623:obsolete cell/GO:0005737:cytoplasm/GO:0005829:cytosol/GO:0005886:plasma membrane/GO:0006582:melanin metabolic process/GO:0006725:cellular aromatic compound metabolic process/GO:0006950:response to stress/GO:0006952:defense response/GO:0006955:i…	-	K07868:Rho-related BTB domain-containing protein 1/2,	ko04120:Ubiquitin mediated proteolysis,	BTB,Ras
ENSBGRG00000013298	DNAJC6	Auxilin-like protein and related proteins containing DnaJ domain;General function prediction only	Putative tyrosine-protein phosphatase auxilin	hypothetical protein	DnaJ heat shock protein family (Hsp40) member C6	GO:0005575:cellular_component/GO:0005622:intracellular anatomical structure/GO:0005623:obsolete cell/GO:0005737:cytoplasm/GO:0005829:cytosol/GO:0006810:transport/GO:0006897:endocytosis/GO:0006898:receptor-mediated endocytosis/GO:0008150:biological_process/GO:0009987:cellular process/GO:0014069:postsynaptic density/GO:0016043:cellular component organization/GO:0016191:synaptic vesicle uncoating/GO…	-	K09526:DnaJ homolog subfamily C member 6,	ko04144:Endocytosis,	Ank_5,DnaJ,PTEN_C2,Pkinase,Serpentine_r_xa,Y_phosphatase
ENSBGRG00000013299	DNAH10	-	Dynein heavy chain 10, axonemal	PREDICTED: LOW QUALITY PROTEIN: dynein heavy chain 10, axonemal	heavy chain 10	GO:0003341:cilium movement/GO:0003674:molecular_function/GO:0003774:motor activity/GO:0003777:microtubule motor activity/GO:0003824:catalytic activity/GO:0005488:binding/GO:0005515:protein binding/GO:0005575:cellular_component/GO:0005622:intracellular anatomical structure/GO:0005623:obsolete cell/GO:0005737:cytoplasm/GO:0005856:cytoskeleton/GO:0005858:axonemal dynein complex/GO:0005875:microtubul…	-	K10408:dynein heavy chain, axonemal,	ko05016:Huntington disease,	AAA_5,AAA_6,AAA_7,AAA_8,AAA_9,DHC_N1,DHC_N2,Dynein_heavy,MT,RGS
ENSBGRG00000013379	PCDH15	-		PREDICTED: protocadherin-15 isoform X1	Cadherin repeats.	GO:0000902:cell morphogenesis/GO:0000904:cell morphogenesis involved in differentiation/GO:0001750:photoreceptor outer segment/GO:0001894:tissue homeostasis/GO:0001895:retina homeostasis/GO:0001964:startle response/GO:0002009:morphogenesis of an epithelium/GO:0002064:epithelial cell development/GO:0002065:columnar/cuboidal epithelial cell differentiation/GO:0002066:columnar/cuboidal epithelial ce…	-			Cadherin,EGF,Sushi,VWA
ENSBGRG00000013459	TYR	-	Tyrosinase	PREDICTED: tyrosinase	tyrosinase	GO:0000323:lytic vacuole/GO:0002376:immune system process/GO:0002520:immune system development/GO:0003008:system process/GO:0003674:molecular_function/GO:0003824:catalytic activity/GO:0004497:monooxygenase activity/GO:0004503:monophenol monooxygenase activity/GO:0005488:binding/GO:0005507:copper ion binding/GO:0005515:protein binding/GO:0005575:cellular_component/GO:0005622:intracellular anatomic…	1.14.18.1	K00505:tyrosinase ,	ko00350:Tyrosine metabolism,ko04916:Melanogenesis,	Tyrosinase
ENSBGRG00000013522	LGR5	FOG: Leucine rich repeat;General function prediction only	Leucine-rich repeat-containing G-protein coupled receptor	PREDICTED: leucine-rich repeat-containing G-protein coupled receptor 5 isoform X1	Leucine-rich repeat-containing G-protein coupled receptor 5	GO:0000003:reproduction/GO:0000139:Golgi membrane/GO:0001653:peptide receptor activity/GO:0001655:urogenital system development/GO:0001667:ameboidal-type cell migration/GO:0001837:epithelial to mesenchymal transition/GO:0001942:hair follicle development/GO:0002009:morphogenesis of an epithelium/GO:0002064:epithelial cell development/GO:0002065:columnar/cuboidal epithelial cell differentiation/GO:…	-	K04249:thyrotropin receptor,K04308:leucine-rich repeat-containing G protein-coupled receptor 5,K04309:leucine-rich repeat-containing G protein-coupled receptor 4,K08399:leucine-rich repeat-containing G protein-coupled receptor 6,	ko04024:cAMP signaling pathway,ko04080:Neuroactive ligand-receptor interaction,ko04918:Thyroid hormone synthesis,ko04923:Regulation of lipolysis in adipocytes,ko05320:Autoimmune thyroid disease,	7tm_1,LRRNT,LRR_5,LRR_8
ENSBGRG00000013816	CNTN5	-		contactin-5	Contactin-5-like	GO:0003007:heart morphogenesis/GO:0003008:system process/GO:0005575:cellular_component/GO:0005576:extracellular region/GO:0005622:intracellular anatomical structure/GO:0005623:obsolete cell/GO:0005737:cytoplasm/GO:0005829:cytosol/GO:0005886:plasma membrane/GO:0005911:cell-cell junction/GO:0005918:septate junction/GO:0007043:cell-cell junction assembly/GO:0007155:cell adhesion/GO:0007163:establish…	-	K06756:neuronal cell adhesion molecule,K06759:contactin 1,K06760:contactin 2,	ko04514:Cell adhesion molecules,	ATP-grasp_2,Bravo_FIGEY,CARD,CH,COesterase,I-set,Ig_2,Ig_3,Lectin_C,Ligase_CoA,UL45,fn3,ig
ENSBGRG00000013837	AADACL2	-	Arylacetamide deacetylase-like	PREDICTED: arylacetamide deacetylase-like 2	arylacetamide deacetylase-like	-	-			Abhydrolase_3
ENSBGRG00000013845	SERINC3	-	Serine incorporator	serine incorporator 3 precursor	serine incorporator 3	GO:0002252:immune effector process/GO:0002376:immune system process/GO:0003333:amino acid transmembrane transport/GO:0003674:molecular_function/GO:0005215:transporter activity/GO:0005342:organic acid transmembrane transporter activity/GO:0005575:cellular_component/GO:0005622:intracellular anatomical structure/GO:0005623:obsolete cell/GO:0005737:cytoplasm/GO:0005794:Golgi apparatus/GO:0005886:plas…	-			Homeobox,Ku,Ku_C,Ku_N,Ku_PK_bind,Ost5,PWI,Serinc
[truncated: 225 more rows]

## Sheet: Fuluo
Unigene	Symbol	COG_annotation	SWISS_pro_annotation	NR_annotation	Description	GO_annotation	EC	KEGG_ko	KEGG_Pathway	PFAM
[truncated: 444 more rows]

## Sheet: Jinchuan
Unigene	Symbol	COG_annotation	SWISS_pro_annotation	NR_annotation	Description	GO_annotation	EC	KEGG_ko	KEGG_Pathway	PFAM
[truncated: 354 more rows]

## Sheet: Jiulong
Unigene	Symbol	COG_annotation	SWISS_pro_annotation	NR_annotation	Description	GO_annotation	EC	KEGG_ko	KEGG_Pathway	PFAM
[truncated: 504 more rows]

## Sheet: Quanhei
Unigene	Symbol	COG_annotation	SWISS_pro_annotation	NR_annotation	Description	GO_annotation	EC	KEGG_ko	KEGG_Pathway	PFAM
[truncated: 565 more rows]

## Sheet: Wild
Unigene	Symbol	COG_annotation	SWISS_pro_annotation	NR_annotation	Description	GO_annotation	EC	KEGG_ko	KEGG_Pathway	PFAM
[truncated: 1,002 more rows]
