# Supplementary material for: Genome Variation Map of Domestic Qinghai-Tibet Plateau Yaks by SLAF-Seq Reveals Genetic Footprint during Artificial Selection
Source: Animals (Basel). 2023 Sep 19;13(18):2963. doi: 10.3390/ani13182963 (PMC10525144; doi:10.3390/ani13182963)
Supplement: Supplementary file 1 [file animals-13-02963-s001.zip › Supplementary Table 6.xlsx]

## Sheet: Sheet1
Comparision pair	Unigene	Symbol	COG_annotation	SWISS_pro_annotation	NR_annotation	Description	GO_annotation	EC	KEGG_ko	KEGG_Pathway	PFAM
changtai-vs-jinchuan	ENSBGRG00000000014	ROBO1	Projectin/twitchin and related proteins;Cytoskeleton	Roundabout homolog	roundabout homolog 1 isoform X2	Roundabout, axon guidance receptor, homolog 1 (Drosophila)	GO:0000003:reproduction/GO:0000902:cell morphogenesis/GO:0000904:cell morphogenesis involved in differentiation/GO:0001525:angiogenesis/GO:0001568:blood vessel development/GO:0001667:ameboidal-type cell migration/GO:0001708:cell fate specification/GO:0001764:neuron migration/GO:0001932:regulation of protein phosphorylation/GO:0001934:positive regulation of protein phosphorylation/GO:0001944:vascu…	-	K06753:roundabout, axon guidance receptor 1,K06754:roundabout, axon guidance receptor 2,K06755:roundabout, axon guidance receptor 3,	ko04360:Axon guidance,	Endonuclease_7,I-set,Ig_3,fn3,ig
changtai-vs-jinchuan	ENSBGRG00000000034
changtai-vs-jinchuan	ENSBGRG00000000047	NCAM2	Projectin/twitchin and related proteins;Cytoskeleton	Neural cell adhesion molecule	PREDICTED: neural cell adhesion molecule 2 isoform X1	Neural cell adhesion molecule	GO:0000003:reproduction/GO:0000902:cell morphogenesis/GO:0000904:cell morphogenesis involved in differentiation/GO:0001654:eye development/GO:0001746:Bolwigs organ morphogenesis/GO:0002009:morphogenesis of an epithelium/GO:0002165:instar larval or pupal development/GO:0003006:developmental process involved in reproduction/GO:0003008:system process/GO:0003674:molecular_function/GO:0005488:binding/…	-	K06491:neural cell adhesion molecule,	ko04514:Cell adhesion molecules,ko05020:Prion disease,	Aminotran_5,Copine,I-set,Ig_3,fn3,ig
changtai-vs-jinchuan	ENSBGRG00000000050	-	-	-	hypothetical protein M6K197_2642	Reverse transcriptase (RNA-dependent DNA polymerase)	-	-			Ldl_recept_b,RVT_1,Transposase_22
changtai-vs-jinchuan	ENSBGRG00000000059	JAM2	-	Junctional adhesion molecule B	junctional adhesion molecule B precursor	junctional adhesion molecule	GO:0002376:immune system process/GO:0003674:molecular_function/GO:0005488:binding/GO:0005515:protein binding/GO:0005575:cellular_component/GO:0005623:obsolete cell/GO:0005886:plasma membrane/GO:0005887:integral component of plasma membrane/GO:0006928:movement of cell or subcellular component/GO:0007155:cell adhesion/GO:0007162:negative regulation of cell adhesion/GO:0008150:biological_process/GO:…	-	K06735:junctional adhesion molecule 2,	ko04514:Cell adhesion molecules,ko04530:Tight junction,ko04670:Leukocyte transendothelial migration,	I-set,Ig_3,V-set,ig
changtai-vs-jinchuan	ENSBGRG00000000060	ATP5PF	-	ATP synthase-coupling factor 6, mitochondrial	ATP synthase-coupling factor 6; mitochondrial, partial	ATP synthase-coupling factor 6, mitochondrial	GO:0000275:mitochondrial proton-transporting ATP synthase complex, catalytic sector F(1)/GO:0000276:mitochondrial proton-transporting ATP synthase complex, coupling factor F(o)/GO:0003674:molecular_function/GO:0005215:transporter activity/GO:0005575:cellular_component/GO:0005622:intracellular anatomical structure/GO:0005623:obsolete cell/GO:0005737:cytoplasm/GO:0005739:mitochondrion/GO:0005740:mi…	-	K02131:F-type H+-transporting ATPase subunit 6,	ko00190:Oxidative phosphorylation,ko04714:Thermogenesis,ko05010:Alzheimer disease,ko05012:Parkinson disease,ko05016:Huntington disease,	ATP-synt_F6,zf-C2H2
changtai-vs-jinchuan	ENSBGRG00000000061	GABPA	-	GA-binding protein alpha chain	GA-binding protein alpha chain	GA binding protein transcription factor, alpha subunit	GO:0000003:reproduction/GO:0000228:nuclear chromosome/GO:0000578:embryonic axis specification/GO:0000785:chromatin/GO:0000790:/GO:0000976:transcription regulatory region sequence-specific DNA binding/GO:0000977:RNA polymerase II transcription regulatory region sequence-specific DNA binding/GO:0000978:RNA polymerase II cis-regulatory region sequence-specific DNA binding/GO:0000981:DNA-binding tran…	-			Ets,GABP-alpha,SAM_PNT
changtai-vs-jinchuan	ENSBGRG00000000119	HUNK	Serine/threonine protein kinase;Signal transduction mechanisms	Hormonally up-regulated neu tumor-associated kinase	hormonally up-regulated neu tumor-associated kinase	Hormonally up-regulated	GO:0003674:molecular_function/GO:0003824:catalytic activity/GO:0004672:protein kinase activity/GO:0004674:protein serine/threonine kinase activity/GO:0005575:cellular_component/GO:0005622:intracellular anatomical structure/GO:0005623:obsolete cell/GO:0005634:nucleus/GO:0005737:cytoplasm/GO:0006464:cellular protein modification process/GO:0006468:protein phosphorylation/GO:0006793:phosphorus metab…	2.7.11.1			Pkinase
changtai-vs-jinchuan	ENSBGRG00000000143	ITSN1	ATPase involved in DNA repair;Replication, recombination and repair		PREDICTED: intersectin-1 isoform X1	Intersectin 1 (SH3 domain protein)	GO:0001932:regulation of protein phosphorylation/GO:0001934:positive regulation of protein phosphorylation/GO:0002052:positive regulation of neuroblast proliferation/GO:0002791:regulation of peptide secretion/GO:0002793:positive regulation of peptide secretion/GO:0003674:molecular_function/GO:0005085:guanyl-nucleotide exchange factor activity/GO:0005088:/GO:0005089:/GO:0005198:structural molecule…	-			C2,EF-hand_4,INTAP,PH_13,RhoGEF,SH3_1,SH3_2,SH3_9
changtai-vs-jinchuan	ENSBGRG00000000153	KCNE1	-	Potassium voltage-gated channel subfamily E member	potassium voltage-gated channel subfamily E member 1	potassium voltage-gated channel subfamily E	GO:0000003:reproduction/GO:0001508:action potential/GO:0002027:regulation of heart rate/GO:0002064:epithelial cell development/GO:0002070:epithelial cell maturation/GO:0003006:developmental process involved in reproduction/GO:0003008:system process/GO:0003012:muscle system process/GO:0003013:circulatory system process/GO:0003015:heart process/GO:0003674:molecular_function/GO:0005215:transporter a…	-	K04894:potassium voltage-gated channel Isk-related subfamily E member 1,	ko04261:Adrenergic signaling in cardiomyocytes,	ISK_Channel
changtai-vs-jinchuan	ENSBGRG00000000164	CGGBP1	-	CGG triplet repeat-binding protein	LOW QUALITY PROTEIN: CGG triplet repeat-binding protein 1	CGG triplet repeat-binding protein	GO:0000122:negative regulation of transcription by RNA polymerase II/GO:0000976:transcription regulatory region sequence-specific DNA binding/GO:0000977:RNA polymerase II transcription regulatory region sequence-specific DNA binding/GO:0000981:DNA-binding transcription factor activity, RNA polymerase II-specific/GO:0001012:/GO:0001067:regulatory region nucleic acid binding/GO:0001227:DNA-binding …	-			DUF659,Dimer_Tnp_hAT
changtai-vs-jinchuan	ENSBGRG00000000166	ZNF654	-	Zinc finger protein	zinc finger protein 654 isoform X2	Zinc finger protein	GO:0000981:DNA-binding transcription factor activity, RNA polymerase II-specific/GO:0003674:molecular_function/GO:0003700:DNA-binding transcription factor activity/GO:0006355:regulation of transcription, DNA-templated/GO:0006357:regulation of transcription by RNA polymerase II/GO:0008150:biological_process/GO:0009889:regulation of biosynthetic process/GO:0010468:regulation of gene expression/GO:0…	-			DUF4518,zf-C2H2
changtai-vs-jinchuan	ENSBGRG00000000168	NECTIN3	-		Poliovirus receptor-related protein 3, partial	Poliovirus receptor-related	GO:0000003:reproduction/GO:0001654:eye development/GO:0002088:lens development in camera-type eye/GO:0002089:lens morphogenesis in camera-type eye/GO:0003674:molecular_function/GO:0005102:signaling receptor binding/GO:0005488:binding/GO:0005515:protein binding/GO:0005575:cellular_component/GO:0005623:obsolete cell/GO:0005886:plasma membrane/GO:0005887:integral component of plasma membrane/GO:0005…	-	K06592:poliovirus receptor-related protein 3,	ko04514:Cell adhesion molecules,ko04520:Adherens junction,	C2-set_2,Ig_2,Ig_3,RVT_1,V-set,ig
changtai-vs-jinchuan	ENSBGRG00000000210	PLCL1	Phosphoinositide-specific phospholipase C;Signal transduction mechanisms	Inactive phospholipase C-like protein	inactive phospholipase C-like protein 1 isoform X1	Phospholipase C-like	GO:0001932:regulation of protein phosphorylation/GO:0003674:molecular_function/GO:0003824:catalytic activity/GO:0004620:phospholipase activity/GO:0004629:phospholipase C activity/GO:0005102:signaling receptor binding/GO:0005488:binding/GO:0005515:protein binding/GO:0005575:cellular_component/GO:0005623:obsolete cell/GO:0005886:plasma membrane/GO:0007154:cell communication/GO:0007165:signal transd…	-	K15375:inactive phospholipase C-like protein 1,	ko04727:GABAergic synapse,	C2,EF-hand_like,PH_12,PI-PLC-X,PI-PLC-Y,Peptidase_M3
changtai-vs-jinchuan	ENSBGRG00000000281	JMJD6	-	Bifunctional arginine demethylase and lysyl-hydroxylase	hypothetical protein	Arginine demethylase and	GO:0001525:angiogenesis/GO:0001568:blood vessel development/GO:0001654:eye development/GO:0001655:urogenital system development/GO:0001775:cell activation/GO:0001786:phosphatidylserine binding/GO:0001822:kidney development/GO:0001932:regulation of protein phosphorylation/GO:0001933:negative regulation of protein phosphorylation/GO:0001944:vasculature development/GO:0002040:sprouting angiogenesis/…	-			Cupin_8,JmjC
changtai-vs-jinchuan	ENSBGRG00000000284	ETV6	-	Transcription factor	transcription factor ETV6	Ets variant 6	GO:0000003:reproduction/GO:0000122:negative regulation of transcription by RNA polymerase II/GO:0000165:MAPK cascade/GO:0000976:transcription regulatory region sequence-specific DNA binding/GO:0000977:RNA polymerase II transcription regulatory region sequence-specific DNA binding/GO:0000978:RNA polymerase II cis-regulatory region sequence-specific DNA binding/GO:0000981:DNA-binding transcription …	-	K03211:ETS translocation variant 6/7,	ko05202:Transcriptional misregulation in cancer,	DUF2722,Ets,SAM_PNT
changtai-vs-jinchuan	ENSBGRG00000000288	PDE11A	-	Dual 3,5-cyclic-AMP and -GMP phosphodiesterase	PREDICTED: dual 3,5-cyclic-AMP and -GMP phosphodiesterase 11A	Dual 3,5-cyclic-AMP and -GMP phosphodiesterase	GO:0000166:nucleotide binding/GO:0003674:molecular_function/GO:0003824:catalytic activity/GO:0004112:cyclic-nucleotide phosphodiesterase activity/GO:0004114:3,5-cyclic-nucleotide phosphodiesterase activity/GO:0004115:3,5-cyclic-AMP phosphodiesterase activity/GO:0004118:cGMP-stimulated cyclic-nucleotide phosphodiesterase activity/GO:0005488:binding/GO:0005575:cellular_component/GO:0005622:intracel…	3.1.4.17,3.1.4.35	K13298:dual 3,5-cyclic-AMP and -GMP phosphodiesterase 11 ,	ko00230:Purine metabolism,ko04934:Cushing syndrome,ko05032:Morphine addiction,	GAF,PDEase_I
changtai-vs-jinchuan	ENSBGRG00000000369	ABCA4	Lipid exporter ABCA1 and related proteins, ABC superfamily;	Retinal-specific phospholipid-transporting ATPase	PREDICTED: retinal-specific ATP-binding cassette transporter isoform X2	ATP-binding cassette	GO:0000166:nucleotide binding/GO:0001523:retinoid metabolic process/GO:0001750:photoreceptor outer segment/GO:0001894:tissue homeostasis/GO:0001895:retina homeostasis/GO:0003008:system process/GO:0003674:molecular_function/GO:0003824:catalytic activity/GO:0004012:/GO:0005215:transporter activity/GO:0005319:lipid transporter activity/GO:0005395:obsolete eye pigment precursor transporter activity/G…	-	K05641:ATP-binding cassette, subfamily A (ABC1), member 1,K05644:ATP-binding cassette, subfamily A (ABC1), member 4,	ko02010:ABC transporters,ko04975:Fat digestion and absorption,ko04979:Cholesterol metabolism,	AAA_21,ABC2_membrane_3,ABC_tran,RVT_1
changtai-vs-jinchuan	ENSBGRG00000000403
changtai-vs-jinchuan	ENSBGRG00000000414
changtai-vs-jinchuan	ENSBGRG00000000567	CWH43	-	PGAP2-interacting protein	PGAP2-interacting protein	Cell wall biogenesis 43 C-terminal homolog	-	-			-
changtai-vs-jinchuan	ENSBGRG00000000613	GABRB2	-	Gamma-aminobutyric acid receptor subunit	PREDICTED: gamma-aminobutyric acid receptor subunit beta-2 isoform X1	cellular response to histamine	GO:0003008:system process/GO:0003674:molecular_function/GO:0004888:transmembrane signaling receptor activity/GO:0004890:GABA-A receptor activity/GO:0005215:transporter activity/GO:0005216:ion channel activity/GO:0005230:extracellular ligand-gated ion channel activity/GO:0005237:inhibitory extracellular ligand-gated ion channel activity/GO:0005253:anion channel activity/GO:0005254:chloride channel…	-	K05181:gamma-aminobutyric acid receptor subunit beta,	ko04080:Neuroactive ligand-receptor interaction,ko04723:Retrograde endocannabinoid signaling,ko04726:Serotonergic synapse,ko04727:GABAergic synapse,ko05032:Morphine addiction,ko05033:Nicotine addiction,	Lig_chan,Neur_chan_LBD,Neur_chan_memb
changtai-vs-jinchuan	ENSBGRG00000000622	Col25a1	-	Collagen alpha-1(XXV) chain	collagen alpha-1(XXV) chain isoform X1	-	-	-	-	-	-
changtai-vs-jinchuan	ENSBGRG00000000666	TEK	Fibroblast/platelet-derived growth factor receptor and related receptor tyrosine kinases;Signal transduction mechanisms	Angiopoietin-1 receptor	angiopoietin-1 receptor precursor	Tyrosine kinase	GO:0000165:MAPK cascade/GO:0000902:cell morphogenesis/GO:0000904:cell morphogenesis involved in differentiation/GO:0001101:response to acid chemical/GO:0001525:angiogenesis/GO:0001568:blood vessel development/GO:0001569:branching involved in blood vessel morphogenesis/GO:0001570:vasculogenesis/GO:0001655:urogenital system development/GO:0001666:response to hypoxia/GO:0001763:morphogenesis of a br…	2.7.10.1,3.1.3.48	K05121:endothelial-specific receptor tyrosine kinase ,K05695:receptor-type tyrosine-protein phosphatase F ,	ko04010:MAPK signaling pathway,ko04014:Ras signaling pathway,ko04015:Rap1 signaling pathway,ko04066:HIF-1 signaling pathway,ko04151:PI3K-Akt signaling pathway,ko04514:Cell adhesion molecules,ko04520:Adherens junction,ko04910:Insulin signaling pathway,ko04931:Insulin resistance,ko05323:Rheumatoid arthritis,	EGF,EGF_2,EGF_CA,I-set,Ig_Tie2_1,Laminin_EGF,PAN_1,Pkinase_Tyr,fn3,ig
changtai-vs-jinchuan	ENSBGRG00000000667
changtai-vs-jinchuan	ENSBGRG00000000760	EPHA6	Tyrosine kinase, EPH (ephrin) receptor family;Signal transduction mechanisms	Ephrin type-A receptor	TPA: hCG1811380-like	Ephrin receptor ligand binding domain	GO:0005575:cellular_component/GO:0005622:intracellular anatomical structure/GO:0005623:obsolete cell/GO:0005634:nucleus/GO:0005654:nucleoplasm/GO:0016020:membrane/GO:0031974:membrane-enclosed lumen/GO:0031981:nuclear lumen/GO:0043226:organelle/GO:0043227:membrane-bounded organelle/GO:0043229:intracellular organelle/GO:0043231:intracellular membrane-bounded organelle/GO:0043233:organelle lumen/GO:…	2.7.10.1	K05107:Eph receptor A6 ,	ko04360:Axon guidance,	EphA2_TM,Ephrin_lbd,Ephrin_rec_like,Pkinase_Tyr,SAM_1,SAM_2,fn3
changtai-vs-jinchuan	ENSBGRG00000000763	Unc5c	-	Netrin receptor	netrin receptor UNC5C isoform X2	Netrin receptor	GO:0000003:reproduction/GO:0000902:cell morphogenesis/GO:0000904:cell morphogenesis involved in differentiation/GO:0001558:regulation of cell growth/GO:0001667:ameboidal-type cell migration/GO:0003002:regionalization/GO:0003006:developmental process involved in reproduction/GO:0003674:molecular_function/GO:0004888:transmembrane signaling receptor activity/GO:0005042:netrin receptor activity/GO:00…	-	K07521:netrin receptor unc-5,	ko04360:Axon guidance,	C2-set_2,CC2-LZ,Death,I-set,Ig_2,Ig_3,Serpin,TSP_1,UPA,ZU5
changtai-vs-jinchuan	ENSBGRG00000000776	CCDC80	-	Coiled-coil domain-containing protein	coiled-coil domain-containing protein 80 isoform X1	Coiled-coil domain-containing protein 80	GO:0001756:somitogenesis/GO:0001968:fibronectin binding/GO:0003002:regionalization/GO:0003674:molecular_function/GO:0005488:binding/GO:0005515:protein binding/GO:0005539:glycosaminoglycan binding/GO:0005575:cellular_component/GO:0005576:extracellular region/GO:0005604:basement membrane/GO:0005614:interstitial matrix/GO:0007275:multicellular organism development/GO:0007389:pattern specification pr…	-			DUF4174
changtai-vs-jinchuan	ENSBGRG00000000817	P3H2	-	Prolyl 3-hydroxylase	prolyl 3-hydroxylase 2 precursor	Prolyl 3-hydroxylase 2	GO:0003674:molecular_function/GO:0003824:catalytic activity/GO:0005575:cellular_component/GO:0005576:extracellular region/GO:0005604:basement membrane/GO:0005622:intracellular anatomical structure/GO:0005623:obsolete cell/GO:0005737:cytoplasm/GO:0005783:endoplasmic reticulum/GO:0005788:endoplasmic reticulum lumen/GO:0005794:Golgi apparatus/GO:0006464:cellular protein modification process/GO:00068…	1.14.11.7			2OG-FeII_Oxy_3,TPR_8
changtai-vs-jinchuan	ENSBGRG00000001020	LINC00032	-	Putative uncharacterized protein encoded by	RNA exonuclease 1 homolog	ElonginA binding-protein 1	GO:0005575:cellular_component/GO:0005622:intracellular anatomical structure/GO:0005623:obsolete cell/GO:0005634:nucleus/GO:0008150:biological_process/GO:0009892:negative regulation of metabolic process/GO:0010468:regulation of gene expression/GO:0010605:negative regulation of macromolecule metabolic process/GO:0010629:negative regulation of gene expression/GO:0019222:regulation of metabolic proce…	-	K14570:RNA exonuclease 1 ,	ko03008:Ribosome biogenesis in eukaryotes,	Afaf,EloA-BP1,RNase_T
changtai-vs-jinchuan	ENSBGRG00000001036	MYBPC1	Projectin/twitchin and related proteins;Cytoskeleton	Myosin-binding protein C, slow-type	PREDICTED: myosin-binding protein C, slow-type isoform X2	Myosin-binding protein C, slow-type isoform	GO:0003008:system process/GO:0003012:muscle system process/GO:0003674:molecular_function/GO:0003779:actin binding/GO:0005198:structural molecule activity/GO:0005488:binding/GO:0005515:protein binding/GO:0005575:cellular_component/GO:0005622:intracellular anatomical structure/GO:0005623:obsolete cell/GO:0005737:cytoplasm/GO:0005829:cytosol/GO:0005856:cytoskeleton/GO:0005859:muscle myosin complex/G…	-			I-set,fn3,ig
changtai-vs-jinchuan	ENSBGRG00000001062	TPRG1	-	Tumor protein p63-regulated gene 1 protein	hypothetical protein	Tumor protein p63 regulated 1	GO:0005575:cellular_component/GO:0005622:intracellular anatomical structure/GO:0005623:obsolete cell/GO:0005737:cytoplasm/GO:0044424:obsolete intracellular part/GO:0044464:obsolete cell part	-			hSac2
changtai-vs-jinchuan	ENSBGRG00000001121	LPP	-	Lipoma-preferred partner	PREDICTED: lipoma-preferred partner isoform X1	LIM domain containing preferred translocation partner in lipoma	GO:0000003:reproduction/GO:0001725:stress fiber/GO:0001763:morphogenesis of a branching structure/GO:0002009:morphogenesis of an epithelium/GO:0002165:instar larval or pupal development/GO:0003674:molecular_function/GO:0005488:binding/GO:0005515:protein binding/GO:0005575:cellular_component/GO:0005622:intracellular anatomical structure/GO:0005623:obsolete cell/GO:0005634:nucleus/GO:0005737:cytopl…	-	K12792:thyroid receptor-interacting protein 6,	ko04621:NOD-like receptor signaling pathway,	DEAD,LIM,PP-binding,Thioesterase
changtai-vs-jinchuan	ENSBGRG00000001143	NFXL1	-	NF-X1-type zinc finger protein	NF-X1-type zinc finger protein NFXL1 isoform X2	Nuclear transcription factor, X-box	GO:0000122:negative regulation of transcription by RNA polymerase II/GO:0000976:transcription regulatory region sequence-specific DNA binding/GO:0000977:RNA polymerase II transcription regulatory region sequence-specific DNA binding/GO:0000981:DNA-binding transcription factor activity, RNA polymerase II-specific/GO:0000982:/GO:0001012:/GO:0001067:regulatory region nucleic acid binding/GO:0001078:…	-			DDE_3,zf-NF-X1
changtai-vs-jinchuan	ENSBGRG00000001148	ZNF385B	-	Zinc finger protein	PREDICTED: zinc finger protein 385B	zinc finger protein 385B	GO:0001650:fibrillar center/GO:0002039:p53 binding/GO:0003674:molecular_function/GO:0003676:nucleic acid binding/GO:0003723:RNA binding/GO:0005488:binding/GO:0005515:protein binding/GO:0005575:cellular_component/GO:0005622:intracellular anatomical structure/GO:0005623:obsolete cell/GO:0005634:nucleus/GO:0005730:nucleolus/GO:0006915:apoptotic process/GO:0007154:cell communication/GO:0007165:signal…	-			zf-met
changtai-vs-jinchuan	ENSBGRG00000001157	-	-	-	reverse transcriptase family protein, partial	Reverse transcriptase (RNA-dependent DNA polymerase)	-	-			Ldl_recept_b,RVT_1,Transposase_22
changtai-vs-jinchuan	ENSBGRG00000001279
changtai-vs-jinchuan	ENSBGRG00000001342	CERKL	-	Ceramide kinase-like protein	ceramide kinase-like protein	Ceramide kinase-like	GO:0005575:cellular_component/GO:0005622:intracellular anatomical structure/GO:0005623:obsolete cell/GO:0005634:nucleus/GO:0005730:nucleolus/GO:0005737:cytoplasm/GO:0005783:endoplasmic reticulum/GO:0005794:Golgi apparatus/GO:0005802:trans-Golgi network/GO:0005829:cytosol/GO:0008150:biological_process/GO:0010941:regulation of cell death/GO:0012505:endomembrane system/GO:0031974:membrane-enclosed l…	-			DAGK_cat
changtai-vs-jinchuan	ENSBGRG00000001355	PLXNC1	-		plexin-C1 isoform X1	Plexin cytoplasmic RasGAP domain	GO:0003674:molecular_function/GO:0005102:signaling receptor binding/GO:0005488:binding/GO:0005515:protein binding/GO:0005575:cellular_component/GO:0005623:obsolete cell/GO:0005886:plasma membrane/GO:0007155:cell adhesion/GO:0007162:negative regulation of cell adhesion/GO:0007275:multicellular organism development/GO:0007399:nervous system development/GO:0008150:biological_process/GO:0008360:regul…	-	K06572:plexin C,	ko04360:Axon guidance,	Filamin,PSI,Plexin_cytopl,Sema,TIG
changtai-vs-jinchuan	ENSBGRG00000001433
changtai-vs-jinchuan	ENSBGRG00000001464	PCP4L1	-	Purkinje cell protein 4-like protein	Purkinje cell protein 4-like protein 1	Purkinje cell protein	-	-			-
changtai-vs-jinchuan	ENSBGRG00000001495	TMEFF2	-		transmembrane protein with EGF like and two follistatin like domains 2	Transmembrane protein with EGF like and two follistatin like domains 2	GO:0002009:morphogenesis of an epithelium/GO:0002011:morphogenesis of an epithelial sheet/GO:0005575:cellular_component/GO:0005576:extracellular region/GO:0006928:movement of cell or subcellular component/GO:0006950:response to stress/GO:0008150:biological_process/GO:0009611:response to wounding/GO:0009653:anatomical structure morphogenesis/GO:0009888:tissue development/GO:0009889:regulation of b…	-			Kazal_2
changtai-vs-jinchuan	ENSBGRG00000001496	MACC1	-	Metastasis-associated in colon cancer protein	PREDICTED: metastasis-associated in colon cancer protein 1	in colon cancer	GO:0000976:transcription regulatory region sequence-specific DNA binding/GO:0000977:RNA polymerase II transcription regulatory region sequence-specific DNA binding/GO:0000981:DNA-binding transcription factor activity, RNA polymerase II-specific/GO:0001012:/GO:0001067:regulatory region nucleic acid binding/GO:0001228:DNA-binding transcription activator activity, RNA polymerase II-specific/GO:00036…	-			SH3_2,ZU5
changtai-vs-jinchuan	ENSBGRG00000001510	TENM2	-		teneurin-2 isoform X1	GHH signature containing HNH/Endo VII superfamily nuclease toxin	GO:0000003:reproduction/GO:0000122:negative regulation of transcription by RNA polymerase II/GO:0000226:microtubule cytoskeleton organization/GO:0000902:cell morphogenesis/GO:0000904:cell morphogenesis involved in differentiation/GO:0001654:eye development/GO:0001745:compound eye morphogenesis/GO:0001751:compound eye photoreceptor cell differentiation/GO:0001754:eye photoreceptor cell differentia…	-			Aminotran_1_2,EGF,EGF_2,Laminin_EGF,Mito_carr,NHL,RHS_repeat,Ten_N,Tox-GHH,hEGF
changtai-vs-jinchuan	ENSBGRG00000001558	MCUB	-	Calcium uniporter regulatory subunit MCUb, mitochondrial	calcium uniporter regulatory subunit MCUb, mitochondrial	Mitochondrial calcium uniporter dominant negative beta subunit	GO:0003674:molecular_function/GO:0005246:calcium channel regulator activity/GO:0005575:cellular_component/GO:0005622:intracellular anatomical structure/GO:0005623:obsolete cell/GO:0005737:cytoplasm/GO:0005739:mitochondrion/GO:0005740:mitochondrial envelope/GO:0005743:mitochondrial inner membrane/GO:0006810:transport/GO:0006811:ion transport/GO:0006812:cation transport/GO:0006816:calcium ion trans…	-	K20858:calcium uniporter protein, mitochondrial,	ko04020:Calcium signaling pathway,ko04218:Cellular senescence,ko04621:NOD-like receptor signaling pathway,	MCU
changtai-vs-jinchuan	ENSBGRG00000001645	METAP1	Methionine aminopeptidase;Translation, ribosomal structure and biogenesis	Methionine aminopeptidase	PREDICTED: methionine aminopeptidase 1	Methionine aminopeptidase	GO:0003674:molecular_function/GO:0003824:catalytic activity/GO:0004177:aminopeptidase activity/GO:0005575:cellular_component/GO:0005622:intracellular anatomical structure/GO:0005623:obsolete cell/GO:0005737:cytoplasm/GO:0005829:cytosol/GO:0006417:regulation of translation/GO:0006464:cellular protein modification process/GO:0006508:proteolysis/GO:0006807:nitrogen compound metabolic process/GO:0008…	3.4.11.18			DUF316,FBA_2,Peptidase_M24,zf-C6H2
changtai-vs-jinchuan	ENSBGRG00000001666	CASP6	-		caspase-6	Caspase 6	GO:0000302:response to reactive oxygen species/GO:0001654:eye development/GO:0002088:lens development in camera-type eye/GO:0002525:acute inflammatory response to non-antigenic stimulus/GO:0002526:acute inflammatory response/GO:0003674:molecular_function/GO:0003824:catalytic activity/GO:0004175:endopeptidase activity/GO:0004197:cysteine-type endopeptidase activity/GO:0005488:binding/GO:0005515:pr…	3.4.22.59,3.4.22.60	K04396:caspase 6 ,K04397:caspase 7 ,	ko04210:Apoptosis,ko04215:Apoptosis - multiple species,ko04668:TNF signaling pathway,ko04932:Non-alcoholic fatty liver disease,ko05010:Alzheimer disease,ko05133:Pertussis,ko05134:Legionellosis,ko05200:Pathways in cancer,	PLA2G12,Peptidase_C14
changtai-vs-jinchuan	ENSBGRG00000001695	Adh5	Alcohol dehydrogenase, class III;Secondary metabolites biosynthesis, transport and catabolism	Alcohol dehydrogenase	alcohol dehydrogenase class-3	alcohol dehydrogenase	GO:0001505:regulation of neurotransmitter levels/GO:0001523:retinoid metabolic process/GO:0002237:response to molecule of bacterial origin/GO:0003008:system process/GO:0003013:circulatory system process/GO:0003016:respiratory system process/GO:0003674:molecular_function/GO:0003824:catalytic activity/GO:0004022:alcohol dehydrogenase (NAD+) activity/GO:0004024:alcohol dehydrogenase activity, zinc-d…	1.1.1.1,1.1.1.284	K00121:S-(hydroxymethyl)glutathione dehydrogenase / alcohol dehydrogenase ,K13980:alcohol dehydrogenase 4 ,	ko00010:Glycolysis / Gluconeogenesis,ko00071:Fatty acid degradation,ko00350:Tyrosine metabolism,ko00830:Retinol metabolism,ko00980:Metabolism of xenobiotics by cytochrome P450,ko00982:Drug metabolism - cytochrome P450,ko05204:Chemical carcinogenesis - DNA adducts,	ADH_N,ADH_zinc_N
changtai-vs-jinchuan	ENSBGRG00000001743	KCNH8	K+-channel ERG and related proteins, contain PAS/PAC sensor domain;	Potassium voltage-gated channel subfamily H member	PREDICTED: potassium voltage-gated channel subfamily H member 8	Potassium voltage-gated channel, subfamily H	GO:0000981:DNA-binding transcription factor activity, RNA polymerase II-specific/GO:0003674:molecular_function/GO:0003700:DNA-binding transcription factor activity/GO:0003705:/GO:0005215:transporter activity/GO:0005216:ion channel activity/GO:0005244:voltage-gated ion channel activity/GO:0005249:voltage-gated potassium channel activity/GO:0005261:cation channel activity/GO:0005267:potassium chann…	-			Denso_VP4,FLYWCH,Ion_trans,Ion_trans_2,PAS_9,Ribosomal_L21e,cNMP_binding
changtai-vs-jinchuan	ENSBGRG00000001762	STAT4	-	Signal transducer and activator of transcription	signal transducer and activator of transcription 4	Signal transducer and activator of transcription	GO:0000976:transcription regulatory region sequence-specific DNA binding/GO:0000977:RNA polymerase II transcription regulatory region sequence-specific DNA binding/GO:0000978:RNA polymerase II cis-regulatory region sequence-specific DNA binding/GO:0000981:DNA-binding transcription factor activity, RNA polymerase II-specific/GO:0000982:/GO:0000987:cis-regulatory region sequence-specific DNA bindin…	-	K11222:signal transducer and activator of transcription 4,	ko04217:Necroptosis,ko04630:JAK-STAT signaling pathway,ko04658:Th1 and Th2 cell differentiation,ko05161:Hepatitis B,ko05200:Pathways in cancer,ko05321:Inflammatory bowel disease,	SH2,STAT_alpha,STAT_bind,STAT_int
changtai-vs-jinchuan	ENSBGRG00000001793	ADH4	Alcohol dehydrogenase, class III;Secondary metabolites biosynthesis, transport and catabolism	All-trans-retinol dehydrogenase [NAD(+)]	Alcohol dehydrogenase 4, partial	Alcohol dehydrogenase 4 (class II), pi polypeptide	GO:0000003:reproduction/GO:0000166:nucleotide binding/GO:0001523:retinoid metabolic process/GO:0003674:molecular_function/GO:0003824:catalytic activity/GO:0003960:NADPH:quinone reductase activity/GO:0004022:alcohol dehydrogenase (NAD+) activity/GO:0004024:alcohol dehydrogenase activity, zinc-dependent/GO:0004030:aldehyde dehydrogenase [NAD(P)+] activity/GO:0004032:alditol:NADP+ 1-oxidoreductase a…	1.1.1.1	K13980:alcohol dehydrogenase 4 ,	ko00010:Glycolysis / Gluconeogenesis,ko00071:Fatty acid degradation,ko00350:Tyrosine metabolism,ko00830:Retinol metabolism,ko00980:Metabolism of xenobiotics by cytochrome P450,ko00982:Drug metabolism - cytochrome P450,ko05204:Chemical carcinogenesis - DNA adducts,	ADH_N,ADH_zinc_N,RVT_1
changtai-vs-jinchuan	ENSBGRG00000001823
changtai-vs-jinchuan	ENSBGRG00000001901	FOXP2	-	Forkhead box protein	TPA: forkhead box P2-like isoform 6	forkhead box	GO:0000003:reproduction/GO:0000122:negative regulation of transcription by RNA polymerase II/GO:0000976:transcription regulatory region sequence-specific DNA binding/GO:0000977:RNA polymerase II transcription regulatory region sequence-specific DNA binding/GO:0000978:RNA polymerase II cis-regulatory region sequence-specific DNA binding/GO:0000981:DNA-binding transcription factor activity, RNA pol…	-			FOXP-CC,Forkhead
changtai-vs-jinchuan	ENSBGRG00000001995	-	-	LINE-1 retrotransposable element ORF2 protein	hypothetical protein M6C051_2648	-	GO:0003674:molecular_function/GO:0003824:catalytic activity/GO:0003964:RNA-directed DNA polymerase activity/GO:0006139:nucleobase-containing compound metabolic process/GO:0006259:DNA metabolic process/GO:0006278:RNA-dependent DNA biosynthetic process/GO:0006725:cellular aromatic compound metabolic process/GO:0006807:nitrogen compound metabolic process/GO:0008150:biological_process/GO:0008152:meta…	-			DUF1725,Exo_endo_phos,Exo_endo_phos_2
changtai-vs-jinchuan	ENSBGRG00000002043
changtai-vs-jinchuan	ENSBGRG00000002089	ATF6	CREB/ATF family transcription factor;Transcription	Cyclic AMP-dependent transcription factor ATF-6 alpha	PREDICTED: cyclic AMP-dependent transcription factor ATF-6 alpha	Cyclic AMP-dependent transcription factor ATF-6	GO:0000139:Golgi membrane/GO:0000976:transcription regulatory region sequence-specific DNA binding/GO:0000977:RNA polymerase II transcription regulatory region sequence-specific DNA binding/GO:0000978:RNA polymerase II cis-regulatory region sequence-specific DNA binding/GO:0000981:DNA-binding transcription factor activity, RNA polymerase II-specific/GO:0000982:/GO:0000987:cis-regulatory region se…	-	K09054:cyclic AMP-dependent transcription factor ATF-6 alpha,	ko04141:Protein processing in endoplasmic reticulum,ko05010:Alzheimer disease,	bZIP_1
changtai-vs-jinchuan	ENSBGRG00000002150	IFI44	-	Interferon-induced protein	TPA: histocompatibility 28-like	Interferon-induced protein 44	GO:0008150:biological_process/GO:0009605:response to external stimulus/GO:0009607:response to biotic stimulus/GO:0009615:response to virus/GO:0043207:response to external biotic stimulus/GO:0050896:response to stimulus/GO:0051704:multi-organism process/GO:0051707:response to other organism	-			MMR_HSR1,TLD
changtai-vs-jinchuan	ENSBGRG00000002186	DNAJC10	Thioredoxin/protein disulfide isomerase;Posttranslational modification, protein turnover, chaperones	DnaJ homolog subfamily C member	DnaJ-like protein subfamily C member 10, partial	homolog subfamily C member	GO:0001671:ATPase activator activity/GO:0001932:regulation of protein phosphorylation/GO:0001933:negative regulation of protein phosphorylation/GO:0003674:molecular_function/GO:0003824:catalytic activity/GO:0005488:binding/GO:0005515:protein binding/GO:0005575:cellular_component/GO:0005622:intracellular anatomical structure/GO:0005623:obsolete cell/GO:0005737:cytoplasm/GO:0005783:endoplasmic reti…	-	K09530:DnaJ homolog subfamily C member 10 ,	ko04141:Protein processing in endoplasmic reticulum,	DnaJ,Thioredoxin
changtai-vs-jinchuan	ENSBGRG00000002205	CNTNAP5	-	Contactin-associated protein-like	PREDICTED: contactin-associated protein-like 5	protein)-like	GO:0001505:regulation of neurotransmitter levels/GO:0001700:embryonic development via the syncytial blastoderm/GO:0002009:morphogenesis of an epithelium/GO:0003007:heart morphogenesis/GO:0003008:system process/GO:0003013:circulatory system process/GO:0003015:heart process/GO:0005575:cellular_component/GO:0005623:obsolete cell/GO:0005886:plasma membrane/GO:0005887:integral component of plasma memb…	-	K07379:contactin associated protein 1,K07380:contactin associated protein-like 2,	ko04514:Cell adhesion molecules,	ACPS,DPCD,EGF,F5_F8_type_C,Laminin_G_2
changtai-vs-jinchuan	ENSBGRG00000002206	KIF13B	Kinesin-like protein;Cytoskeleton	Kinesin-like protein	kinesin-like protein KIF13B isoform X1	Kinesin-like protein	GO:0000226:microtubule cytoskeleton organization/GO:0001775:cell activation/GO:0002376:immune system process/GO:0003674:molecular_function/GO:0003774:motor activity/GO:0003777:microtubule motor activity/GO:0003824:catalytic activity/GO:0005488:binding/GO:0005515:protein binding/GO:0005575:cellular_component/GO:0005622:intracellular anatomical structure/GO:0005623:obsolete cell/GO:0005737:cytoplas…	-			ALS2CR8,CAP_GLY,DUF3694,EF-hand_5,FHA,KIF1B,Kinesin,Kinesin_assoc
changtai-vs-jinchuan	ENSBGRG00000002251
changtai-vs-jinchuan	ENSBGRG00000002309	LUM	FOG: Leucine rich repeat;General function prediction only	Lumican	PREDICTED: lumican	Leucine rich repeat N-terminal domain	GO:0000323:lytic vacuole/GO:0001501:skeletal system development/GO:0001817:regulation of cytokine production/GO:0001819:positive regulation of cytokine production/GO:0003008:system process/GO:0003674:molecular_function/GO:0005198:structural molecule activity/GO:0005201:extracellular matrix structural constituent/GO:0005488:binding/GO:0005518:collagen binding/GO:0005575:cellular_component/GO:00055…	-	K08122:lumican,	ko05205:Proteoglycans in cancer,	LRRNT,LRR_4,LRR_6,LRR_8
changtai-vs-jinchuan	ENSBGRG00000002317
changtai-vs-jinchuan	ENSBGRG00000002324	CLDN18	-		PREDICTED: claudin-18 isoform X1	Plays a major role in tight junction-specific obliteration of the intercellular space, through calcium- independent cell-adhesion activity	GO:0002682:regulation of immune system process/GO:0002683:negative regulation of immune system process/GO:0002761:regulation of myeloid leukocyte differentiation/GO:0002762:negative regulation of myeloid leukocyte differentiation/GO:0003674:molecular_function/GO:0005488:binding/GO:0005515:protein binding/GO:0005575:cellular_component/GO:0005623:obsolete cell/GO:0005886:plasma membrane/GO:0005911:…	-	K06087:claudin,	ko04514:Cell adhesion molecules,ko04530:Tight junction,ko04670:Leukocyte transendothelial migration,ko05160:Hepatitis C,	PMP22_Claudin
changtai-vs-jinchuan	ENSBGRG00000002328	KERA	FOG: Leucine rich repeat;General function prediction only	Keratocan	PREDICTED: keratocan	Keratocan	GO:0000323:lytic vacuole/GO:0001654:eye development/GO:0005575:cellular_component/GO:0005576:extracellular region/GO:0005615:extracellular space/GO:0005622:intracellular anatomical structure/GO:0005623:obsolete cell/GO:0005737:cytoplasm/GO:0005764:lysosome/GO:0005773:vacuole/GO:0005775:vacuolar lumen/GO:0005794:Golgi apparatus/GO:0005796:Golgi lumen/GO:0006022:aminoglycan metabolic process/GO:000…	-			LRRNT,LRR_5,LRR_6,LRR_8
changtai-vs-jinchuan	ENSBGRG00000002331	SSBP2	-	Single-stranded DNA-binding protein	single-stranded DNA-binding protein 2 isoform 1	Single-stranded DNA binding protein, SSDP	GO:0000976:transcription regulatory region sequence-specific DNA binding/GO:0000977:RNA polymerase II transcription regulatory region sequence-specific DNA binding/GO:0000978:RNA polymerase II cis-regulatory region sequence-specific DNA binding/GO:0000981:DNA-binding transcription factor activity, RNA polymerase II-specific/GO:0000982:/GO:0000987:cis-regulatory region sequence-specific DNA bindin…	-			SSDP
changtai-vs-jinchuan	ENSBGRG00000002338	PIK3R3	-	Phosphatidylinositol 3-kinase regulatory subunit gamma	phosphatidylinositol 3-kinase regulatory subunit gamma isoform X1	regulatory subunit	GO:0001678:cellular glucose homeostasis/GO:0001784:phosphotyrosine residue binding/GO:0002119:nematode larval development/GO:0002164:larval development/GO:0003674:molecular_function/GO:0003824:catalytic activity/GO:0005068:transmembrane receptor protein tyrosine kinase adaptor activity/GO:0005102:signaling receptor binding/GO:0005158:insulin receptor binding/GO:0005159:insulin-like growth factor …	-	K02649:phosphoinositide-3-kinase regulatory subunit alpha/beta/delta,	ko01521:EGFR tyrosine kinase inhibitor resistance,ko01522:Endocrine resistance,ko01524:Platinum drug resistance,ko04012:ErbB signaling pathway,ko04014:Ras signaling pathway,ko04015:Rap1 signaling pathway,ko04024:cAMP signaling pathway,ko04062:Chemokine signaling pathway,ko04066:HIF-1 signaling pathway,ko04068:FoxO signaling pathway,ko04070:Phosphatidylinositol signaling system,ko04071:Sphingolipi…	C1_1,PI3K_P85_iSH2,RhoGAP,SAM_1,SAM_2,SH2,SH3_2,SH3_9
changtai-vs-jinchuan	ENSBGRG00000002458	MRPL4	Ribosomal protein L4;Translation, ribosomal structure and biogenesis	39S ribosomal protein L4, mitochondrial	PREDICTED: 39S ribosomal protein L4, mitochondrial isoform X2	Ribosomal protein L4	GO:0000313:organellar ribosome/GO:0000315:organellar large ribosomal subunit/GO:0003674:molecular_function/GO:0003676:nucleic acid binding/GO:0003723:RNA binding/GO:0003735:structural constituent of ribosome/GO:0005198:structural molecule activity/GO:0005488:binding/GO:0005575:cellular_component/GO:0005622:intracellular anatomical structure/GO:0005623:obsolete cell/GO:0005737:cytoplasm/GO:0005739…	-	K02926:large subunit ribosomal protein L4,	ko03010:Ribosome,	CBF,Ribosomal_L4
changtai-vs-jinchuan	ENSBGRG00000002479	PIK3C2G	-	Phosphatidylinositol 4-phosphate 3-kinase C2 domain-containing subunit gamma	phosphatidylinositol 4-phosphate 3-kinase C2 domain-containing subunit gamma isoform X1	Phosphatidylinositol 4-phosphate 3-kinase C2 domain-containing subunit	GO:0003674:molecular_function/GO:0003824:catalytic activity/GO:0005575:cellular_component/GO:0005622:intracellular anatomical structure/GO:0005623:obsolete cell/GO:0005634:nucleus/GO:0005635:nuclear envelope/GO:0005737:cytoplasm/GO:0005794:Golgi apparatus/GO:0005829:cytosol/GO:0005886:plasma membrane/GO:0005942:phosphatidylinositol 3-kinase complex/GO:0006629:lipid metabolic process/GO:0006644:ph…	2.7.1.154	K00923:phosphatidylinositol-4-phosphate 3-kinase ,	ko00562:Inositol phosphate metabolism,ko04070:Phosphatidylinositol signaling system,	C2,PI3K_C2,PI3K_rbd,PI3Ka,PI3_PI4_kinase,PX
changtai-vs-jinchuan	ENSBGRG00000002495
changtai-vs-jinchuan	ENSBGRG00000002512	ZGRF1	Superfamily I DNA and RNA helicases and helicase subunits;Replication, recombination and repair	Protein	PREDICTED: LOW QUALITY PROTEIN: protein ZGRF1	Zinc finger, GRF-type containing 1	-	-			AAA_11,AAA_12,DUF2439,zf-GRF
changtai-vs-jinchuan	ENSBGRG00000002625	ICAM1	-	Intercellular adhesion molecule	hypothetical protein	Intercellular adhesion	GO:0000003:reproduction/GO:0001505:regulation of neurotransmitter levels/GO:0001678:cellular glucose homeostasis/GO:0001772:immunological synapse/GO:0001775:cell activation/GO:0001885:endothelial cell development/GO:0001932:regulation of protein phosphorylation/GO:0001934:positive regulation of protein phosphorylation/GO:0002064:epithelial cell development/GO:0002250:adaptive immune response/GO:0…	-	K06490:intercellular adhesion molecule 1,	ko04064:NF-kappa B signaling pathway,ko04514:Cell adhesion molecules,ko04650:Natural killer cell mediated cytotoxicity,ko04668:TNF signaling pathway,ko04670:Leukocyte transendothelial migration,ko04933:AGE-RAGE signaling pathway in diabetic complications,ko05143:African trypanosomiasis,ko05144:Malaria,ko05150:Staphylococcus aureus infection,ko05164:Influenza A,ko05166:Human T-cell leukemia virus …	C2-set_2,I-set,ICAM_N,Ig_2,Ig_3
changtai-vs-jinchuan	ENSBGRG00000002672	XRCC4	-	DNA repair protein	PREDICTED: DNA repair protein XRCC4 isoform X2	X-ray repair	GO:0000109:nucleotide-excision repair complex/GO:0000228:nuclear chromosome/GO:0000722:telomere maintenance via recombination/GO:0000723:telomere maintenance/GO:0000726:non-recombinational repair/GO:0000781:chromosome, telomeric region/GO:0000784:/GO:0001701:in utero embryonic development/GO:0001775:cell activation/GO:0002200:somatic diversification of immune receptors/GO:0002204:somatic recombin…	-	K10886:DNA-repair protein XRCC4,	ko03450:Non-homologous end-joining,	Ig_3,XRCC4
changtai-vs-jinchuan	ENSBGRG00000002688	-	-	-	hypothetical protein M6K229_2708	Reverse transcriptase (RNA-dependent DNA polymerase)	-	-			Ldl_recept_b,RVT_1,Transposase_22
changtai-vs-jinchuan	ENSBGRG00000002691	PTPN3	-	Tyrosine-protein phosphatase non-receptor type	tyrosine-protein phosphatase non-receptor type 3 isoform X3	phosphatase, non-receptor type	GO:0000902:cell morphogenesis/GO:0000904:cell morphogenesis involved in differentiation/GO:0001784:phosphotyrosine residue binding/GO:0002028:regulation of sodium ion transport/GO:0003254:regulation of membrane depolarization/GO:0003674:molecular_function/GO:0003824:catalytic activity/GO:0004721:phosphoprotein phosphatase activity/GO:0004725:protein tyrosine phosphatase activity/GO:0005488:bindin…	3.1.3.48			FA,FERM_C,FERM_M,FERM_N,PDZ,Y_phosphatase
changtai-vs-jinchuan	ENSBGRG00000002694
changtai-vs-jinchuan	ENSBGRG00000002703	IWS1	U4/U6-associated splicing factor PRP4;RNA processing and modification	Protein IWS1 homolog	TPA: hypothetical protein isoform 1	IWS1, SUPT6H interacting protein	GO:0000414:regulation of histone H3-K36 methylation/GO:0005575:cellular_component/GO:0005622:intracellular anatomical structure/GO:0005623:obsolete cell/GO:0005634:nucleus/GO:0005654:nucleoplasm/GO:0006139:nucleobase-containing compound metabolic process/GO:0006351:transcription, DNA-templated/GO:0006354:DNA-templated transcription, elongation/GO:0006355:regulation of transcription, DNA-templated…	-			Med26,SelK_SelG
changtai-vs-jinchuan	ENSBGRG00000002761	NSUN7	-	Putative methyltransferase	PREDICTED: putative methyltransferase NSUN7	NOP2 Sun RNA methyltransferase family member 7	GO:0006928:movement of cell or subcellular component/GO:0006996:organelle organization/GO:0007005:mitochondrion organization/GO:0008150:biological_process/GO:0009987:cellular process/GO:0016043:cellular component organization/GO:0030317:flagellated sperm motility/GO:0030382:sperm mitochondrion organization/GO:0040011:locomotion/GO:0048870:cell motility/GO:0051179:localization/GO:0051674:localizat…	-			Methyltr_RsmB-F
changtai-vs-jinchuan	ENSBGRG00000002762	RGS5	-	Regulator of G-protein signaling	regulator of G-protein signaling 5	Regulator of G-protein signaling 5	GO:0003674:molecular_function/GO:0005096:GTPase activator activity/GO:0005575:cellular_component/GO:0005622:intracellular anatomical structure/GO:0005623:obsolete cell/GO:0005737:cytoplasm/GO:0005829:cytosol/GO:0005886:plasma membrane/GO:0007154:cell communication/GO:0007165:signal transduction/GO:0007186:G protein-coupled receptor signaling pathway/GO:0008047:enzyme activator activity/GO:0008150…	-			RGS
changtai-vs-jinchuan	ENSBGRG00000002774
changtai-vs-jinchuan	ENSBGRG00000002809	BANK1	-	B-cell scaffold protein with ankyrin repeats	B-cell scaffold protein with ankyrin repeats isoform X1	B-cell scaffold protein with ankyrin	GO:0001775:cell activation/GO:0001817:regulation of cytokine production/GO:0001818:negative regulation of cytokine production/GO:0001932:regulation of protein phosphorylation/GO:0001934:positive regulation of protein phosphorylation/GO:0002376:immune system process/GO:0002682:regulation of immune system process/GO:0002683:negative regulation of immune system process/GO:0002694:regulation of leuko…	-			DBB
changtai-vs-jinchuan	ENSBGRG00000002823	EDIL3	-	EGF-like repeat and discoidin I-like domain-containing protein	EGF-like repeat and discoidin I-like domain-containing protein 3 isoform X1	EGF-like repeat and discoidin I-like domain-containing protein	GO:0003674:molecular_function/GO:0005102:signaling receptor binding/GO:0005178:integrin binding/GO:0005488:binding/GO:0005515:protein binding/GO:0005575:cellular_component/GO:0005576:extracellular region/GO:0008150:biological_process/GO:0010810:regulation of cell-substrate adhesion/GO:0010811:positive regulation of cell-substrate adhesion/GO:0030155:regulation of cell adhesion/GO:0044877:protein-…	-			EGF,F5_F8_type_C,PAN_4,hEGF
changtai-vs-jinchuan	ENSBGRG00000002825	PALM2	-		PREDICTED: paralemmin-2	Paralemmin	-	-			AKAP2_C,Paralemmin
changtai-vs-jinchuan	ENSBGRG00000002834	TRBV19	-	T cell receptor beta variable	PREDICTED: uncharacterized protein LOC102273059	Immunoglobulin V-set domain	-	-			V-set
changtai-vs-jinchuan	ENSBGRG00000002836	UQCRH	-	Cytochrome b-c1 complex subunit 6, mitochondrial	unnamed protein product	Ubiquinol-cytochrome C reductase hinge protein	GO:0003674:molecular_function/GO:0003824:catalytic activity/GO:0005488:binding/GO:0005575:cellular_component/GO:0005622:intracellular anatomical structure/GO:0005623:obsolete cell/GO:0005737:cytoplasm/GO:0005739:mitochondrion/GO:0005740:mitochondrial envelope/GO:0005743:mitochondrial inner membrane/GO:0005746:mitochondrial respirasome/GO:0005750:mitochondrial respiratory chain complex III/GO:0006…	-	K00416:ubiquinol-cytochrome c reductase subunit 6,	ko00190:Oxidative phosphorylation,ko04260:Cardiac muscle contraction,ko04714:Thermogenesis,ko04932:Non-alcoholic fatty liver disease,ko05010:Alzheimer disease,ko05012:Parkinson disease,ko05016:Huntington disease,	UCR_hinge
changtai-vs-jinchuan	ENSBGRG00000002933	-	-	UPF0524 protein C3orf70 homolog	UPF0524 protein C3orf70 homolog	UPF0524 protein C3orf70 homolog	-	-			UPF0524
changtai-vs-jinchuan	ENSBGRG00000002942	QtsA-14622	-	Uncharacterized protein C12orf50 homolog	PREDICTED: uncharacterized protein C12orf50 homolog	protein C12orf50 homolog	-	-			zf-CCCH_3
changtai-vs-jinchuan	ENSBGRG00000002960	FAM13B	-	Protein	PREDICTED: protein FAM13B isoform X1	Family with sequence similarity 13 member B	GO:0003674:molecular_function/GO:0005096:GTPase activator activity/GO:0005575:cellular_component/GO:0005622:intracellular anatomical structure/GO:0005623:obsolete cell/GO:0005737:cytoplasm/GO:0005829:cytosol/GO:0008047:enzyme activator activity/GO:0008150:biological_process/GO:0009966:regulation of signal transduction/GO:0010646:regulation of cell communication/GO:0023051:regulation of signaling/…	-			RhoGAP
changtai-vs-jinchuan	ENSBGRG00000002972	CBWD2	Putative GTPases (G3E family);General function prediction only	COBW domain-containing protein	PREDICTED: COBW domain-containing protein 2 isoform X1	COBW domain-containing protein	-	-			CobW_C,cobW
changtai-vs-jinchuan	ENSBGRG00000002979	POLQ	Superfamily II helicase;General function prediction only	DNA polymerase theta	PREDICTED: LOW QUALITY PROTEIN: DNA polymerase theta	DNA polymerase theta	GO:0000018:regulation of DNA recombination/GO:0000724:double-strand break repair via homologous recombination/GO:0000725:recombinational repair/GO:0000726:non-recombinational repair/GO:0002200:somatic diversification of immune receptors/GO:0002376:immune system process/GO:0002377:immunoglobulin production/GO:0002440:production of molecular mediator of immune response/GO:0002520:immune system deve…	2.7.7.7			APG9,DEAD,DNA_pol_A,DNA_pol_A_exo1,Helicase_C
changtai-vs-jinchuan	ENSBGRG00000002989	SVEP1	-	Sushi, von Willebrand factor type A, EGF and pentraxin domain-containing protein	sushi, von Willebrand factor type A, EGF and pentraxin domain-containing protein 1	Sushi, von Willebrand factor type A, EGF and pentraxin	GO:0003674:molecular_function/GO:0003682:chromatin binding/GO:0005488:binding/GO:0005575:cellular_component/GO:0005576:extracellular region	-			EGF,EGF_2,EGF_3,EGF_CA,Ephrin_rec_like,FXa_inhibition,HYR,Kazal_2,Kunitz_BPTI,Laminin_G_3,Lectin_C,Pentaxin,Rep-A_N,Sushi,VWA,hEGF
changtai-vs-jinchuan	ENSBGRG00000003045	Defb43	-	Beta-defensin	beta-defensin 43-like	defense response to bacterium	GO:0001817:regulation of cytokine production/GO:0001819:positive regulation of cytokine production/GO:0002237:response to molecule of bacterial origin/GO:0002376:immune system process/GO:0002682:regulation of immune system process/GO:0002684:positive regulation of immune system process/GO:0002685:regulation of leukocyte migration/GO:0002687:positive regulation of leukocyte migration/GO:0002688:re…	-			Defensin_beta_2
changtai-vs-jinchuan	ENSBGRG00000003051	MRPL47	-	39S ribosomal protein L47, mitochondrial	39S ribosomal protein L47, mitochondrial	ribosomal protein L47	GO:0000313:organellar ribosome/GO:0000315:organellar large ribosomal subunit/GO:0003674:molecular_function/GO:0003735:structural constituent of ribosome/GO:0005198:structural molecule activity/GO:0005575:cellular_component/GO:0005622:intracellular anatomical structure/GO:0005623:obsolete cell/GO:0005737:cytoplasm/GO:0005739:mitochondrion/GO:0005740:mitochondrial envelope/GO:0005743:mitochondrial …	-			MRP-L47
changtai-vs-jinchuan	ENSBGRG00000003066	WNT3A	-	Protein	protein Wnt-3a	family, member 3A	GO:0000902:cell morphogenesis/GO:0000904:cell morphogenesis involved in differentiation/GO:0001101:response to acid chemical/GO:0001503:ossification/GO:0001558:regulation of cell growth/GO:0001649:osteoblast differentiation/GO:0001654:eye development/GO:0001664:G protein-coupled receptor binding/GO:0001701:in utero embryonic development/GO:0001704:formation of primary germ layer/GO:0001707:mesode…	-	K00312:wingless-type MMTV integration site family, member 3,	ko04150:mTOR signaling pathway,ko04310:Wnt signaling pathway,ko04390:Hippo signaling pathway,ko04550:Signaling pathways regulating pluripotency of stem cells,ko04916:Melanogenesis,ko04934:Cushing syndrome,ko05165:Human papillomavirus infection,ko05166:Human T-cell leukemia virus 1 infection,ko05200:Pathways in cancer,ko05205:Proteoglycans in cancer,ko05206:MicroRNAs in cancer,ko05217:Basal cell c…	wnt
changtai-vs-jinchuan	ENSBGRG00000003073	ABCA12	Lipid exporter ABCA1 and related proteins, ABC superfamily;	ATP-binding cassette sub-family A member	PREDICTED: ATP-binding cassette sub-family A member 12	ATP-binding cassette sub-family A	GO:0000166:nucleotide binding/GO:0003674:molecular_function/GO:0003824:catalytic activity/GO:0005102:signaling receptor binding/GO:0005215:transporter activity/GO:0005319:lipid transporter activity/GO:0005488:binding/GO:0005515:protein binding/GO:0005524:ATP binding/GO:0005575:cellular_component/GO:0005622:intracellular anatomical structure/GO:0005623:obsolete cell/GO:0005737:cytoplasm/GO:0005886…	-	K05646:ATP-binding cassette, subfamily A (ABC1), member 12,	ko02010:ABC transporters,	ABC2_membrane_3,ABC_tran
changtai-vs-jinchuan	ENSBGRG00000003080	CALCRL	-	Calcitonin gene-related peptide type 1 receptor	PREDICTED: calcitonin gene-related peptide type 1 receptor	Calcitonin gene-related peptide type 1	GO:0000003:reproduction/GO:0000323:lytic vacuole/GO:0001525:angiogenesis/GO:0001568:blood vessel development/GO:0001605:adrenomedullin receptor activity/GO:0001635:calcitonin gene-related peptide receptor activity/GO:0001653:peptide receptor activity/GO:0001756:somitogenesis/GO:0001944:vasculature development/GO:0003002:regionalization/GO:0003674:molecular_function/GO:0004888:transmembrane signal…	-	K04576:calcitonin receptor,K04577:calcitonin receptor-like,	ko04080:Neuroactive ligand-receptor interaction,ko04270:Vascular smooth muscle contraction,ko04380:Osteoclast differentiation,	7tm_2,HRM,TIL
changtai-vs-jinchuan	ENSBGRG00000003086	ACTL6A	Actin-related protein - Arp4p/Act3p;Cytoskeleton	Actin-like protein	actin-like protein 6A	Actin	GO:0000123:histone acetyltransferase complex/GO:0000228:nuclear chromosome/GO:0000278:mitotic cell cycle/GO:0000281:mitotic cytokinesis/GO:0000785:chromatin/GO:0000790:/GO:0000902:cell morphogenesis/GO:0000904:cell morphogenesis involved in differentiation/GO:0000910:cytokinesis/GO:0001654:eye development/GO:0003407:neural retina development/GO:0003674:molecular_function/GO:0003682:chromatin bind…	-	K11340:actin-like protein 6A,K11652:actin-like protein 6B,	ko04714:Thermogenesis,ko05225:Hepatocellular carcinoma,	Actin,LSM,Suf
changtai-vs-jinchuan	ENSBGRG00000003138	NFKB1	FOG: Ankyrin repeat;General function prediction only	Nuclear factor NF-kappa-B p105 subunit	PREDICTED: nuclear factor NF-kappa-B p105 subunit isoform X1	nuclear factor	GO:0000122:negative regulation of transcription by RNA polymerase II/GO:0000165:MAPK cascade/GO:0000228:nuclear chromosome/GO:0000785:chromatin/GO:0000790:/GO:0000791:euchromatin/GO:0000902:cell morphogenesis/GO:0000904:cell morphogenesis involved in differentiation/GO:0000976:transcription regulatory region sequence-specific DNA binding/GO:0000977:RNA polymerase II transcription regulatory regio…	-	K02580:nuclear factor NF-kappa-B p105 subunit,K04469:nuclear factor of kappa light polypeptide gene enhancer in B-cells 2,	ko01523:Antifolate resistance,ko04010:MAPK signaling pathway,ko04014:Ras signaling pathway,ko04024:cAMP signaling pathway,ko04062:Chemokine signaling pathway,ko04064:NF-kappa B signaling pathway,ko04066:HIF-1 signaling pathway,ko04071:Sphingolipid signaling pathway,ko04151:PI3K-Akt signaling pathway,ko04210:Apoptosis,ko04211:Longevity regulating pathway,ko04218:Cellular senescence,ko04380:Osteocl…	Ank,Ank_2,Ank_3,Ank_4,Ank_5,Death,RHD_DNA_bind,RHD_dimer
changtai-vs-jinchuan	ENSBGRG00000003176	FRMD3	-	FERM domain-containing protein	FERM domain-containing protein 3 isoform X1	FERM domain-containing protein 3 isoform	GO:0003674:molecular_function/GO:0005198:structural molecule activity/GO:0005200:structural constituent of cytoskeleton/GO:0005488:binding/GO:0005515:protein binding/GO:0005575:cellular_component/GO:0005622:intracellular anatomical structure/GO:0005623:obsolete cell/GO:0005856:cytoskeleton/GO:0006996:organelle organization/GO:0007010:cytoskeleton organization/GO:0008092:cytoskeletal protein bindi…	-			FA,FERM_C,FERM_M,FERM_N
changtai-vs-jinchuan	ENSBGRG00000003179	Camk2d	Ca2+/calmodulin-dependent protein kinase, EF-Hand protein superfamily;Signal transduction mechanisms	Calcium/calmodulin-dependent protein kinase type II subunit delta	calcium/calmodulin-dependent protein kinase type II subunit delta isoform X10	Calcium calmodulin-dependent protein kinase involved in the regulation of Ca(2 ) homeostatis and excitation-contraction coupling (ECC) in heart by targeting ion channels, transporters and accessory proteins involved in Ca(2 ) influx into the myocyte, Ca(2 ) release from the sarcoplasmic reticulum (SR), SR Ca(2 ) uptake and Na( ) and K( ) channel transport. Targets also transcription factors and s…	GO:0000003:reproduction/GO:0000082:G1/S transition of mitotic cell cycle/GO:0000165:MAPK cascade/GO:0000278:mitotic cell cycle/GO:0001558:regulation of cell growth/GO:0001666:response to hypoxia/GO:0001932:regulation of protein phosphorylation/GO:0001934:positive regulation of protein phosphorylation/GO:0002026:regulation of the force of heart contraction/GO:0002027:regulation of heart rate/GO:00…	2.7.11.17	K04515:calcium/calmodulin-dependent protein kinase (CaM kinase) II ,	ko04012:ErbB signaling pathway,ko04020:Calcium signaling pathway,ko04024:cAMP signaling pathway,ko04066:HIF-1 signaling pathway,ko04114:Oocyte meiosis,ko04217:Necroptosis,ko04261:Adrenergic signaling in cardiomyocytes,ko04310:Wnt signaling pathway,ko04360:Axon guidance,ko04713:Circadian entrainment,ko04720:Long-term potentiation,ko04722:Neurotrophin signaling pathway,ko04725:Cholinergic synapse,k…	CaMKII_AD,Pkinase
changtai-vs-jinchuan	ENSBGRG00000003254	CFDP2	-	Craniofacial development protein	endonuclease/exonuclease/phosphatase family protein, partial	Endonuclease/Exonuclease/phosphatase family	-	-			Exo_endo_phos,Exo_endo_phos_2,RVT_1
changtai-vs-jinchuan	ENSBGRG00000003261	BARD1	FOG: Ankyrin repeat;General function prediction only	BRCA1-associated RING domain protein	PREDICTED: BRCA1-associated RING domain protein 1 isoform X1	BRCA1-associated RING domain protein	GO:0000003:reproduction/GO:0000151:ubiquitin ligase complex/GO:0000152:nuclear ubiquitin ligase complex/GO:0000209:protein polyubiquitination/GO:0000726:non-recombinational repair/GO:0000729:DNA double-strand break processing/GO:0001894:tissue homeostasis/GO:0003674:molecular_function/GO:0003676:nucleic acid binding/GO:0003723:RNA binding/GO:0003824:catalytic activity/GO:0004842:ubiquitin-protein…	-	K10683:BRCA1-associated RING domain protein 1,	ko03440:Homologous recombination,	Ank_2,Ank_3,Ank_4,Ank_5,BRCT,BRCT_2,zf-RING_5,zf-RING_6
changtai-vs-jinchuan	ENSBGRG00000003264	ZMAT3	-	Zinc finger matrin-type protein	zinc finger matrin-type protein 3 isoform X2	Zinc finger, matrin-type	GO:0001558:regulation of cell growth/GO:0002039:p53 binding/GO:0003674:molecular_function/GO:0003676:nucleic acid binding/GO:0003723:RNA binding/GO:0005488:binding/GO:0005515:protein binding/GO:0005575:cellular_component/GO:0005622:intracellular anatomical structure/GO:0005623:obsolete cell/GO:0005634:nucleus/GO:0005654:nucleoplasm/GO:0005730:nucleolus/GO:0005886:plasma membrane/GO:0006915:apopto…	-	K10137:zinc finger, matrin type 3,	ko04115:p53 signaling pathway,	zf-C2H2_jaz,zf-met
changtai-vs-jinchuan	ENSBGRG00000003282	RABGGTB	Protein geranylgeranyltransferase type II, beta subunit;Posttranslational modification, protein turnover, chaperones	Geranylgeranyl transferase type-2 subunit beta	geranylgeranyl transferase type-2 subunit beta	geranylgeranyl transferase type-2 subunit	GO:0003008:system process/GO:0003674:molecular_function/GO:0003824:catalytic activity/GO:0004659:prenyltransferase activity/GO:0004661:protein geranylgeranyltransferase activity/GO:0004663:Rab geranylgeranyltransferase activity/GO:0005488:binding/GO:0005515:protein binding/GO:0005575:cellular_component/GO:0005622:intracellular anatomical structure/GO:0005623:obsolete cell/GO:0005737:cytoplasm/GO:…	2.5.1.60,3.2.1.52	K12373:hexosaminidase ,	ko00511:Other glycan degradation,ko00513:Various types of N-glycan biosynthesis,ko00520:Amino sugar and nucleotide sugar metabolism,ko00531:Glycosaminoglycan degradation,ko00603:Glycosphingolipid biosynthesis - globo and isoglobo series,ko00604:Glycosphingolipid biosynthesis - ganglio series,ko04142:Lysosome,	CHB_HEX,CHB_HEX_C,Glyco_hydro_20,Prenyltrans,TYW3
changtai-vs-jinchuan	ENSBGRG00000003308
changtai-vs-jinchuan	ENSBGRG00000003314
changtai-vs-jinchuan	ENSBGRG00000003317
changtai-vs-jinchuan	ENSBGRG00000003318	IGSF21	-	Immunoglobulin superfamily member	immunoglobulin superfamily member 21 isoform X1	superfamily member 21	GO:0005575:cellular_component/GO:0005623:obsolete cell/GO:0005886:plasma membrane/GO:0007275:multicellular organism development/GO:0007399:nervous system development/GO:0008150:biological_process/GO:0009897:external side of plasma membrane/GO:0009986:cell surface/GO:0009987:cellular process/GO:0016020:membrane/GO:0016043:cellular component organization/GO:0021700:developmental maturation/GO:00312…	-			Ig_2,Ig_3,V-set,ig
changtai-vs-jinchuan	ENSBGRG00000003371	CHI3L2	-	Chitinase-3-like protein	PREDICTED: chitinase-3-like protein 2	Chitinase 3-like 2	GO:0003674:molecular_function/GO:0005488:binding/GO:0005575:cellular_component/GO:0005622:intracellular anatomical structure/GO:0005623:obsolete cell/GO:0005737:cytoplasm/GO:0008061:chitin binding/GO:0008144:drug binding/GO:0044424:obsolete intracellular part/GO:0044464:obsolete cell part/GO:0097367:carbohydrate derivative binding	3.2.1.14	K01183:chitinase ,	ko00520:Amino sugar and nucleotide sugar metabolism,	Glyco_hydro_18
changtai-vs-jinchuan	ENSBGRG00000003389	NAALADL2	-	Inactive N-acetylated-alpha-linked acidic dipeptidase-like protein	PREDICTED: inactive N-acetylated-alpha-linked acidic dipeptidase-like protein 2 isoform X1	Inactive N-acetylated-alpha-linked acidic dipeptidase-like protein 2-like	GO:0005575:cellular_component/GO:0005622:intracellular anatomical structure/GO:0005623:obsolete cell/GO:0005634:nucleus/GO:0005654:nucleoplasm/GO:0031974:membrane-enclosed lumen/GO:0031981:nuclear lumen/GO:0043226:organelle/GO:0043227:membrane-bounded organelle/GO:0043229:intracellular organelle/GO:0043231:intracellular membrane-bounded organelle/GO:0043233:organelle lumen/GO:0044422:obsolete org…	3.4.17.21			Peptidase_M28,TFR_dimer
changtai-vs-jinchuan	ENSBGRG00000003457	Nlgn1	Carboxylesterase type B;Lipid transport and metabolism		PREDICTED: neuroligin-1 isoform X3	Neuroligin-1 isoform X1	GO:0000902:cell morphogenesis/GO:0001505:regulation of neurotransmitter levels/GO:0001540:amyloid-beta binding/GO:0001941:postsynaptic membrane organization/GO:0001956:positive regulation of neurotransmitter secretion/GO:0002087:regulation of respiratory gaseous exchange by nervous system process/GO:0003008:system process/GO:0003674:molecular_function/GO:0003824:catalytic activity/GO:0005102:sign…	-	K07378:neuroligin,	ko04514:Cell adhesion molecules,	COesterase
changtai-vs-jinchuan	ENSBGRG00000003466	DOCK8	-	Dedicator of cytokinesis protein	PREDICTED: dedicator of cytokinesis protein 8 isoform X2	dedicator of cytokinesis	GO:0001771:immunological synapse formation/GO:0001775:cell activation/GO:0002376:immune system process/GO:0002682:regulation of immune system process/GO:0002684:positive regulation of immune system process/GO:0002685:regulation of leukocyte migration/GO:0002687:positive regulation of leukocyte migration/GO:0002694:regulation of leukocyte activation/GO:0002696:positive regulation of leukocyte acti…	-			DHR-2,DOCK-C2,DOCK_N,DUF3398
changtai-vs-jinchuan	ENSBGRG00000003473	EPHB2	Tyrosine kinase, EPH (ephrin) receptor family;Signal transduction mechanisms	Ephrin type-B receptor	hypothetical protein JEQ12_010125	Ephrin receptor ligand binding domain	GO:0000003:reproduction/GO:0000902:cell morphogenesis/GO:0000904:cell morphogenesis involved in differentiation/GO:0001101:response to acid chemical/GO:0001525:angiogenesis/GO:0001540:amyloid-beta binding/GO:0001556:oocyte maturation/GO:0001568:blood vessel development/GO:0001654:eye development/GO:0001655:urogenital system development/GO:0001667:ameboidal-type cell migration/GO:0001763:morphogen…	2.7.10.1	K05104:Eph receptor A3 ,K05105:Eph receptor A4 ,K05106:Eph receptor A5 ,K05108:EphA7 ,K05110:Eph receptor B1 ,K05111:Eph receptor B2 ,K05112:Eph receptor B3 ,K05113:Eph receptor B4 ,	ko04360:Axon guidance,	EphA2_TM,Ephrin_lbd,Ephrin_rec_like,Pkinase_Tyr,SAM_1,SAM_2,fn3
changtai-vs-jinchuan	ENSBGRG00000003493	PPP6R2	-	Serine/threonine-protein phosphatase 6 regulatory subunit	serine/threonine-protein phosphatase 6 regulatory subunit 2 isoform X8	phosphatase 6, regulatory subunit	GO:0001932:regulation of protein phosphorylation/GO:0001933:negative regulation of protein phosphorylation/GO:0003674:molecular_function/GO:0005488:binding/GO:0005515:protein binding/GO:0005575:cellular_component/GO:0005622:intracellular anatomical structure/GO:0005623:obsolete cell/GO:0005737:cytoplasm/GO:0005829:cytosol/GO:0008150:biological_process/GO:0009892:negative regulation of metabolic p…	-			DUF1992,DnaJ,SAPS
changtai-vs-jinchuan	ENSBGRG00000003498	VWC2L	-	von Willebrand factor C domain-containing protein	von Willebrand factor C domain-containing protein 2-like precursor	Von Willebrand factor C	GO:0005575:cellular_component/GO:0005576:extracellular region/GO:0005615:extracellular space/GO:0005623:obsolete cell/GO:0005886:plasma membrane/GO:0005887:integral component of plasma membrane/GO:0006355:regulation of transcription, DNA-templated/GO:0006357:regulation of transcription by RNA polymerase II/GO:0007275:multicellular organism development/GO:0007399:nervous system development/GO:0008…	-			VWC
changtai-vs-jinchuan	ENSBGRG00000003501	SPATA16	-	Spermatogenesis-associated protein	PREDICTED: spermatogenesis-associated protein 16	Spermatogenesis associated 16	GO:0001669:acrosomal vesicle/GO:0005575:cellular_component/GO:0005622:intracellular anatomical structure/GO:0005623:obsolete cell/GO:0005737:cytoplasm/GO:0005794:Golgi apparatus/GO:0012505:endomembrane system/GO:0030141:secretory granule/GO:0031410:cytoplasmic vesicle/GO:0031982:vesicle/GO:0043226:organelle/GO:0043227:membrane-bounded organelle/GO:0043229:intracellular organelle/GO:0043231:intrac…	-			NYD-SP12_N
changtai-vs-jinchuan	ENSBGRG00000003519	SPAG16	WD40 repeat-containing protein;Function unknown	Sperm-associated antigen 16 protein	sperm-associated antigen 16 protein isoform X1	antigen 16	GO:0000003:reproduction/GO:0000226:microtubule cytoskeleton organization/GO:0001539:cilium or flagellum-dependent cell motility/GO:0001578:microtubule bundle formation/GO:0003006:developmental process involved in reproduction/GO:0003341:cilium movement/GO:0003674:molecular_function/GO:0005488:binding/GO:0005515:protein binding/GO:0005575:cellular_component/GO:0005622:intracellular anatomical stru…	-			WD40
changtai-vs-jinchuan	ENSBGRG00000003532
changtai-vs-jinchuan	ENSBGRG00000003565	OVGP1	-	Oviduct-specific glycoprotein (Fragment)	oviduct-specific glycoprotein isoform X1	Binds to oocyte zona pellucida in vivo. May play a role in the fertilization process and or early embryonic development	GO:0000003:reproduction/GO:0003674:molecular_function/GO:0003824:catalytic activity/GO:0004553:hydrolase activity, hydrolyzing O-glycosyl compounds/GO:0004568:chitinase activity/GO:0005488:binding/GO:0005575:cellular_component/GO:0005576:extracellular region/GO:0005622:intracellular anatomical structure/GO:0005623:obsolete cell/GO:0005737:cytoplasm/GO:0005829:cytosol/GO:0006022:aminoglycan metabo…	3.2.1.14	K01183:chitinase ,	ko00520:Amino sugar and nucleotide sugar metabolism,	Glyco_hydro_18
changtai-vs-jinchuan	ENSBGRG00000003613	PBX3	Transcription factor MEIS1 and related HOX domain proteins;Transcription	Pre-B-cell leukemia transcription factor	pre-B-cell leukemia transcription factor 3 isoform 1	PBC domain	GO:0000060:obsolete protein import into nucleus, translocation/GO:0000976:transcription regulatory region sequence-specific DNA binding/GO:0000977:RNA polymerase II transcription regulatory region sequence-specific DNA binding/GO:0000980:/GO:0000981:DNA-binding transcription factor activity, RNA polymerase II-specific/GO:0001012:/GO:0001067:regulatory region nucleic acid binding/GO:0001158:/GO:00…	-	K09355:pre-B-cell leukemia transcription factor 1,K15610:pre-B-cell leukemia transcription factor 3,	ko04927:Cortisol synthesis and secretion,ko04934:Cushing syndrome,ko05202:Transcriptional misregulation in cancer,	Homeobox,PBC
changtai-vs-jinchuan	ENSBGRG00000003619	ACSS3	Acyl-coenzyme A synthetases/AMP-(fatty) acid ligases;Lipid transport and metabolism	Acyl-CoA synthetase short-chain family member 3, mitochondrial	TPA: acyl-CoA synthetase short-chain family member 3, mitochondrial precursor	acyl-CoA synthetase short-chain family member 3	GO:0003674:molecular_function/GO:0003824:catalytic activity/GO:0003987:acetate-CoA ligase activity/GO:0005575:cellular_component/GO:0005622:intracellular anatomical structure/GO:0005623:obsolete cell/GO:0005737:cytoplasm/GO:0005739:mitochondrion/GO:0005759:mitochondrial matrix/GO:0006082:organic acid metabolic process/GO:0006091:generation of precursor metabolites and energy/GO:0006629:lipid meta…	6.2.1.17	K01908:propionyl-CoA synthetase ,	ko00640:Propanoate metabolism,	ACAS_N,AMP-binding,AMP-binding_C,RVT_1
changtai-vs-jinchuan	ENSBGRG00000003686	ANKS1B	CASK-interacting adaptor protein (caskin) and related proteins with ankyrin repeats and SAM domain;Signal transduction mechanisms	Ankyrin repeat and sterile alpha motif domain-containing protein	PREDICTED: ankyrin repeat and sterile alpha motif domain-containing protein 1B isoform X1	Ankyrin repeat and sterile alpha motif domain containing 1B	GO:0003674:molecular_function/GO:0005102:signaling receptor binding/GO:0005488:binding/GO:0005515:protein binding/GO:0005575:cellular_component/GO:0005622:intracellular anatomical structure/GO:0005623:obsolete cell/GO:0005634:nucleus/GO:0005654:nucleoplasm/GO:0005737:cytoplasm/GO:0005829:cytosol/GO:0005886:plasma membrane/GO:0006928:movement of cell or subcellular component/GO:0006929:substrate-d…	-			Ank,Ank_2,Ank_3,Ank_4,Ank_5,PID,SAM_1,SAM_2
changtai-vs-jinchuan	ENSBGRG00000003757	GTF2F2	-	General transcription factor IIF subunit	general transcription factor IIF subunit 2	General transcription factor IIF	GO:0000375:RNA splicing, via transesterification reactions/GO:0000377:RNA splicing, via transesterification reactions with bulged adenosine as nucleophile/GO:0000398:mRNA splicing, via spliceosome/GO:0000428:DNA-directed RNA polymerase complex/GO:0000988:obsolete transcription factor activity, protein binding/GO:0000990:obsolete transcription factor activity, core RNA polymerase binding/GO:000099…	3.6.4.12	K03139:transcription initiation factor TFIIF subunit beta ,	ko03022:Basal transcription factors,	TFIIF_beta
changtai-vs-jinchuan	ENSBGRG00000003789	NCEH1	-	Neutral cholesterol ester hydrolase	Neutral cholesterol ester hydrolase 1, partial	neutral cholesterol ester hydrolase 1	GO:0003674:molecular_function/GO:0003824:catalytic activity/GO:0004771:sterol esterase activity/GO:0005488:binding/GO:0005575:cellular_component/GO:0005622:intracellular anatomical structure/GO:0005623:obsolete cell/GO:0005737:cytoplasm/GO:0005783:endoplasmic reticulum/GO:0005789:endoplasmic reticulum membrane/GO:0006464:cellular protein modification process/GO:0006470:protein dephosphorylation/G…	3.1.1.3	K14349:neutral cholesterol ester hydrolase 1 ,	ko04927:Cortisol synthesis and secretion,ko04934:Cushing syndrome,ko04976:Bile secretion,ko04979:Cholesterol metabolism,	7TM_GPCR_Srw,Abhydrolase_3
changtai-vs-jinchuan	ENSBGRG00000003805	GRIK2	-	Glutamate receptor ionotropic, kainate	PREDICTED: glutamate receptor ionotropic, kainate 2 isoform X2	Glutamate receptor ionotropic, kainate	GO:0001508:action potential/GO:0001662:behavioral fear response/GO:0001932:regulation of protein phosphorylation/GO:0002209:behavioral defense response/GO:0003008:system process/GO:0003674:molecular_function/GO:0004888:transmembrane signaling receptor activity/GO:0004970:ionotropic glutamate receptor activity/GO:0005215:transporter activity/GO:0005216:ion channel activity/GO:0005230:extracellular…	-	K05201:glutamate receptor, ionotropic kainate 1,K05202:glutamate receptor, ionotropic kainate 2,K05203:glutamate receptor, ionotropic kainate 3,	ko04080:Neuroactive ligand-receptor interaction,ko04724:Glutamatergic synapse,	ANF_receptor,Cornifin,Lig_chan,Lig_chan-Glu_bd,SBP_bac_3,Tetraspannin
changtai-vs-jinchuan	ENSBGRG00000003831	PTPRQ	-	Phosphatidylinositol phosphatase PTPRQ	phosphatidylinositol phosphatase PTPRQ isoform X3	Protein tyrosine phosphatase, catalytic domain	GO:0008150:biological_process/GO:0045595:regulation of cell differentiation/GO:0045598:regulation of fat cell differentiation/GO:0050789:regulation of biological process/GO:0050793:regulation of developmental process/GO:0050794:regulation of cellular process/GO:0065007:biological regulation	3.1.3.48	K05694:receptor-type tyrosine-protein phosphatase beta ,	ko04520:Adherens junction,	Y_phosphatase,fn3
changtai-vs-jinchuan	ENSBGRG00000003842	KCTD4	-	BTB/POZ domain-containing protein	PREDICTED: BTB/POZ domain-containing protein KCTD4	BTB POZ domain-containing protein KCTD4	-	-			BTB_2
changtai-vs-jinchuan	ENSBGRG00000003926
changtai-vs-jinchuan	ENSBGRG00000003929	FNDC3B	Projectin/twitchin and related proteins;Cytoskeleton	Fibronectin type III domain-containing protein	fibronectin type III domain-containing protein 3B	fibronectin type III	GO:0000902:cell morphogenesis/GO:0000904:cell morphogenesis involved in differentiation/GO:0005575:cellular_component/GO:0005622:intracellular anatomical structure/GO:0005623:obsolete cell/GO:0005737:cytoplasm/GO:0005783:endoplasmic reticulum/GO:0006928:movement of cell or subcellular component/GO:0007155:cell adhesion/GO:0007275:multicellular organism development/GO:0008150:biological_process/GO…	-			fn3
changtai-vs-jinchuan	ENSBGRG00000004003	CAPN7	Cytosolic Ca2+-dependent cysteine protease (calpain), large subunit (EF-Hand protein superfamily);		TPA: calpain 7-like	calpain 7	GO:0003674:molecular_function/GO:0003824:catalytic activity/GO:0004175:endopeptidase activity/GO:0004197:cysteine-type endopeptidase activity/GO:0004198:calcium-dependent cysteine-type endopeptidase activity/GO:0005488:binding/GO:0005515:protein binding/GO:0005575:cellular_component/GO:0005622:intracellular anatomical structure/GO:0005623:obsolete cell/GO:0005634:nucleus/GO:0005737:cytoplasm/GO:0…	-			Calpain_III,GCIP,MIT,Peptidase_C2,UCH,UPAR_LY6_2,WBP-1
changtai-vs-jinchuan	ENSBGRG00000004023	KLHL5	-	Kelch-like protein	TPA: kelch-like 5-like	Kelch-like protein 5 isoform	GO:0000151:ubiquitin ligase complex/GO:0005575:cellular_component/GO:0005622:intracellular anatomical structure/GO:0005623:obsolete cell/GO:0005737:cytoplasm/GO:0005829:cytosol/GO:0005856:cytoskeleton/GO:0006464:cellular protein modification process/GO:0006807:nitrogen compound metabolic process/GO:0008150:biological_process/GO:0008152:metabolic process/GO:0009987:cellular process/GO:0019538:prot…	-			BACK,BTB,Kelch_1
changtai-vs-jinchuan	ENSBGRG00000004147	TSC22D1	-	TSC22 domain family protein	TSC22 domain family protein 1 isoform X1	TSC22 domain family	GO:0000976:transcription regulatory region sequence-specific DNA binding/GO:0000977:RNA polymerase II transcription regulatory region sequence-specific DNA binding/GO:0000978:RNA polymerase II cis-regulatory region sequence-specific DNA binding/GO:0000981:DNA-binding transcription factor activity, RNA polymerase II-specific/GO:0000982:/GO:0000987:cis-regulatory region sequence-specific DNA bindin…	-			TSC22,UPF0139
changtai-vs-jinchuan	ENSBGRG00000004154	GABRG3	-	Gamma-aminobutyric acid receptor subunit	gamma-aminobutyric acid receptor subunit gamma-3	Gamma-aminobutyric acid	GO:0003674:molecular_function/GO:0004888:transmembrane signaling receptor activity/GO:0004890:GABA-A receptor activity/GO:0005215:transporter activity/GO:0005216:ion channel activity/GO:0005253:anion channel activity/GO:0005254:chloride channel activity/GO:0005575:cellular_component/GO:0005623:obsolete cell/GO:0005886:plasma membrane/GO:0006810:transport/GO:0006811:ion transport/GO:0006820:anion …	-	K05185:gamma-aminobutyric acid receptor subunit epsilon,K05186:gamma-aminobutyric acid receptor subunit gamma,	ko04080:Neuroactive ligand-receptor interaction,ko04723:Retrograde endocannabinoid signaling,ko04727:GABAergic synapse,ko05032:Morphine addiction,ko05033:Nicotine addiction,	Neur_chan_LBD,Neur_chan_memb
changtai-vs-jinchuan	ENSBGRG00000004206	KYNU	-	Kynureninase	kynureninase isoform X1	Catalyzes the cleavage of L-kynurenine (L-Kyn) and L-3- hydroxykynurenine (L-3OHKyn) into anthranilic acid (AA) and 3- hydroxyanthranilic acid (3-OHAA), respectively. Has a preference for the L-3-hydroxy form. Also has cysteine-conjugate-beta-lyase activity	GO:0002376:immune system process/GO:0003674:molecular_function/GO:0003824:catalytic activity/GO:0005488:binding/GO:0005515:protein binding/GO:0005575:cellular_component/GO:0005622:intracellular anatomical structure/GO:0005623:obsolete cell/GO:0005634:nucleus/GO:0005654:nucleoplasm/GO:0005737:cytoplasm/GO:0005829:cytosol/GO:0006082:organic acid metabolic process/GO:0006084:acetyl-CoA metabolic pro…	3.7.1.3	K01556:kynureninase ,	ko00380:Tryptophan metabolism,	Aminotran_5,FLYWCH
changtai-vs-jinchuan	ENSBGRG00000004226	FAM168B	-	Myelin-associated neurite-outgrowth inhibitor	Protein FAM168B, partial	Family with sequence similarity 168, member B	-	-			TCRP1
changtai-vs-jinchuan	ENSBGRG00000004312	ABHD13	-	Protein	PREDICTED: alpha/beta hydrolase domain-containing protein 13	Alpha beta hydrolase domain-containing protein 13	GO:0002084:protein depalmitoylation/GO:0003674:molecular_function/GO:0003824:catalytic activity/GO:0005575:cellular_component/GO:0005622:intracellular anatomical structure/GO:0005623:obsolete cell/GO:0005737:cytoplasm/GO:0006464:cellular protein modification process/GO:0006807:nitrogen compound metabolic process/GO:0008150:biological_process/GO:0008152:metabolic process/GO:0008474:palmitoyl-(prot…	-			Abhydrolase_1,Abhydrolase_6,DUF818,FSH1,Hydrolase_4
changtai-vs-jinchuan	ENSBGRG00000004318	ABHD13	-	Protein	protein ABHD13	Alpha beta hydrolase domain-containing protein	GO:0002084:protein depalmitoylation/GO:0003674:molecular_function/GO:0003824:catalytic activity/GO:0005575:cellular_component/GO:0005622:intracellular anatomical structure/GO:0005623:obsolete cell/GO:0005737:cytoplasm/GO:0006464:cellular protein modification process/GO:0006807:nitrogen compound metabolic process/GO:0008150:biological_process/GO:0008152:metabolic process/GO:0008474:palmitoyl-(prot…	-			Abhydrolase_1,Abhydrolase_6,DUF818,FSH1,Hydrolase_4
changtai-vs-jinchuan	ENSBGRG00000004335	TLN2	-		PREDICTED: talin-2	cytoskeletal anchoring at plasma membrane	GO:0000003:reproduction/GO:0001667:ameboidal-type cell migration/GO:0001700:embryonic development via the syncytial blastoderm/GO:0001708:cell fate specification/GO:0001894:tissue homeostasis/GO:0002009:morphogenesis of an epithelium/GO:0002064:epithelial cell development/GO:0002065:columnar/cuboidal epithelial cell differentiation/GO:0002066:columnar/cuboidal epithelial cell development/GO:00021…	-	K06271:talin,	ko04015:Rap1 signaling pathway,ko04510:Focal adhesion,ko04611:Platelet activation,ko05166:Human T-cell leukemia virus 1 infection,	FERM_M,FERM_N,FERM_f0,IRS,I_LWEQ,Pkinase_Tyr,SH2,Talin_middle,Tyr_Deacylase,VBS,p450
changtai-vs-jinchuan	ENSBGRG00000004374	GTDC1	-	Glycosyltransferase-like domain-containing protein	PREDICTED: glycosyltransferase-like domain-containing protein 1 isoform X1	Glycosyltransferase-like domain-containing protein 1 isoform	GO:0007275:multicellular organism development/GO:0007399:nervous system development/GO:0007417:central nervous system development/GO:0008150:biological_process/GO:0032501:multicellular organismal process/GO:0032502:developmental process/GO:0048731:system development/GO:0048856:anatomical structure development	-			DUF3524,Glycos_transf_1
changtai-vs-jinchuan	ENSBGRG00000004391
changtai-vs-jinchuan	ENSBGRG00000004553	CSMD3	-	CUB and sushi domain-containing protein	PREDICTED: CUB and sushi domain-containing protein 3 isoform X1	CUB and sushi	GO:0005575:cellular_component/GO:0005623:obsolete cell/GO:0005886:plasma membrane/GO:0007275:multicellular organism development/GO:0007399:nervous system development/GO:0008150:biological_process/GO:0009987:cellular process/GO:0010975:regulation of neuron projection development/GO:0016020:membrane/GO:0022008:neurogenesis/GO:0030154:cell differentiation/GO:0031344:regulation of cell projection org…	-			CUB,MAM,Sushi
changtai-vs-jinchuan	ENSBGRG00000004567	PPP1R17	-	Protein phosphatase 1 regulatory subunit	PREDICTED: protein phosphatase 1 regulatory subunit 17 isoform X1	Protein phosphatase 1, regulatory subunit 17	GO:0003674:molecular_function/GO:0004857:enzyme inhibitor activity/GO:0004864:protein phosphatase inhibitor activity/GO:0004865:protein serine/threonine phosphatase inhibitor activity/GO:0005575:cellular_component/GO:0005622:intracellular anatomical structure/GO:0005623:obsolete cell/GO:0005634:nucleus/GO:0005654:nucleoplasm/GO:0005737:cytoplasm/GO:0005829:cytosol/GO:0007154:cell communication/GO…	-	K08067:protein phosphatase 1 regulatory subunit 17,	ko04730:Long-term depression,	-
changtai-vs-jinchuan	ENSBGRG00000004575	SERINC5	-	Serine incorporator	PREDICTED: serine incorporator 5 isoform X1	Serine incorporator 5	GO:0002252:immune effector process/GO:0002376:immune system process/GO:0003333:amino acid transmembrane transport/GO:0003674:molecular_function/GO:0005215:transporter activity/GO:0005342:organic acid transmembrane transporter activity/GO:0005488:binding/GO:0005515:protein binding/GO:0005575:cellular_component/GO:0005622:intracellular anatomical structure/GO:0005623:obsolete cell/GO:0005737:cytopl…	-			Serinc
changtai-vs-jinchuan	ENSBGRG00000004581	CSDE1	-	Cold shock domain-containing protein	cold shock domain-containing protein E1 isoform X2	Cold shock	GO:0000003:reproduction/GO:0000956:nuclear-transcribed mRNA catabolic process/GO:0003006:developmental process involved in reproduction/GO:0003674:molecular_function/GO:0003676:nucleic acid binding/GO:0003723:RNA binding/GO:0003729:mRNA binding/GO:0003730:mRNA 3-UTR binding/GO:0005488:binding/GO:0005515:protein binding/GO:0005575:cellular_component/GO:0005622:intracellular anatomical structure/GO…	-			CSD,SUZ-C
changtai-vs-jinchuan	ENSBGRG00000004695	BRINP3	-	BMP/retinoic acid-inducible neural-specific protein	PREDICTED: BMP/retinoic acid-inducible neural-specific protein 3	BMP retinoic acid-inducible neural-specific protein	GO:0001101:response to acid chemical/GO:0005575:cellular_component/GO:0005622:intracellular anatomical structure/GO:0005623:obsolete cell/GO:0005737:cytoplasm/GO:0005783:endoplasmic reticulum/GO:0007275:multicellular organism development/GO:0007346:regulation of mitotic cell cycle/GO:0007399:nervous system development/GO:0008150:biological_process/GO:0009987:cellular process/GO:0010033:response t…	-			MACPF
changtai-vs-jinchuan	ENSBGRG00000004701	EXOC4	-	Exocyst complex component	hypothetical protein	exocyst complex component	GO:0000003:reproduction/GO:0000145:exocyst/GO:0000212:meiotic spindle organization/GO:0000226:microtubule cytoskeleton organization/GO:0000910:cytokinesis/GO:0000916:actomyosin contractile ring contraction/GO:0001505:regulation of neurotransmitter levels/GO:0001667:ameboidal-type cell migration/GO:0002064:epithelial cell development/GO:0002065:columnar/cuboidal epithelial cell differentiation/GO:…	-	K06111:exocyst complex component 4,		L27,Sec8_exocyst,p450
changtai-vs-jinchuan	ENSBGRG00000004759	ARHGEF38	-	Rho guanine nucleotide exchange factor	PREDICTED: rho guanine nucleotide exchange factor 38	Rho guanine nucleotide exchange factor	GO:0003674:molecular_function/GO:0005085:guanyl-nucleotide exchange factor activity/GO:0005088:/GO:0005089:/GO:0005488:binding/GO:0005515:protein binding/GO:0007154:cell communication/GO:0007165:signal transduction/GO:0007264:small GTPase mediated signal transduction/GO:0008150:biological_process/GO:0009987:cellular process/GO:0017016:/GO:0017048:/GO:0019899:enzyme binding/GO:0023052:signaling/GO…	-			BAR,RhoGEF,SH3_1,SH3_2,SH3_9
changtai-vs-jinchuan	ENSBGRG00000004770	CERS3	-	Ceramide synthase	PREDICTED: ceramide synthase 3	ceramide synthase 3	GO:0000981:DNA-binding transcription factor activity, RNA polymerase II-specific/GO:0003674:molecular_function/GO:0003700:DNA-binding transcription factor activity/GO:0003824:catalytic activity/GO:0005575:cellular_component/GO:0005622:intracellular anatomical structure/GO:0005623:obsolete cell/GO:0005737:cytoplasm/GO:0005783:endoplasmic reticulum/GO:0005789:endoplasmic reticulum membrane/GO:00063…	2.3.1.24	K04710:sphingoid base N-stearoyltransferase ,	ko00600:Sphingolipid metabolism,ko04071:Sphingolipid signaling pathway,	Homeobox,TRAM_LAG1_CLN8
changtai-vs-jinchuan	ENSBGRG00000004833	PUM3	-	Pumilio homolog	hypothetical protein	Pumilio RNA binding family member 3	GO:0000003:reproduction/GO:0002009:morphogenesis of an epithelium/GO:0002165:instar larval or pupal development/GO:0003674:molecular_function/GO:0003676:nucleic acid binding/GO:0003723:RNA binding/GO:0003729:mRNA binding/GO:0005488:binding/GO:0005575:cellular_component/GO:0005622:intracellular anatomical structure/GO:0005623:obsolete cell/GO:0005634:nucleus/GO:0005654:nucleoplasm/GO:0005694:chrom…	-			CPL,PrmA
changtai-vs-jinchuan	ENSBGRG00000004859	USH2A	-	Usherin	PREDICTED: LOW QUALITY PROTEIN: usherin	Usher syndrome 2A (autosomal recessive, mild)	GO:0001654:eye development/GO:0001894:tissue homeostasis/GO:0001895:retina homeostasis/GO:0001917:photoreceptor inner segment/GO:0002139:stereocilia coupling link/GO:0002141:stereocilia ankle link/GO:0002142:stereocilia ankle link complex/GO:0003008:system process/GO:0003674:molecular_function/GO:0005488:binding/GO:0005515:protein binding/GO:0005518:collagen binding/GO:0005575:cellular_component/…	-	K05635:laminin, gamma 1,	ko04151:PI3K-Akt signaling pathway,ko04510:Focal adhesion,ko04512:ECM-receptor interaction,ko05020:Prion disease,ko05145:Toxoplasmosis,ko05146:Amoebiasis,ko05165:Human papillomavirus infection,ko05200:Pathways in cancer,ko05222:Small cell lung cancer,	Laminin_EGF,Laminin_G_1,Laminin_G_2,Laminin_G_3,Laminin_N,fn3
changtai-vs-jinchuan	ENSBGRG00000004870	FUT8	-		alpha-(1,6)-fucosyltransferase isoform X1	Catalyzes the addition of fucose in alpha 1-6 linkage to the first GlcNAc residue, next to the peptide chains in N-glycans	GO:0000139:Golgi membrane/GO:0001701:in utero embryonic development/GO:0003674:molecular_function/GO:0003824:catalytic activity/GO:0005575:cellular_component/GO:0005622:intracellular anatomical structure/GO:0005623:obsolete cell/GO:0005737:cytoplasm/GO:0005794:Golgi apparatus/GO:0005829:cytosol/GO:0005975:carbohydrate metabolic process/GO:0005996:monosaccharide metabolic process/GO:0006004:fucose…	2.4.1.68	K00717:glycoprotein 6-alpha-L-fucosyltransferase ,	ko00510:N-Glycan biosynthesis,ko00513:Various types of N-glycan biosynthesis,ko00533:Glycosaminoglycan biosynthesis - keratan sulfate,ko05202:Transcriptional misregulation in cancer,	O-FucT,SH3_1,SH3_9,adh_short
changtai-vs-jinchuan	ENSBGRG00000004931	MYO6	Myosin class VI heavy chain;Cytoskeleton	Unconventional myosin-VI	unconventional myosin-VI isoform X1	myosin VI	GO:0000003:reproduction/GO:0000139:Golgi membrane/GO:0000146:microfilament motor activity/GO:0000166:nucleotide binding/GO:0000226:microtubule cytoskeleton organization/GO:0000278:mitotic cell cycle/GO:0000323:lytic vacuole/GO:0000428:DNA-directed RNA polymerase complex/GO:0001667:ameboidal-type cell migration/GO:0001700:embryonic development via the syncytial blastoderm/GO:0001709:cell fate dete…	-	K10358:myosin VI,		IQ,Myosin-VI_CBD,Myosin_N,Myosin_head,Pkinase
changtai-vs-jinchuan	ENSBGRG00000004950	C1orf112	-	Uncharacterized protein	uncharacterized protein C1orf112 homolog isoform X1	protein C1orf112 homolog	-	-			DUF4487,Mab-21
changtai-vs-jinchuan	ENSBGRG00000005000	Esrrg	-	Estrogen-related receptor gamma	estrogen-related receptor gamma isoform 1	retinoic acid receptor activity	GO:0000003:reproduction/GO:0000082:G1/S transition of mitotic cell cycle/GO:0000083:regulation of transcription involved in G1/S transition of mitotic cell cycle/GO:0000086:G2/M transition of mitotic cell cycle/GO:0000117:regulation of transcription involved in G2/M transition of mitotic cell cycle/GO:0000122:negative regulation of transcription by RNA polymerase II/GO:0000278:mitotic cell cycle/…	-	K08553:estrogen-related receptor beta,	ko04550:Signaling pathways regulating pluripotency of stem cells,	Hormone_recep,zf-C4
changtai-vs-jinchuan	ENSBGRG00000005054	AVL9	-	Late secretory pathway protein AVL9 homolog	PREDICTED: late secretory pathway protein AVL9 homolog	Late secretory pathway protein AVL9 homolog	GO:0005575:cellular_component/GO:0005622:intracellular anatomical structure/GO:0005623:obsolete cell/GO:0005737:cytoplasm/GO:0005768:endosome/GO:0006928:movement of cell or subcellular component/GO:0008150:biological_process/GO:0009987:cellular process/GO:0012505:endomembrane system/GO:0016477:cell migration/GO:0031410:cytoplasmic vesicle/GO:0031982:vesicle/GO:0040011:locomotion/GO:0043226:organe…	-			Avl9,SPA
changtai-vs-jinchuan	ENSBGRG00000005067	KIAA1958	-	Uncharacterized protein	PREDICTED: uncharacterized protein KIAA1958 homolog isoform X1	DNA-binding transcription factor activity, RNA polymerase II-specific	GO:0000981:DNA-binding transcription factor activity, RNA polymerase II-specific/GO:0003674:molecular_function/GO:0003676:nucleic acid binding/GO:0003677:DNA binding/GO:0003700:DNA-binding transcription factor activity/GO:0005488:binding/GO:0005575:cellular_component/GO:0005622:intracellular anatomical structure/GO:0005623:obsolete cell/GO:0005634:nucleus/GO:0005654:nucleoplasm/GO:0005737:cytopla…	-			CCDC106,DUF3504
changtai-vs-jinchuan	ENSBGRG00000005097	BBX	-	HMG box transcription factor BBX	PREDICTED: HMG box transcription factor BBX	HMG box transcription factor BBX	GO:0000981:DNA-binding transcription factor activity, RNA polymerase II-specific/GO:0001501:skeletal system development/GO:0003674:molecular_function/GO:0003700:DNA-binding transcription factor activity/GO:0005575:cellular_component/GO:0005622:intracellular anatomical structure/GO:0005623:obsolete cell/GO:0005634:nucleus/GO:0005654:nucleoplasm/GO:0005737:cytoplasm/GO:0005829:cytosol/GO:0006355:re…	-			DUF2028,HMG_box
changtai-vs-jinchuan	ENSBGRG00000005123	GLIS3	-	Zinc finger protein	PREDICTED: zinc finger protein GLIS3	zinc finger	GO:0000122:negative regulation of transcription by RNA polymerase II/GO:0000976:transcription regulatory region sequence-specific DNA binding/GO:0000977:RNA polymerase II transcription regulatory region sequence-specific DNA binding/GO:0000978:RNA polymerase II cis-regulatory region sequence-specific DNA binding/GO:0000981:DNA-binding transcription factor activity, RNA polymerase II-specific/GO:0…	-			zf-C2H2
changtai-vs-jinchuan	ENSBGRG00000005126
changtai-vs-jinchuan	ENSBGRG00000005134	Gphn	Molybdopterin biosynthesis enzyme;Coenzyme transport and metabolism	Gephyrin	gephyrin isoform X12	Gephyrin	GO:0001941:postsynaptic membrane organization/GO:0003674:molecular_function/GO:0003824:catalytic activity/GO:0005102:signaling receptor binding/GO:0005198:structural molecule activity/GO:0005488:binding/GO:0005515:protein binding/GO:0005575:cellular_component/GO:0005622:intracellular anatomical structure/GO:0005623:obsolete cell/GO:0005634:nucleus/GO:0005737:cytoplasm/GO:0005886:plasma membrane/G…	2.10.1.1,2.7.7.75	K15376:gephyrin ,	ko00790:Folate biosynthesis,ko04727:GABAergic synapse,	MoCF_biosynth,MoeA_C,MoeA_N
changtai-vs-jinchuan	ENSBGRG00000005219	SCYL3	-	Protein-associating with the carboxyl-terminal domain of ezrin	hypothetical protein	Protein-associating with the carboxyl-terminal domain of ezrin	GO:0005575:cellular_component/GO:0005622:intracellular anatomical structure/GO:0005623:obsolete cell/GO:0005737:cytoplasm/GO:0005794:Golgi apparatus/GO:0006928:movement of cell or subcellular component/GO:0008150:biological_process/GO:0009987:cellular process/GO:0012505:endomembrane system/GO:0016477:cell migration/GO:0030027:lamellipodium/GO:0031252:cell leading edge/GO:0040011:locomotion/GO:004…	-			Pkinase,Pkinase_Tyr
changtai-vs-jinchuan	ENSBGRG00000005263
changtai-vs-jinchuan	ENSBGRG00000005284	KIFAP3	-	Kinesin-associated protein	PREDICTED: kinesin-associated protein 3 isoform X1	kinesin-associated protein 3	GO:0000226:microtubule cytoskeleton organization/GO:0000228:nuclear chromosome/GO:0000793:condensed chromosome/GO:0000794:condensed nuclear chromosome/GO:0002376:immune system process/GO:0002478:antigen processing and presentation of exogenous peptide antigen/GO:0002495:antigen processing and presentation of peptide antigen via MHC class II/GO:0002504:antigen processing and presentation of peptid…	-			DLIC,KAP
changtai-vs-jinchuan	ENSBGRG00000005377	Fam168a	-	Protein	protein FAM168A isoform X1	Family with sequence similarity 168, member A	GO:0006282:regulation of DNA repair/GO:0008150:biological_process/GO:0009893:positive regulation of metabolic process/GO:0010604:positive regulation of macromolecule metabolic process/GO:0019219:regulation of nucleobase-containing compound metabolic process/GO:0019222:regulation of metabolic process/GO:0031323:regulation of cellular metabolic process/GO:0031325:positive regulation of cellular met…	-			TCRP1
changtai-vs-jinchuan	ENSBGRG00000005391	-	-	-	reverse transcriptase family protein	Reverse transcriptase (RNA-dependent DNA polymerase)	-	-			Ldl_recept_b,RVT_1,Transposase_22
changtai-vs-jinchuan	ENSBGRG00000005396	SYT9	-		synaptotagmin-9 isoform X1	positive regulation of calcium ion-dependent exocytosis	GO:0000149:SNARE binding/GO:0001505:regulation of neurotransmitter levels/GO:0001786:phosphatidylserine binding/GO:0002791:regulation of peptide secretion/GO:0003674:molecular_function/GO:0005488:binding/GO:0005509:calcium ion binding/GO:0005513:detection of calcium ion/GO:0005515:protein binding/GO:0005543:phospholipid binding/GO:0005544:calcium-dependent phospholipid binding/GO:0005546:phosphat…	-			C2,DDE_Tnp_4,OLF
changtai-vs-jinchuan	ENSBGRG00000005397
changtai-vs-jinchuan	ENSBGRG00000005407	DIP2C	-	Disco-interacting protein 2 homolog C	disco-interacting protein 2 homolog C isoform X1	protein 2 homolog	-	-			AMP-binding,DMAP_binding
changtai-vs-jinchuan	ENSBGRG00000005459	PRDM5	-	PR domain zinc finger protein	PR domain zinc finger protein 5 isoform X1	PR domain zinc finger protein 5	GO:0000122:negative regulation of transcription by RNA polymerase II/GO:0000278:mitotic cell cycle/GO:0000976:transcription regulatory region sequence-specific DNA binding/GO:0000977:RNA polymerase II transcription regulatory region sequence-specific DNA binding/GO:0000978:RNA polymerase II cis-regulatory region sequence-specific DNA binding/GO:0000981:DNA-binding transcription factor activity, R…	-			zf-AD,zf-C2H2,zf-C2H2_6,zf-H2C2_2,zf-met
changtai-vs-jinchuan	ENSBGRG00000005468	SCN8A	-	Sodium channel protein type 8 subunit alpha	sodium channel protein type 8 subunit alpha isoform X2	Mediates the voltage-dependent sodium ion permeability of excitable membranes	GO:0001508:action potential/GO:0001518:voltage-gated sodium channel complex/GO:0003008:system process/GO:0003674:molecular_function/GO:0005215:transporter activity/GO:0005216:ion channel activity/GO:0005248:voltage-gated sodium channel activity/GO:0005261:cation channel activity/GO:0005272:sodium channel activity/GO:0005575:cellular_component/GO:0005622:intracellular anatomical structure/GO:00056…	-			GPHH,IQ,Ion_trans,Na_trans_assoc,Na_trans_cytopl
changtai-vs-jinchuan	ENSBGRG00000005485	RELT	-	Tumor necrosis factor receptor superfamily member	tumor necrosis factor receptor superfamily member 19L	tumor necrosis factor receptor	GO:0002237:response to molecule of bacterial origin/GO:0002376:immune system process/GO:0003674:molecular_function/GO:0004888:transmembrane signaling receptor activity/GO:0005031:tumor necrosis factor-activated receptor activity/GO:0005035:death receptor activity/GO:0005575:cellular_component/GO:0005622:intracellular anatomical structure/GO:0005623:obsolete cell/GO:0005634:nucleus/GO:0005886:plas…	-	K05156:tumor necrosis factor receptor superfamily member 19-like,	ko04060:Cytokine-cytokine receptor interaction,	RELT,TNFR_c6
changtai-vs-jinchuan	ENSBGRG00000005488	MARCHF1	-	E3 ubiquitin-protein ligase	hypothetical protein	Membrane-associated ring finger (C3HC4) 1, E3 ubiquitin protein ligase	GO:0000139:Golgi membrane/GO:0000209:protein polyubiquitination/GO:0000323:lytic vacuole/GO:0002376:immune system process/GO:0002495:antigen processing and presentation of peptide antigen via MHC class II/GO:0002504:antigen processing and presentation of peptide or polysaccharide antigen via MHC class II/GO:0003674:molecular_function/GO:0003824:catalytic activity/GO:0004842:ubiquitin-protein tran…	2.3.2.27			RINGv,zf-RING_2
changtai-vs-jinchuan	ENSBGRG00000005546	CETN3	Ca2+-binding protein (centrin/caltractin), EF-Hand superfamily protein;		CETN3, partial	EF-hand domain	GO:0000226:microtubule cytoskeleton organization/GO:0003674:molecular_function/GO:0005488:binding/GO:0005515:protein binding/GO:0005575:cellular_component/GO:0005622:intracellular anatomical structure/GO:0005623:obsolete cell/GO:0005737:cytoplasm/GO:0005813:centrosome/GO:0005814:centriole/GO:0005815:microtubule organizing center/GO:0005856:cytoskeleton/GO:0005929:cilium/GO:0006996:organelle organ…	-			EF-hand_1,EF-hand_5,EF-hand_6,EF-hand_7,EF-hand_8
changtai-vs-jinchuan	ENSBGRG00000005648	DPYD	Dihydroorotate dehydrogenase;Nucleotide transport and metabolism	Dihydropyrimidine dehydrogenase [NADP(+)]	PREDICTED: dihydropyrimidine dehydrogenase	dihydropyrimidine dehydrogenase	GO:0000166:nucleotide binding/GO:0002054:nucleobase binding/GO:0002058:uracil binding/GO:0002061:pyrimidine nucleobase binding/GO:0003674:molecular_function/GO:0003824:catalytic activity/GO:0004159:dihydrouracil dehydrogenase (NAD+) activity/GO:0005488:binding/GO:0005506:iron ion binding/GO:0005515:protein binding/GO:0005575:cellular_component/GO:0005622:intracellular anatomical structure/GO:0005…	1.3.1.2	K00207:dihydropyrimidine dehydrogenase (NADP+) ,	ko00240:Pyrimidine metabolism,ko00410:beta-Alanine metabolism,ko00770:Pantothenate and CoA biosynthesis,ko00983:Drug metabolism - other enzymes,	DHO_dh,Fer4_20,Fer4_21,NAD_binding_8,Pyr_redox_2,Ribosomal_L31e,Tetraspannin
changtai-vs-jinchuan	ENSBGRG00000005665	ZBTB16	-	Zinc finger and BTB domain-containing protein	zinc finger and BTB domain-containing protein 16	zinc finger and BTB	GO:0000122:negative regulation of transcription by RNA polymerase II/GO:0000976:transcription regulatory region sequence-specific DNA binding/GO:0000977:RNA polymerase II transcription regulatory region sequence-specific DNA binding/GO:0000980:/GO:0000981:DNA-binding transcription factor activity, RNA polymerase II-specific/GO:0001012:/GO:0001067:regulatory region nucleic acid binding/GO:0001158:…	-	K10055:zinc finger and BTB domain-containing protein 16,	ko05200:Pathways in cancer,ko05202:Transcriptional misregulation in cancer,ko05221:Acute myeloid leukemia,	BTB,zf-C2H2,zf-C2H2_4,zf-C2H2_6
changtai-vs-jinchuan	ENSBGRG00000005683	ITPKB	-	Inositol-trisphosphate 3-kinase B	inositol-trisphosphate 3-kinase B	Inositol-trisphosphate 3-kinase B	GO:0002165:instar larval or pupal development/GO:0003674:molecular_function/GO:0003824:catalytic activity/GO:0005488:binding/GO:0005515:protein binding/GO:0005516:calmodulin binding/GO:0005575:cellular_component/GO:0005622:intracellular anatomical structure/GO:0005623:obsolete cell/GO:0005737:cytoplasm/GO:0005829:cytosol/GO:0006066:alcohol metabolic process/GO:0006793:phosphorus metabolic process…	2.7.1.127	K00911:1D-myo-inositol-triphosphate 3-kinase ,	ko00562:Inositol phosphate metabolism,ko04020:Calcium signaling pathway,ko04070:Phosphatidylinositol signaling system,	IPK
changtai-vs-jinchuan	ENSBGRG00000005748	KLF12	-	Krueppel-like factor	Krueppel-like factor 12	Krueppel-like factor	GO:0000122:negative regulation of transcription by RNA polymerase II/GO:0000976:transcription regulatory region sequence-specific DNA binding/GO:0000977:RNA polymerase II transcription regulatory region sequence-specific DNA binding/GO:0000981:DNA-binding transcription factor activity, RNA polymerase II-specific/GO:0001012:/GO:0001067:regulatory region nucleic acid binding/GO:0001227:DNA-binding …	-			zf-C2H2
changtai-vs-jinchuan	ENSBGRG00000005798	TTC23	-	Tetratricopeptide repeat protein	PREDICTED: tetratricopeptide repeat protein 23 isoform X2	Tetratricopeptide repeat protein 23	-	-			SHNi-TPR,TPR_10,TPR_12,TPR_8
changtai-vs-jinchuan	ENSBGRG00000005829	PKP2	FOG: Armadillo/beta-catenin-like repeats;Function unknown		hypothetical protein	Armadillo/beta-catenin-like repeat	GO:0001508:action potential/GO:0001533:cornified envelope/GO:0002027:regulation of heart rate/GO:0002028:regulation of sodium ion transport/GO:0002159:desmosome assembly/GO:0002934:desmosome organization/GO:0003007:heart morphogenesis/GO:0003008:system process/GO:0003012:muscle system process/GO:0003013:circulatory system process/GO:0003015:heart process/GO:0003205:cardiac chamber development/GO:…	-	K12642:plakophilin 2,	ko05412:Arrhythmogenic right ventricular cardiomyopathy,	Arm,Arm_2
changtai-vs-jinchuan	ENSBGRG00000005872	Olfr491	-	Olfactory receptor	PREDICTED: olfactory receptor 491-like	olfactory receptor 491-like	GO:0003008:system process/GO:0003674:molecular_function/GO:0004888:transmembrane signaling receptor activity/GO:0004930:G protein-coupled receptor activity/GO:0004984:olfactory receptor activity/GO:0004993:G protein-coupled serotonin receptor activity/GO:0005488:binding/GO:0005549:odorant binding/GO:0005575:cellular_component/GO:0005623:obsolete cell/GO:0005886:plasma membrane/GO:0007154:cell com…	-	K04257:olfactory receptor,	ko04740:Olfactory transduction,	7tm_1,7tm_4
changtai-vs-jinchuan	ENSBGRG00000005886	Olfr491	-	Olfactory receptor	olfactory receptor family 5 subfamily P member 1D	olfactory receptor 491-like	GO:0003008:system process/GO:0003674:molecular_function/GO:0004888:transmembrane signaling receptor activity/GO:0004930:G protein-coupled receptor activity/GO:0004984:olfactory receptor activity/GO:0004993:G protein-coupled serotonin receptor activity/GO:0005488:binding/GO:0005549:odorant binding/GO:0005575:cellular_component/GO:0005623:obsolete cell/GO:0005886:plasma membrane/GO:0007154:cell com…	-	K04257:olfactory receptor,	ko04740:Olfactory transduction,	7tm_1,7tm_4
changtai-vs-jinchuan	ENSBGRG00000005901	LYRM7	-	Complex III assembly factor	hypothetical protein	Complex III assembly factor	GO:0005575:cellular_component/GO:0005622:intracellular anatomical structure/GO:0005623:obsolete cell/GO:0005737:cytoplasm/GO:0005739:mitochondrion/GO:0005740:mitochondrial envelope/GO:0005759:mitochondrial matrix/GO:0006091:generation of precursor metabolites and energy/GO:0006996:organelle organization/GO:0007005:mitochondrion organization/GO:0008150:biological_process/GO:0008152:metabolic proce…	-			Complex1_LYR
changtai-vs-jinchuan	ENSBGRG00000005925	SYT10	-		PREDICTED: synaptotagmin-10	Protein kinase C conserved region 2 (CalB)	GO:0000149:SNARE binding/GO:0001505:regulation of neurotransmitter levels/GO:0001786:phosphatidylserine binding/GO:0003008:system process/GO:0003674:molecular_function/GO:0005488:binding/GO:0005509:calcium ion binding/GO:0005515:protein binding/GO:0005543:phospholipid binding/GO:0005544:calcium-dependent phospholipid binding/GO:0005546:phosphatidylinositol-4,5-bisphosphate binding/GO:0005575:cell…	-			C2,DDE_Tnp_4
changtai-vs-jinchuan	ENSBGRG00000005951	EFCAB11	Calmodulin and related proteins (EF-Hand superfamily);Signal transduction mechanisms	EF-hand calcium-binding domain-containing protein	EF-hand calcium-binding domain-containing protein 11 isoform X4	EF-hand, calcium binding motif	GO:0003674:molecular_function/GO:0005488:binding/GO:0005509:calcium ion binding/GO:0043167:ion binding/GO:0043169:cation binding/GO:0046872:metal ion binding	-			EF-hand_7,EF-hand_8
changtai-vs-jinchuan	ENSBGRG00000005969	RFTN1	-	Raftlin	raftlin isoform X1	Raftlin, lipid raft linker 1	GO:0001765:membrane raft assembly/GO:0001816:cytokine production/GO:0002218:activation of innate immune response/GO:0002221:pattern recognition receptor signaling pathway/GO:0002224:toll-like receptor signaling pathway/GO:0002250:adaptive immune response/GO:0002252:immune effector process/GO:0002253:activation of immune response/GO:0002376:immune system process/GO:0002429:immune response-activati…	-			Raftlin
changtai-vs-jinchuan	ENSBGRG00000005974	RIF1	-	Telomere-associated protein	PREDICTED: telomere-associated protein RIF1	Replication timing regulatory factor 1	GO:0000018:regulation of DNA recombination/GO:0000122:negative regulation of transcription by RNA polymerase II/GO:0000228:nuclear chromosome/GO:0000723:telomere maintenance/GO:0000726:non-recombinational repair/GO:0000781:chromosome, telomeric region/GO:0000785:chromatin/GO:0000790:/GO:0000793:condensed chromosome/GO:0001939:female pronucleus/GO:0001940:male pronucleus/GO:0002637:regulation of i…	-	K11138:telomere-associated protein RIF1,	ko04550:Signaling pathways regulating pluripotency of stem cells,	Rif1_N
changtai-vs-jinchuan	ENSBGRG00000005981	SYNM	-	Synemin	synemin	Synemin, intermediate filament protein	GO:0003008:system process/GO:0003009:skeletal muscle contraction/GO:0003010:voluntary skeletal muscle contraction/GO:0003012:muscle system process/GO:0003674:molecular_function/GO:0005198:structural molecule activity/GO:0005200:structural constituent of cytoskeleton/GO:0005488:binding/GO:0005515:protein binding/GO:0005575:cellular_component/GO:0005622:intracellular anatomical structure/GO:0005623…	-			Filament
changtai-vs-jinchuan	ENSBGRG00000006037	NDUFAF6	-	NADH dehydrogenase (ubiquinone) complex I, assembly factor	PREDICTED: NADH dehydrogenase (ubiquinone) complex I, assembly factor 6	NADH dehydrogenase (ubiquinone) complex I, assembly factor	GO:0005575:cellular_component/GO:0005622:intracellular anatomical structure/GO:0005623:obsolete cell/GO:0005634:nucleus/GO:0005737:cytoplasm/GO:0005739:mitochondrion/GO:0005740:mitochondrial envelope/GO:0005743:mitochondrial inner membrane/GO:0006996:organelle organization/GO:0007005:mitochondrion organization/GO:0008150:biological_process/GO:0009987:cellular process/GO:0010257:NADH dehydrogenase…	-	K18163:NADH dehydrogenase [ubiquinone] 1 alpha subcomplex assembly factor 6,	ko04714:Thermogenesis,	SQS_PSY
changtai-vs-jinchuan	ENSBGRG00000006042	CNOT6	Glucose-repressible alcohol dehydrogenase transcriptional effector CCR4 and related proteins;Transcription	CCR4-NOT transcription complex subunit	CCR4-NOT transcription complex subunit 6	CCR4-NOT transcription complex subunit 6	GO:0000003:reproduction/GO:0000075:cell cycle checkpoint/GO:0000077:DNA damage checkpoint/GO:0000175:3-5-exoribonuclease activity/GO:0000278:mitotic cell cycle/GO:0000288:nuclear-transcribed mRNA catabolic process, deadenylation-dependent decay/GO:0000289:nuclear-transcribed mRNA poly(A) tail shortening/GO:0000291:nuclear-transcribed mRNA catabolic process, exonucleolytic/GO:0000956:nuclear-trans…	3.1.13.4	K12603:CCR4-NOT transcription complex subunit 6 ,	ko03018:RNA degradation,	Exo_endo_phos,LRR_4,LRR_8,Yip1
changtai-vs-jinchuan	ENSBGRG00000006060	IGF1R	-	Insulin-like growth factor 1 receptor	insulin-like growth factor 1 receptor isoform X1	growth factor 1	GO:0000003:reproduction/GO:0000166:nucleotide binding/GO:0000902:cell morphogenesis/GO:0000904:cell morphogenesis involved in differentiation/GO:0001101:response to acid chemical/GO:0001655:urogenital system development/GO:0001678:cellular glucose homeostasis/GO:0001932:regulation of protein phosphorylation/GO:0001933:negative regulation of protein phosphorylation/GO:0001934:positive regulation o…	2.7.10.1	K04527:insulin receptor ,K05086:insulin receptor-related receptor ,K05087:insulin-like growth factor 1 receptor ,	ko01521:EGFR tyrosine kinase inhibitor resistance,ko01522:Endocrine resistance,ko04010:MAPK signaling pathway,ko04014:Ras signaling pathway,ko04015:Rap1 signaling pathway,ko04022:cGMP-PKG signaling pathway,ko04066:HIF-1 signaling pathway,ko04068:FoxO signaling pathway,ko04072:Phospholipase D signaling pathway,ko04114:Oocyte meiosis,ko04140:Autophagy - animal,ko04144:Endocytosis,ko04150:mTOR signa…	Furin-like,Pkinase_Tyr,Recep_L_domain,fn3
changtai-vs-jinchuan	ENSBGRG00000006079	TDP1	-	Tyrosyl-DNA phosphodiesterase	tyrosyl-DNA phosphodiesterase 1 isoform X3	Tyrosyl-DNA phosphodiesterase	GO:0000012:single strand break repair/GO:0003674:molecular_function/GO:0003676:nucleic acid binding/GO:0003677:DNA binding/GO:0003690:double-stranded DNA binding/GO:0003697:single-stranded DNA binding/GO:0003824:catalytic activity/GO:0005488:binding/GO:0005575:cellular_component/GO:0005622:intracellular anatomical structure/GO:0005623:obsolete cell/GO:0005634:nucleus/GO:0005737:cytoplasm/GO:00058…	-			COG7,Peptidase_C48,Tyr-DNA_phospho,zf-CCHH
changtai-vs-jinchuan	ENSBGRG00000006107	ADAMTS19	-	A disintegrin and metalloproteinase with thrombospondin motifs	A disintegrin and metalloproteinase with thrombospondin motifs 19 precursor	A disintegrin and metalloproteinase with thrombospondin motifs	-	-			ADAM_spacer1,PLAC,Pep_M12B_propep,Reprolysin,TSP_1
changtai-vs-jinchuan	ENSBGRG00000006202	YPEL5	-	Protein yippee-like	protein yippee-like 5 isoform X1	Yippee zinc-binding/DNA-binding /Mis18, centromere assembly	GO:0001775:cell activation/GO:0002252:immune effector process/GO:0002263:cell activation involved in immune response/GO:0002274:myeloid leukocyte activation/GO:0002275:myeloid cell activation involved in immune response/GO:0002283:neutrophil activation involved in immune response/GO:0002366:leukocyte activation involved in immune response/GO:0002376:immune system process/GO:0002443:leukocyte medi…	-			Yippee-Mis18
changtai-vs-jinchuan	ENSBGRG00000006213	TMEM108	-	Transmembrane protein	PREDICTED: transmembrane protein 108	Transmembrane protein 108	GO:0000902:cell morphogenesis/GO:0005575:cellular_component/GO:0005622:intracellular anatomical structure/GO:0005623:obsolete cell/GO:0005737:cytoplasm/GO:0005768:endosome/GO:0005769:early endosome/GO:0006810:transport/GO:0006897:endocytosis/GO:0006898:receptor-mediated endocytosis/GO:0006928:movement of cell or subcellular component/GO:0006996:organelle organization/GO:0007017:microtubule-based …	-			TMEM108
changtai-vs-jinchuan	ENSBGRG00000006333	RALGAPA2	-	Ral GTPase-activating protein subunit	LOC507082 protein	Ral GTPase activating protein	GO:0003674:molecular_function/GO:0005096:GTPase activator activity/GO:0005488:binding/GO:0005515:protein binding/GO:0005575:cellular_component/GO:0005622:intracellular anatomical structure/GO:0005623:obsolete cell/GO:0005737:cytoplasm/GO:0005829:cytosol/GO:0005886:plasma membrane/GO:0007154:cell communication/GO:0007165:signal transduction/GO:0007264:small GTPase mediated signal transduction/GO:0…	-			Actin,NtA,Rap_GAP
changtai-vs-jinchuan	ENSBGRG00000006337	SRD5A2	-	3-oxo-5-alpha-steroid 4-dehydrogenase	3-oxo-5-alpha-steroid 4-dehydrogenase 2	Steroid 5 alpha-reductase 2	GO:0000003:reproduction/GO:0001501:skeletal system development/GO:0003006:developmental process involved in reproduction/GO:0003674:molecular_function/GO:0003824:catalytic activity/GO:0003865:3-oxo-5-alpha-steroid 4-dehydrogenase activity/GO:0005488:binding/GO:0005575:cellular_component/GO:0005622:intracellular anatomical structure/GO:0005623:obsolete cell/GO:0005737:cytoplasm/GO:0005783:endoplas…	1.3.1.22	K12343:3-oxo-5-alpha-steroid 4-dehydrogenase 1 ,K12344:3-oxo-5-alpha-steroid 4-dehydrogenase 2 ,	ko00140:Steroid hormone biosynthesis,ko05215:Prostate cancer,	Steroid_dh
changtai-vs-jinchuan	ENSBGRG00000006487	SSMEM1	-	Serine-rich single-pass membrane protein	serine-rich single-pass membrane protein 1	single-pass membrane protein 1	-	-			DUF4636
changtai-vs-jinchuan	ENSBGRG00000006520
changtai-vs-jinchuan	ENSBGRG00000006529	DIAPH3	-	Protein diaphanous homolog	PREDICTED: protein diaphanous homolog 3	Rho GTPase binding	-	-	K04512:dishevelled associated activator of morphogenesis,K05745:diaphanous 3,	ko04310:Wnt signaling pathway,ko04810:Regulation of actin cytoskeleton,	Drf_DAD,Drf_FH3,Drf_GBD,FH2
changtai-vs-jinchuan	ENSBGRG00000006532	TMEM209	-	Transmembrane protein	transmembrane protein 209 isoform X1	Cytochrome B561, N terminal	GO:0006810:transport/GO:0006897:endocytosis/GO:0006909:phagocytosis/GO:0008150:biological_process/GO:0016192:vesicle-mediated transport/GO:0051179:localization/GO:0051234:establishment of localization/GO:0098657:import into cell	-			7tm_6,CytochromB561_N,Cytochrom_B561
changtai-vs-jinchuan	ENSBGRG00000006554	DIAPH3	-	Protein diaphanous homolog	protein diaphanous homolog 3	Protein diaphanous homolog	GO:0000003:reproduction/GO:0000226:microtubule cytoskeleton organization/GO:0000278:mitotic cell cycle/GO:0000281:mitotic cytokinesis/GO:0000902:cell morphogenesis/GO:0000904:cell morphogenesis involved in differentiation/GO:0000910:cytokinesis/GO:0000912:assembly of actomyosin apparatus involved in cytokinesis/GO:0000915:actomyosin contractile ring assembly/GO:0001700:embryonic development via t…	-	K05740:diaphanous 1,K05741:diaphanous 2,K05745:diaphanous 3,	ko04510:Focal adhesion,ko04810:Regulation of actin cytoskeleton,ko04933:AGE-RAGE signaling pathway in diabetic complications,	Drf_DAD,Drf_FH1,Drf_FH3,Drf_GBD,FH2
changtai-vs-jinchuan	ENSBGRG00000006562	PAPSS1	ATP sulfurylase (sulfate adenylyltransferase);Inorganic ion transport and metabolism	Bifunctional 3-phosphoadenosine 5-phosphosulfate synthase	bifunctional 3-phosphoadenosine 5-phosphosulfate synthase 1	3-phosphoadenosine 5-phosphosulfate synthase	GO:0000103:sulfate assimilation/GO:0001501:skeletal system development/GO:0003674:molecular_function/GO:0003824:catalytic activity/GO:0004020:adenylylsulfate kinase activity/GO:0004779:sulfate adenylyltransferase activity/GO:0004781:sulfate adenylyltransferase (ATP) activity/GO:0005488:binding/GO:0005515:protein binding/GO:0005575:cellular_component/GO:0005622:intracellular anatomical structure/G…	2.7.1.25,2.7.7.4	K13811:3-phosphoadenosine 5-phosphosulfate synthase ,	ko00230:Purine metabolism,ko00450:Selenocompound metabolism,ko00920:Sulfur metabolism,	APS_kinase,ATP-sulfurylase,PUA_2
changtai-vs-jinchuan	ENSBGRG00000006606	Rims2	-	Regulating synaptic membrane exocytosis protein	regulating synaptic membrane exocytosis protein 2 isoform X12	Regulating synaptic membrane exocytosis protein 2 isoform X1	GO:0001505:regulation of neurotransmitter levels/GO:0001558:regulation of cell growth/GO:0002790:peptide secretion/GO:0003674:molecular_function/GO:0005488:binding/GO:0005515:protein binding/GO:0005575:cellular_component/GO:0005623:obsolete cell/GO:0006810:transport/GO:0006836:neurotransmitter transport/GO:0006887:exocytosis/GO:0007154:cell communication/GO:0007165:signal transduction/GO:0007267:…	-	K15291:regulating synaptic membrane exocytosis protein 1,K15297:regulating synaptic membrane exocytosis protein 2,	ko04721:Synaptic vesicle cycle,ko04723:Retrograde endocannabinoid signaling,ko04911:Insulin secretion,	C2,FYVE_2,PDZ
changtai-vs-jinchuan	ENSBGRG00000006705	-	-	-	endonuclease-reverse transcriptase	Reverse transcriptase (RNA-dependent DNA polymerase)	-	-			B56,Exo_endo_phos,Exo_endo_phos_2,Pkinase,RVT_1,UDPGT
changtai-vs-jinchuan	ENSBGRG00000006726	RCAN3	-		PREDICTED: calcipressin-3 isoform X1	RCAN family member 3	GO:0003674:molecular_function/GO:0005575:cellular_component/GO:0005622:intracellular anatomical structure/GO:0005623:obsolete cell/GO:0005737:cytoplasm/GO:0008150:biological_process/GO:0008597:calcium-dependent protein serine/threonine phosphatase regulator activity/GO:0009966:regulation of signal transduction/GO:0010646:regulation of cell communication/GO:0010921:regulation of phosphatase activi…	-	K17901:calcipressin-1,K17903:calcipressin-2,	ko04919:Thyroid hormone signaling pathway,ko04921:Oxytocin signaling pathway,ko05167:Kaposi sarcoma-associated herpesvirus infection,	Calcipressin
changtai-vs-jinchuan	ENSBGRG00000006792	MCM8	DNA replication licensing factor, MCM6 component;Replication, recombination and repair	DNA helicase	PREDICTED: DNA helicase MCM8 isoform X1	Minichromosome maintenance 8 homologous recombination repair factor	GO:0000003:reproduction/GO:0000082:G1/S transition of mitotic cell cycle/GO:0000278:mitotic cell cycle/GO:0000724:double-strand break repair via homologous recombination/GO:0000725:recombinational repair/GO:0005575:cellular_component/GO:0005622:intracellular anatomical structure/GO:0005623:obsolete cell/GO:0005634:nucleus/GO:0005654:nucleoplasm/GO:0006139:nucleobase-containing compound metabolic …	3.6.4.12			5_nucleotid,CDP-OH_P_transf,MCM,MCM_OB,XendoU
changtai-vs-jinchuan	ENSBGRG00000006798	RASAL2	-	Ras GTPase-activating protein nGAP	ras GTPase-activating protein nGAP isoform X7	RAS protein activator like 2	GO:0000165:MAPK cascade/GO:0003008:system process/GO:0003674:molecular_function/GO:0005096:GTPase activator activity/GO:0005575:cellular_component/GO:0005622:intracellular anatomical structure/GO:0005623:obsolete cell/GO:0005737:cytoplasm/GO:0005829:cytosol/GO:0005886:plasma membrane/GO:0006464:cellular protein modification process/GO:0006468:protein phosphorylation/GO:0006793:phosphorus metaboli…	-	K17631:Ras/Rap GTPase-activating protein SynGAP,K17633:RAS protein activator-like 2,K19901:disabled homolog 2-interacting protein,	ko04014:Ras signaling pathway,ko04210:Apoptosis,ko04668:TNF signaling pathway,	C2,DUF3498,Med26,RasGAP
changtai-vs-jinchuan	ENSBGRG00000006907	CTNNA2	-	Catenin	catenin alpha-2 isoform X2	Catenin alpha-2 isoform	GO:0000902:cell morphogenesis/GO:0000904:cell morphogenesis involved in differentiation/GO:0001667:ameboidal-type cell migration/GO:0001700:embryonic development via the syncytial blastoderm/GO:0001755:neural crest cell migration/GO:0001964:startle response/GO:0002009:morphogenesis of an epithelium/GO:0002064:epithelial cell development/GO:0003008:system process/GO:0003382:epithelial cell morphog…	-	K05691:catenin alpha,	ko04390:Hippo signaling pathway,ko04520:Adherens junction,ko04670:Leukocyte transendothelial migration,ko05100:Bacterial invasion of epithelial cells,ko05200:Pathways in cancer,ko05213:Endometrial cancer,ko05226:Gastric cancer,ko05412:Arrhythmogenic right ventricular cardiomyopathy,	Vinculin
changtai-vs-jinchuan	ENSBGRG00000006943	KIAA0825	-	Uncharacterized protein	PREDICTED: uncharacterized protein KIAA0825 homolog	protein KIAA0825 homolog	-	-			DUF4495
changtai-vs-jinchuan	ENSBGRG00000006981	-	-	-	hypothetical protein M6C051_2646	Reverse transcriptase (RNA-dependent DNA polymerase)	-	-			B56,Exo_endo_phos,Exo_endo_phos_2,Pkinase,RVT_1,UDPGT
changtai-vs-jinchuan	ENSBGRG00000006993	PCDH9	-		protocadherin-9 isoform X1	Protocadherin	-	-			Cadherin,Cadherin_2,Protocadherin
changtai-vs-jinchuan	ENSBGRG00000006999	DEFB104A	-	Beta-defensin	beta-defensin 104A-like	response to phorbol 13-acetate 12-myristate	GO:0002376:immune system process/GO:0002548:monocyte chemotaxis/GO:0003674:molecular_function/GO:0005102:signaling receptor binding/GO:0005488:binding/GO:0005515:protein binding/GO:0005575:cellular_component/GO:0005576:extracellular region/GO:0005623:obsolete cell/GO:0006928:movement of cell or subcellular component/GO:0006935:chemotaxis/GO:0006950:response to stress/GO:0006952:defense response/G…	-			Defensin_beta_2
changtai-vs-jinchuan	ENSBGRG00000007007	FARS2	Phenylalanyl-tRNA synthetase alpha subunit;Translation, ribosomal structure and biogenesis	Phenylalanine--tRNA ligase, mitochondrial	hypothetical protein	Phenylalanyl-tRNA synthetase 2, mitochondrial	GO:0000049:tRNA binding/GO:0003674:molecular_function/GO:0003676:nucleic acid binding/GO:0003723:RNA binding/GO:0003824:catalytic activity/GO:0004812:aminoacyl-tRNA ligase activity/GO:0004826:phenylalanine-tRNA ligase activity/GO:0005488:binding/GO:0005575:cellular_component/GO:0005622:intracellular anatomical structure/GO:0005623:obsolete cell/GO:0005737:cytoplasm/GO:0005739:mitochondrion/GO:000…	6.1.1.20	K01889:phenylalanyl-tRNA synthetase alpha chain ,	ko00970:Aminoacyl-tRNA biosynthesis,	EMP24_GP25L,FDX-ACB,Methyltransf_11,Ribonuc_P_40,tRNA-synt_2d
changtai-vs-jinchuan	ENSBGRG00000007023	DEFB107A	-	Beta-defensin	beta-defensin 107A	defense response to bacterium	GO:0002376:immune system process/GO:0003674:molecular_function/GO:0005488:binding/GO:0005575:cellular_component/GO:0005576:extracellular region/GO:0005623:obsolete cell/GO:0006950:response to stress/GO:0006952:defense response/GO:0006955:immune response/GO:0008150:biological_process/GO:0008289:lipid binding/GO:0009605:response to external stimulus/GO:0009607:response to biotic stimulus/GO:0009617…	-			Defensin_beta,Defensin_beta_2
changtai-vs-jinchuan	ENSBGRG00000007038	FASLG	-	Tumor necrosis factor ligand superfamily member	PREDICTED: tumor necrosis factor ligand superfamily member 6 isoform X1	tumor necrosis factor (ligand) superfamily, member	GO:0000122:negative regulation of transcription by RNA polymerase II/GO:0001654:eye development/GO:0002237:response to molecule of bacterial origin/GO:0003674:molecular_function/GO:0005102:signaling receptor binding/GO:0005123:death receptor binding/GO:0005126:cytokine receptor binding/GO:0005164:tumor necrosis factor receptor binding/GO:0005488:binding/GO:0005515:protein binding/GO:0005575:cellu…	-	K04389:tumor necrosis factor ligand superfamily member 6,	ko01524:Platinum drug resistance,ko04010:MAPK signaling pathway,ko04014:Ras signaling pathway,ko04060:Cytokine-cytokine receptor interaction,ko04068:FoxO signaling pathway,ko04151:PI3K-Akt signaling pathway,ko04210:Apoptosis,ko04217:Necroptosis,ko04650:Natural killer cell mediated cytotoxicity,ko04722:Neurotrophin signaling pathway,ko04932:Non-alcoholic fatty liver disease,ko04940:Type I diabetes…	TNF
changtai-vs-jinchuan	ENSBGRG00000007068	NAF1	-	H/ACA ribonucleoprotein complex non-core subunit	PREDICTED: LOW QUALITY PROTEIN: H/ACA ribonucleoprotein complex non-core subunit NAF1	H ACA ribonucleoprotein complex non-core subunit	GO:0000154:rRNA modification/GO:0000454:snoRNA guided rRNA pseudouridine synthesis/GO:0000491:small nucleolar ribonucleoprotein complex assembly/GO:0000493:box H/ACA snoRNP assembly/GO:0001522:pseudouridine synthesis/GO:0003674:molecular_function/GO:0003676:nucleic acid binding/GO:0003723:RNA binding/GO:0005488:binding/GO:0005575:cellular_component/GO:0005622:intracellular anatomical structure/GO…	-			Adipokin_hormo,Gar1
changtai-vs-jinchuan	ENSBGRG00000007081	MYO3B	Traf2- and Nck-interacting kinase and related germinal center kinase (GCK) family protein kinases;Signal transduction mechanisms	Myosin-IIIb	PREDICTED: LOW QUALITY PROTEIN: myosin-IIIb	Myosin. Large ATPases.	GO:0000146:microfilament motor activity/GO:0000902:cell morphogenesis/GO:0000904:cell morphogenesis involved in differentiation/GO:0001750:photoreceptor outer segment/GO:0001894:tissue homeostasis/GO:0001895:retina homeostasis/GO:0001917:photoreceptor inner segment/GO:0002064:epithelial cell development/GO:0002065:columnar/cuboidal epithelial cell differentiation/GO:0002066:columnar/cuboidal epit…	2.7.11.1			Gal-3-0_sulfotr,IQ,Myosin_head,Pkinase,Pkinase_Tyr
changtai-vs-jinchuan	ENSBGRG00000007083	KIF16B	Kinesin-like protein;Cytoskeleton	Kinesin-like protein	kinesin-like protein KIF16B isoform X1	Kinesin family member 16B	GO:0001704:formation of primary germ layer/GO:0001709:cell fate determination/GO:0001919:regulation of receptor recycling/GO:0002376:immune system process/GO:0003674:molecular_function/GO:0003774:motor activity/GO:0003777:microtubule motor activity/GO:0003824:catalytic activity/GO:0005488:binding/GO:0005515:protein binding/GO:0005543:phospholipid binding/GO:0005547:phosphatidylinositol-3,4,5-tris…	-			FHA,Kinesin,PX
changtai-vs-jinchuan	ENSBGRG00000007162	CTNNA3	-	Catenin	PREDICTED: catenin alpha-3 isoform X1	Vinculin family	GO:0002027:regulation of heart rate/GO:0003674:molecular_function/GO:0005488:binding/GO:0005515:protein binding/GO:0005575:cellular_component/GO:0005623:obsolete cell/GO:0005911:cell-cell junction/GO:0005912:adherens junction/GO:0005913:/GO:0005916:fascia adherens/GO:0006937:regulation of muscle contraction/GO:0006942:regulation of striated muscle contraction/GO:0007154:cell communication/GO:0007…	-	K05691:catenin alpha,	ko04390:Hippo signaling pathway,ko04520:Adherens junction,ko04670:Leukocyte transendothelial migration,ko05100:Bacterial invasion of epithelial cells,ko05200:Pathways in cancer,ko05213:Endometrial cancer,ko05226:Gastric cancer,ko05412:Arrhythmogenic right ventricular cardiomyopathy,	Vinculin
changtai-vs-jinchuan	ENSBGRG00000007165	CDH12	-		cadherin-12	Cadherin 12, type 2 (N-cadherin 2)	GO:0005575:cellular_component/GO:0005623:obsolete cell/GO:0005886:plasma membrane/GO:0008150:biological_process/GO:0009987:cellular process/GO:0016020:membrane/GO:0016043:cellular component organization/GO:0034330:cell junction organization/GO:0034332:adherens junction organization/GO:0044464:obsolete cell part/GO:0045216:cell-cell junction organization/GO:0071840:cellular component organization …	-			Cadherin,Cadherin_C,G6PD_C
changtai-vs-jinchuan	ENSBGRG00000007179	CYBB	Ferric reductase, NADH/NADPH oxidase and related proteins;	Cytochrome b-245 heavy chain	NADPH oxidase 3	Cytochrome b-245 heavy chain-like	GO:0000166:nucleotide binding/GO:0000323:lytic vacuole/GO:0001666:response to hypoxia/GO:0001775:cell activation/GO:0001817:regulation of cytokine production/GO:0001819:positive regulation of cytokine production/GO:0002252:immune effector process/GO:0002263:cell activation involved in immune response/GO:0002274:myeloid leukocyte activation/GO:0002275:myeloid cell activation involved in immune res…	-	K08008:NADPH oxidase 1,K21421:NADPH oxidase 2 ,K21423:NADPH oxidase 4 ,	ko04066:HIF-1 signaling pathway,ko04145:Phagosome,ko04216:Ferroptosis,ko04217:Necroptosis,ko04380:Osteoclast differentiation,ko04621:NOD-like receptor signaling pathway,ko04670:Leukocyte transendothelial migration,ko04933:AGE-RAGE signaling pathway in diabetic complications,ko05140:Leishmaniasis,ko05418:Fluid shear stress and atherosclerosis,	FAD_binding_8,Ferric_reduct,NAD_binding_6,XK-related
changtai-vs-jinchuan	ENSBGRG00000007184	REL	-	Proto-oncogene c-Rel	PREDICTED: proto-oncogene c-Rel	REL proto-oncogene, NF-kB subunit	GO:0000122:negative regulation of transcription by RNA polymerase II/GO:0000737:DNA catabolic process, endonucleolytic/GO:0000976:transcription regulatory region sequence-specific DNA binding/GO:0000977:RNA polymerase II transcription regulatory region sequence-specific DNA binding/GO:0000980:/GO:0000981:DNA-binding transcription factor activity, RNA polymerase II-specific/GO:0001012:/GO:0001067:…	-	K09254:c-Rel proto-oncogene protein,	ko04014:Ras signaling pathway,ko05202:Transcriptional misregulation in cancer,ko05203:Viral carcinogenesis,	Comm,RHD_DNA_bind,RHD_dimer
changtai-vs-jinchuan	ENSBGRG00000007199	CCNYL1	GTPase-activating protein Centaurin gamma (contains Ras-like GTPase, PH and ankyrin repeat domains);Signal transduction mechanisms	Cyclin-Y-like protein	cyclin-Y-like protein 1 isoform X1	cyclin-Y-like protein 1 isoform	GO:0003674:molecular_function/GO:0005488:binding/GO:0005515:protein binding/GO:0005575:cellular_component/GO:0005623:obsolete cell/GO:0007275:multicellular organism development/GO:0007399:nervous system development/GO:0008150:biological_process/GO:0009987:cellular process/GO:0014041:regulation of neuron maturation/GO:0022008:neurogenesis/GO:0030154:cell differentiation/GO:0030424:axon/GO:0030425:…	-	K18468:vacuolar protein sorting-associated protein 35,	ko04144:Endocytosis,	CLU,Cyclin,Cyclin_N,PITH,Spy1,Vps35
changtai-vs-jinchuan	ENSBGRG00000007250	DNAH8	Dynein, heavy chain;Cytoskeleton	Dynein heavy chain 8, axonemal	dynein heavy chain 8, axonemal	heavy chain 8	GO:0000226:microtubule cytoskeleton organization/GO:0001539:cilium or flagellum-dependent cell motility/GO:0001578:microtubule bundle formation/GO:0003341:cilium movement/GO:0003674:molecular_function/GO:0003774:motor activity/GO:0003777:microtubule motor activity/GO:0003824:catalytic activity/GO:0005488:binding/GO:0005515:protein binding/GO:0005575:cellular_component/GO:0005622:intracellular ana…	-	K10408:dynein heavy chain, axonemal,	ko05016:Huntington disease,	AAA_5,AAA_6,AAA_7,AAA_8,AAA_9,DHC_N1,DHC_N2,Dynein_heavy,MT
changtai-vs-jinchuan	ENSBGRG00000007258	FAM90A5P	-	Putative protein	hypothetical protein	Putative protein	-	-			DUF2476,zf-CCHC_6
changtai-vs-jinchuan	ENSBGRG00000007307	ZNF596	-	Zinc finger protein	zinc finger protein 596	krueppel associated box	GO:0000981:DNA-binding transcription factor activity, RNA polymerase II-specific/GO:0003674:molecular_function/GO:0003700:DNA-binding transcription factor activity/GO:0006355:regulation of transcription, DNA-templated/GO:0006357:regulation of transcription by RNA polymerase II/GO:0008150:biological_process/GO:0009889:regulation of biosynthetic process/GO:0010468:regulation of gene expression/GO:0…	-	K09228:KRAB domain-containing zinc finger protein,		Defensin_beta_2,KRAB,zf-C2H2,zf-C2H2_4,zf-C2H2_6,zf-CCHC_6,zf-H2C2_2
changtai-vs-jinchuan	ENSBGRG00000007320	CDH10	-		PREDICTED: cadherin-10 isoform X1	Cadherin 10, type 2 (T2-cadherin)	GO:0005575:cellular_component/GO:0005623:obsolete cell/GO:0005886:plasma membrane/GO:0007155:cell adhesion/GO:0008150:biological_process/GO:0009987:cellular process/GO:0016020:membrane/GO:0016043:cellular component organization/GO:0022610:biological adhesion/GO:0034330:cell junction organization/GO:0034332:adherens junction organization/GO:0044464:obsolete cell part/GO:0045216:cell-cell junction …	-			Cadherin,Cadherin_C
changtai-vs-jinchuan	ENSBGRG00000007348	XKR5	-	XK-related protein	XK-related protein 5	XK-related protein 5	-	-			KRAB,XK-related
changtai-vs-jinchuan	ENSBGRG00000007560	Glo1	Lactoylglutathione lyase and related lyases;Amino acid transport and metabolism	Lactoylglutathione lyase	PREDICTED: lactoylglutathione lyase	Lactoylglutathione	GO:0002376:immune system process/GO:0002520:immune system development/GO:0002521:leukocyte differentiation/GO:0002573:myeloid leukocyte differentiation/GO:0003674:molecular_function/GO:0003824:catalytic activity/GO:0004462:lactoylglutathione lyase activity/GO:0005488:binding/GO:0005575:cellular_component/GO:0005622:intracellular anatomical structure/GO:0005623:obsolete cell/GO:0005634:nucleus/GO:…	4.4.1.5	K01759:lactoylglutathione lyase ,	ko00620:Pyruvate metabolism,	Glyoxalase
changtai-vs-jinchuan	ENSBGRG00000007646	Dpy19l1	-	Probable C-mannosyltransferase	probable C-mannosyltransferase DPY19L1	Dpy-19 like 1	GO:0000030:mannosyltransferase activity/GO:0003674:molecular_function/GO:0003824:catalytic activity/GO:0005575:cellular_component/GO:0005622:intracellular anatomical structure/GO:0005623:obsolete cell/GO:0005634:nucleus/GO:0005635:nuclear envelope/GO:0005637:nuclear inner membrane/GO:0005737:cytoplasm/GO:0006464:cellular protein modification process/GO:0006486:protein glycosylation/GO:0006807:nit…	-			Dpy19
changtai-vs-jinchuan	ENSBGRG00000007730	PTPRD	-	Receptor-type tyrosine-protein phosphatase delta	receptor-type tyrosine-protein phosphatase delta isoform X20	Receptor-type tyrosine-protein phosphatase	GO:0000003:reproduction/GO:0000902:cell morphogenesis/GO:0000904:cell morphogenesis involved in differentiation/GO:0001558:regulation of cell growth/GO:0001654:eye development/GO:0001667:ameboidal-type cell migration/GO:0001745:compound eye morphogenesis/GO:0001751:compound eye photoreceptor cell differentiation/GO:0001754:eye photoreceptor cell differentiation/GO:0002064:epithelial cell developm…	3.1.3.48	K05695:receptor-type tyrosine-protein phosphatase F ,	ko04514:Cell adhesion molecules,ko04520:Adherens junction,ko04910:Insulin signaling pathway,ko04931:Insulin resistance,	I-set,Ig_3,Y_phosphatase,fn3
changtai-vs-jinchuan	ENSBGRG00000007767	NAV3	-	Neuron navigator	PREDICTED: neuron navigator 3 isoform X1	Neuron navigator	GO:0000003:reproduction/GO:0000902:cell morphogenesis/GO:0000904:cell morphogenesis involved in differentiation/GO:0001558:regulation of cell growth/GO:0001667:ameboidal-type cell migration/GO:0001889:liver development/GO:0003674:molecular_function/GO:0003779:actin binding/GO:0005488:binding/GO:0005515:protein binding/GO:0005575:cellular_component/GO:0005622:intracellular anatomical structure/GO:…	3.6.4.12			AAA,AAA_14,AAA_22,CH,DivIC,PhoH
changtai-vs-jinchuan	ENSBGRG00000007865	BRD7	-	Bromodomain-containing protein	bromodomain-containing protein 7 isoform X2	Bromodomain-containing protein 7	GO:0000902:cell morphogenesis/GO:0001067:regulatory region nucleic acid binding/GO:0002039:p53 binding/GO:0003674:molecular_function/GO:0003676:nucleic acid binding/GO:0003677:DNA binding/GO:0003712:transcription coregulator activity/GO:0003713:transcription coactivator activity/GO:0003714:transcription corepressor activity/GO:0005488:binding/GO:0005515:protein binding/GO:0005575:cellular_compone…	-	K11723:bromodomain-containing protein 7,	ko05225:Hepatocellular carcinoma,	Bromodomain,Codanin-1_C,DUF3512
changtai-vs-jinchuan	ENSBGRG00000007924	USP34	-	Ubiquitin carboxyl-terminal hydrolase	ubiquitin carboxyl-terminal hydrolase 34 isoform X2	Ubiquitin specific peptidase 34	GO:0001558:regulation of cell growth/GO:0002682:regulation of immune system process/GO:0002683:negative regulation of immune system process/GO:0002697:regulation of immune effector process/GO:0002700:regulation of production of molecular mediator of immune response/GO:0002759:regulation of antimicrobial humoral response/GO:0002784:regulation of antimicrobial peptide production/GO:0002831:regulati…	3.4.19.12			Claudin_2,UCH
changtai-vs-jinchuan	ENSBGRG00000008035	MCTP1	-	Multiple C2 and transmembrane domain-containing protein	multiple C2 and transmembrane domain-containing protein 1 isoform X1	Multiple C2 and transmembrane domain-containing protein	GO:0001505:regulation of neurotransmitter levels/GO:0003674:molecular_function/GO:0005488:binding/GO:0005509:calcium ion binding/GO:0005575:cellular_component/GO:0005622:intracellular anatomical structure/GO:0005623:obsolete cell/GO:0005737:cytoplasm/GO:0005768:endosome/GO:0005783:endoplasmic reticulum/GO:0005789:endoplasmic reticulum membrane/GO:0007154:cell communication/GO:0007165:signal trans…	-			C2,PRT_C,Pex24p
changtai-vs-jinchuan	ENSBGRG00000008223	NUBPL	ATPases involved in chromosome partitioning;Cell cycle control, cell division, chromosome partitioning	Iron-sulfur protein NUBPL	hypothetical protein G4228_009341	Iron-sulfur protein	GO:0003674:molecular_function/GO:0005488:binding/GO:0005575:cellular_component/GO:0005622:intracellular anatomical structure/GO:0005623:obsolete cell/GO:0005737:cytoplasm/GO:0005739:mitochondrion/GO:0005759:mitochondrial matrix/GO:0005886:plasma membrane/GO:0006996:organelle organization/GO:0007005:mitochondrion organization/GO:0008150:biological_process/GO:0009653:anatomical structure morphogene…	-			ParA
changtai-vs-jinchuan	ENSBGRG00000008257	Pdzd2	-	PDZ domain-containing protein	PDZ domain-containing protein 2, partial	PDZ domain-containing protein	GO:0005575:cellular_component/GO:0005576:extracellular region/GO:0005622:intracellular anatomical structure/GO:0005623:obsolete cell/GO:0005634:nucleus/GO:0005737:cytoplasm/GO:0005783:endoplasmic reticulum/GO:0005911:cell-cell junction/GO:0007154:cell communication/GO:0007165:signal transduction/GO:0008150:biological_process/GO:0009987:cellular process/GO:0012505:endomembrane system/GO:0014069:po…	-			PDZ
changtai-vs-jinchuan	ENSBGRG00000008288	Macrod2	Predicted phosphatase homologous to the C-terminal domain of histone macroH2A1;General function prediction only	ADP-ribose glycohydrolase	O-acetyl-ADP-ribose deacetylase MACROD2 isoform X2	O-acetyl-ADP-ribose deacetylase	GO:0003674:molecular_function/GO:0003824:catalytic activity/GO:0005575:cellular_component/GO:0005622:intracellular anatomical structure/GO:0005623:obsolete cell/GO:0005634:nucleus/GO:0005730:nucleolus/GO:0005813:centrosome/GO:0005815:microtubule organizing center/GO:0005856:cytoskeleton/GO:0006139:nucleobase-containing compound metabolic process/GO:0006464:cellular protein modification process/GO…	-			Macro,Pkinase,TAF1_subA
changtai-vs-jinchuan	ENSBGRG00000008311	CSMD1	-	CUB and sushi domain-containing protein	LOW QUALITY PROTEIN: CUB and sushi domain-containing protein 1	CUB and sushi	GO:0001964:startle response/GO:0003008:system process/GO:0008150:biological_process/GO:0009605:response to external stimulus/GO:0032501:multicellular organismal process/GO:0033500:carbohydrate homeostasis/GO:0042592:homeostatic process/GO:0042593:glucose homeostasis/GO:0048878:chemical homeostasis/GO:0050877:nervous system process/GO:0050896:response to stimulus/GO:0050905:neuromuscular process/G…	-			CUB,Ribosomal_L31e,Sushi
changtai-vs-jinchuan	ENSBGRG00000008346	SLC25A13	Mitochondrial aspartate/glutamate carrier protein Aralar/Citrin (contains EF-hand Ca2+-binding domains);Energy production and conversion	Calcium-binding mitochondrial carrier protein	hypothetical protein	Solute carrier family 25	GO:0003333:amino acid transmembrane transport/GO:0003674:molecular_function/GO:0005215:transporter activity/GO:0005310:dicarboxylic acid transmembrane transporter activity/GO:0005313:L-glutamate transmembrane transporter activity/GO:0005326:neurotransmitter transmembrane transporter activity/GO:0005342:organic acid transmembrane transporter activity/GO:0005488:binding/GO:0005509:calcium ion bindi…	-			EF-hand_1,EF-hand_5,EF-hand_6,EF-hand_7,EF-hand_8,Mito_carr,Peptidase_M2,Ribosomal_L36e
changtai-vs-jinchuan	ENSBGRG00000008435	ST3GAL3	-	CMP-N-acetylneuraminate-beta-1,4-galactoside	PREDICTED: CMP-N-acetylneuraminate-beta-1,4-galactoside alpha-2,3-sialyltransferase isoform X2	ST3 beta-galactoside alpha-2,3-sialyltransferase 3	GO:0000139:Golgi membrane/GO:0003674:molecular_function/GO:0003824:catalytic activity/GO:0003836:beta-galactoside (CMP) alpha-2,3-sialyltransferase activity/GO:0005575:cellular_component/GO:0005576:extracellular region/GO:0005622:intracellular anatomical structure/GO:0005623:obsolete cell/GO:0005737:cytoplasm/GO:0005794:Golgi apparatus/GO:0005795:Golgi stack/GO:0005975:carbohydrate metabolic proc…	2.4.99.6	K00781:neolactotetraosylceramide alpha-2,3-sialyltransferase (sialyltransferase 6) ,K03792:neolactotetraosylceramide alpha-2,3-sialyltransferase (sialyltransferase 10) ,	ko00513:Various types of N-glycan biosynthesis,ko00514:Other types of O-glycan biosynthesis,ko00515:Mannose type O-glycan biosynthesis,ko00533:Glycosaminoglycan biosynthesis - keratan sulfate,ko00601:Glycosphingolipid biosynthesis - lacto and neolacto series,	Glyco_transf_29
changtai-vs-jinchuan	ENSBGRG00000008439	EVA1A	-	Protein eva-1 homolog A	protein eva-1 homolog A	eva-1 homolog	GO:0005575:cellular_component/GO:0005622:intracellular anatomical structure/GO:0005623:obsolete cell/GO:0005737:cytoplasm/GO:0005783:endoplasmic reticulum/GO:0005788:endoplasmic reticulum lumen/GO:0005886:plasma membrane/GO:0006464:cellular protein modification process/GO:0006807:nitrogen compound metabolic process/GO:0008150:biological_process/GO:0008152:metabolic process/GO:0009987:cellular pro…	-			FAM176
changtai-vs-jinchuan	ENSBGRG00000008441	RLIM	-	E3 ubiquitin-protein ligase RLIM	E3 ubiquitin-protein ligase RLIM	E3 ubiquitin-protein ligase RLIM-like	-	2.3.2.27			zf-RING_2
changtai-vs-jinchuan	ENSBGRG00000008500	ATP2C1	Ca2+ transporting ATPase;Inorganic ion transport and metabolism	Calcium-transporting ATPase type 2C member	calcium-transporting ATPase type 2C member 1 isoform X3	type 2C member 1	GO:0000041:transition metal ion transport/GO:0000139:Golgi membrane/GO:0000166:nucleotide binding/GO:0003674:molecular_function/GO:0003824:catalytic activity/GO:0005215:transporter activity/GO:0005384:manganese ion transmembrane transporter activity/GO:0005388:calcium transmembrane transporter activity, phosphorylative mechanism/GO:0005488:binding/GO:0005509:calcium ion binding/GO:0005524:ATP bin…	3.6.3.8			Cation_ATPase,Cation_ATPase_C,Cation_ATPase_N,E1-E2_ATPase,Hydrolase,Proteasome
changtai-vs-jinchuan	ENSBGRG00000008510	SLC10A7	-	Sodium/bile acid cotransporter	sodium/bile acid cotransporter 7 isoform X1	sodium bile acid cotransporter	-	-			SBF_like
changtai-vs-jinchuan	ENSBGRG00000008601	FAN1	-	Fanconi-associated nuclease	PREDICTED: fanconi-associated nuclease 1	nuclease 1	GO:0000287:magnesium ion binding/GO:0000724:double-strand break repair via homologous recombination/GO:0000725:recombinational repair/GO:0003674:molecular_function/GO:0003676:nucleic acid binding/GO:0003677:DNA binding/GO:0003824:catalytic activity/GO:0004518:nuclease activity/GO:0004519:endonuclease activity/GO:0004520:endodeoxyribonuclease activity/GO:0004527:exonuclease activity/GO:0004536:deo…	3.1.4.1	K15363:fanconi-associated nuclease 1 ,	ko03460:Fanconi anemia pathway,	SAP,VRR_NUC
changtai-vs-jinchuan	ENSBGRG00000008603	MPDZ	Membrane-associated guanylate kinase MAGUK (contains PDZ, SH3, HOOK and GUK domains);Nucleotide transport and metabolism	Multiple PDZ domain protein	multiple PDZ domain protein	Multiple PDZ domain crumbs cell polarity complex component	GO:0003674:molecular_function/GO:0005488:binding/GO:0005515:protein binding/GO:0005575:cellular_component/GO:0005622:intracellular anatomical structure/GO:0005623:obsolete cell/GO:0005737:cytoplasm/GO:0005886:plasma membrane/GO:0005911:cell-cell junction/GO:0005923:bicellular tight junction/GO:0007154:cell communication/GO:0007155:cell adhesion/GO:0007165:signal transduction/GO:0007272:ensheathme…	-	K06092:InaD-like protein,K06095:multiple PDZ domain protein,	ko04390:Hippo signaling pathway,ko04530:Tight junction,ko05165:Human papillomavirus infection,	L27_2,MPDZ_u10,PDZ
changtai-vs-jinchuan	ENSBGRG00000008633	ACSS2	Acyl-coenzyme A synthetases/AMP-(fatty) acid ligases;Lipid transport and metabolism	Acetyl-coenzyme A synthetase, cytoplasmic	acetyl-coenzyme A synthetase, cytoplasmic isoform X1	acetate--CoA ligase ACS, chloroplastic glyoxysomal-like	GO:0000166:nucleotide binding/GO:0003674:molecular_function/GO:0003824:catalytic activity/GO:0003987:acetate-CoA ligase activity/GO:0005488:binding/GO:0005575:cellular_component/GO:0005622:intracellular anatomical structure/GO:0005623:obsolete cell/GO:0005634:nucleus/GO:0005654:nucleoplasm/GO:0005737:cytoplasm/GO:0005739:mitochondrion/GO:0005759:mitochondrial matrix/GO:0005829:cytosol/GO:0006066:…	6.2.1.1	K01895:acetyl-CoA synthetase ,	ko00010:Glycolysis / Gluconeogenesis,ko00620:Pyruvate metabolism,ko00640:Propanoate metabolism,	ACAS_N,AMP-binding,AMP-binding_C,Homeobox,LRR_8
changtai-vs-jinchuan	ENSBGRG00000008784	COX16	-	Cytochrome c oxidase assembly protein COX16 homolog, mitochondrial	cytochrome c oxidase assembly protein COX16 homolog, mitochondrial	Cytochrome c oxidase assembly protein COX16 homolog, mitochondrial-like	GO:0005575:cellular_component/GO:0005622:intracellular anatomical structure/GO:0005623:obsolete cell/GO:0005737:cytoplasm/GO:0005739:mitochondrion/GO:0005740:mitochondrial envelope/GO:0005743:mitochondrial inner membrane/GO:0006996:organelle organization/GO:0007005:mitochondrion organization/GO:0008150:biological_process/GO:0008535:respiratory chain complex IV assembly/GO:0009987:cellular process…	-	K18182:cytochrome c oxidase assembly protein subunit 16,	ko04714:Thermogenesis,	COX16
changtai-vs-jinchuan	ENSBGRG00000008796	Sgcz	-	Zeta-sarcoglycan	zeta-sarcoglycan	Sarcoglycan complex subunit protein	GO:0003008:system process/GO:0003013:circulatory system process/GO:0003015:heart process/GO:0003674:molecular_function/GO:0005198:structural molecule activity/GO:0005575:cellular_component/GO:0005622:intracellular anatomical structure/GO:0005623:obsolete cell/GO:0005737:cytoplasm/GO:0005886:plasma membrane/GO:0006996:organelle organization/GO:0007010:cytoskeleton organization/GO:0007016:obsolete …	-	K12563:delta-sarcoglycan,K12564:gamma-sarcoglycan,	ko05410:Hypertrophic cardiomyopathy,ko05412:Arrhythmogenic right ventricular cardiomyopathy,ko05414:Dilated cardiomyopathy,ko05416:Viral myocarditis,	Mannosyl_trans,Sarcoglycan_1
changtai-vs-jinchuan	ENSBGRG00000008804	FAM184A	Dystonin, GAS (Growth-arrest-specific protein), and related proteins;Cytoskeleton	Protein	PREDICTED: protein FAM184A isoform X2	Family with sequence similarity 184, member A	-	-			FAM184
changtai-vs-jinchuan	ENSBGRG00000008823	P2RY4	-	P2Y purinoceptor	PREDICTED: P2Y purinoceptor 4	P2Y purinoceptor 4	GO:0000166:nucleotide binding/GO:0001101:response to acid chemical/GO:0001608:G protein-coupled nucleotide receptor activity/GO:0003674:molecular_function/GO:0004888:transmembrane signaling receptor activity/GO:0004930:G protein-coupled receptor activity/GO:0005488:binding/GO:0005524:ATP binding/GO:0005575:cellular_component/GO:0005623:obsolete cell/GO:0005886:plasma membrane/GO:0005887:integral …	-	K04271:P2Y purinoceptor 4,	ko04080:Neuroactive ligand-receptor interaction,ko04742:Taste transduction,	7tm_1
changtai-vs-jinchuan	ENSBGRG00000008829	TRIP12	Putative ubiquitin fusion degradation protein;Posttranslational modification, protein turnover, chaperones	E3 ubiquitin-protein ligase	E3 ubiquitin-protein ligase TRIP12 isoform X12	thyroid hormone receptor interactor 12	GO:0000209:protein polyubiquitination/GO:0003674:molecular_function/GO:0003824:catalytic activity/GO:0004842:ubiquitin-protein transferase activity/GO:0005102:signaling receptor binding/GO:0005488:binding/GO:0005515:protein binding/GO:0005575:cellular_component/GO:0005622:intracellular anatomical structure/GO:0005623:obsolete cell/GO:0005634:nucleus/GO:0005654:nucleoplasm/GO:0005737:cytoplasm/GO:…	2.3.2.26	K10590:E3 ubiquitin-protein ligase TRIP12 ,	ko04120:Ubiquitin mediated proteolysis,	HECT,KIAA1430,WWE
changtai-vs-jinchuan	ENSBGRG00000008836	AWAT1	-	Acyl-CoA wax alcohol acyltransferase	PREDICTED: acyl-CoA wax alcohol acyltransferase 1	acyl-CoA wax alcohol acyltransferase	GO:0001676:long-chain fatty acid metabolic process/GO:0003674:molecular_function/GO:0003824:catalytic activity/GO:0005575:cellular_component/GO:0005622:intracellular anatomical structure/GO:0005623:obsolete cell/GO:0005737:cytoplasm/GO:0005783:endoplasmic reticulum/GO:0005789:endoplasmic reticulum membrane/GO:0006082:organic acid metabolic process/GO:0006629:lipid metabolic process/GO:0006631:fat…	2.3.1.75			DAGAT
changtai-vs-jinchuan	ENSBGRG00000008855	CLN8	-	Protein	protein CLN8 isoform X1	Ceroid-lipofuscinosis, neuronal 8	GO:0001306:age-dependent response to oxidative stress/GO:0001504:neurotransmitter uptake/GO:0001505:regulation of neurotransmitter levels/GO:0001654:eye development/GO:0001894:tissue homeostasis/GO:0001895:retina homeostasis/GO:0003008:system process/GO:0003333:amino acid transmembrane transport/GO:0005575:cellular_component/GO:0005622:intracellular anatomical structure/GO:0005623:obsolete cell/G…	-			TRAM_LAG1_CLN8
changtai-vs-jinchuan	ENSBGRG00000008941	DPP6	-	Dipeptidyl aminopeptidase-like protein	dipeptidyl aminopeptidase-like protein 6	Dipeptidyl aminopeptidase-like protein	GO:0001508:action potential/GO:0003008:system process/GO:0003674:molecular_function/GO:0003824:catalytic activity/GO:0004177:aminopeptidase activity/GO:0005575:cellular_component/GO:0005623:obsolete cell/GO:0005886:plasma membrane/GO:0005887:integral component of plasma membrane/GO:0006508:proteolysis/GO:0006807:nitrogen compound metabolic process/GO:0007154:cell communication/GO:0008076:voltage-…	3.4.14.5	K01278:dipeptidyl-peptidase 4 ,	ko04974:Protein digestion and absorption,	Amino_oxidase,DPPIV_N,Lectin_C,Neur_chan_memb,Peptidase_S9,RSB_motif
changtai-vs-jinchuan	ENSBGRG00000008983	MTMR10	-	Myotubularin-related protein	myotubularin-related protein 10	Myotubularin-related protein 10	GO:0003674:molecular_function/GO:0003824:catalytic activity/GO:0004438:phosphatidylinositol-3-phosphatase activity/GO:0005575:cellular_component/GO:0005622:intracellular anatomical structure/GO:0005623:obsolete cell/GO:0005737:cytoplasm/GO:0005829:cytosol/GO:0006629:lipid metabolic process/GO:0006644:phospholipid metabolic process/GO:0006650:glycerophospholipid metabolic process/GO:0006793:phosph…	-			3-PAP,Death,GalP_UDP_tr_C,GalP_UDP_transf,Myotub-related,RVT_1
changtai-vs-jinchuan	ENSBGRG00000008996	RBFOX1	Ataxin 2-binding protein (RRM superfamily);General function prediction only	RNA binding protein fox-1 homolog	RNA binding protein fox-1 homolog 1 isoform X5	RNA binding protein fox-1 homolog 1 isoform	GO:0000003:reproduction/GO:0000381:regulation of alternative mRNA splicing, via spliceosome/GO:0001067:regulatory region nucleic acid binding/GO:0002009:morphogenesis of an epithelium/GO:0002165:instar larval or pupal development/GO:0003002:regionalization/GO:0003006:developmental process involved in reproduction/GO:0003008:system process/GO:0003013:circulatory system process/GO:0003015:heart pro…	-			DUF2722,Fox-1_C,RRM_1
changtai-vs-jinchuan	ENSBGRG00000009027	Ube2d3	Ubiquitin-protein ligase;Posttranslational modification, protein turnover, chaperones	Ubiquitin-conjugating enzyme E2	ubiquitin-conjugating enzyme E2 D3-like	protein K11-linked ubiquitination	GO:0000122:negative regulation of transcription by RNA polymerase II/GO:0000209:protein polyubiquitination/GO:0003674:molecular_function/GO:0003824:catalytic activity/GO:0004842:ubiquitin-protein transferase activity/GO:0005575:cellular_component/GO:0005622:intracellular anatomical structure/GO:0005623:obsolete cell/GO:0005634:nucleus/GO:0005654:nucleoplasm/GO:0005737:cytoplasm/GO:0005829:cytosol…	2.3.2.23	K06689:ubiquitin-conjugating enzyme E2 D ,	ko04120:Ubiquitin mediated proteolysis,ko04141:Protein processing in endoplasmic reticulum,	UQ_con
changtai-vs-jinchuan	ENSBGRG00000009138	ATXN2L	-	Ataxin-2-like protein	PREDICTED: ataxin-2-like protein isoform X5	LsmAD	GO:0000003:reproduction/GO:0000226:microtubule cytoskeleton organization/GO:0000278:mitotic cell cycle/GO:0000280:nuclear division/GO:0000910:cytokinesis/GO:0001654:eye development/GO:0001709:cell fate determination/GO:0001745:compound eye morphogenesis/GO:0001751:compound eye photoreceptor cell differentiation/GO:0001754:eye photoreceptor cell differentiation/GO:0003006:developmental process inv…	-			LIM,LsmAD,PAM2,SM-ATX
changtai-vs-jinchuan	ENSBGRG00000009142
changtai-vs-jinchuan	ENSBGRG00000009148	FANCC	-	Fanconi anemia group C protein homolog	Fanconi anemia group C protein homolog isoform X1	DNA repair protein that may operate in a postreplication repair or a cell cycle checkpoint function. May be implicated in interstrand DNA cross-link repair and in the maintenance of normal chromosome stability. Upon IFNG induction, may facilitate STAT1 activation by recruiting STAT1 to IFNGR1	GO:0000003:reproduction/GO:0000302:response to reactive oxygen species/GO:0000303:response to superoxide/GO:0000305:response to oxygen radical/GO:0000785:chromatin/GO:0002262:myeloid cell homeostasis/GO:0002376:immune system process/GO:0003006:developmental process involved in reproduction/GO:0005575:cellular_component/GO:0005622:intracellular anatomical structure/GO:0005623:obsolete cell/GO:0005…	-	K10890:fanconi anemia group C protein,	ko03460:Fanconi anemia pathway,	Fanconi_C
changtai-vs-jinchuan	ENSBGRG00000009194	CMC1	-	COX assembly mitochondrial protein homolog	COX assembly mitochondrial protein homolog	metal ion binding	GO:0003674:molecular_function/GO:0005488:binding/GO:0005507:copper ion binding/GO:0005575:cellular_component/GO:0005622:intracellular anatomical structure/GO:0005623:obsolete cell/GO:0005737:cytoplasm/GO:0005739:mitochondrion/GO:0005740:mitochondrial envelope/GO:0005758:mitochondrial intermembrane space/GO:0006996:organelle organization/GO:0007005:mitochondrion organization/GO:0008150:biological_…	-			Cmc1
changtai-vs-jinchuan	ENSBGRG00000009261	ADAM12	-	Disintegrin and metalloproteinase domain-containing protein	TPA: ADAM metallopeptidase domain 12	Disintegrin and metalloproteinase domain-containing protein 12	GO:0000768:syncytium formation by plasma membrane fusion/GO:0003674:molecular_function/GO:0003824:catalytic activity/GO:0005488:binding/GO:0005515:protein binding/GO:0005575:cellular_component/GO:0005576:extracellular region/GO:0005622:intracellular anatomical structure/GO:0005623:obsolete cell/GO:0005634:nucleus/GO:0005654:nucleoplasm/GO:0005886:plasma membrane/GO:0006508:proteolysis/GO:0006807:…	-			ADAM_CR,Disintegrin,EGF_2,Pep_M12B_propep,Reprolysin
changtai-vs-jinchuan	ENSBGRG00000009348	BLM	ATP-dependent DNA helicase;Replication, recombination and repair	Bloom syndrome protein	PREDICTED: Bloom syndrome protein isoform X1	Bloom syndrome	GO:0000003:reproduction/GO:0000018:regulation of DNA recombination/GO:0000019:regulation of mitotic recombination/GO:0000075:cell cycle checkpoint/GO:0000077:DNA damage checkpoint/GO:0000079:regulation of cyclin-dependent protein serine/threonine kinase activity/GO:0000166:nucleotide binding/GO:0000217:DNA secondary structure binding/GO:0000228:nuclear chromosome/GO:0000278:mitotic cell cycle/GO:…	3.6.4.12	K10901:bloom syndrome protein ,	ko03440:Homologous recombination,ko03460:Fanconi anemia pathway,	BDHCT,BDHCT_assoc,BLM_N,Chromo_shadow,DEAD,HRDC,Helicase_C,RQC,RecQ_Zn_bind
changtai-vs-jinchuan	ENSBGRG00000009393	ADSS2	Adenylosuccinate synthase;Nucleotide transport and metabolism	Adenylosuccinate synthetase isozyme	adenylosuccinate synthetase isozyme 2	Adenylosuccinate	GO:0000166:nucleotide binding/GO:0001882:nucleoside binding/GO:0001883:purine nucleoside binding/GO:0002376:immune system process/GO:0003674:molecular_function/GO:0003824:catalytic activity/GO:0004019:adenylosuccinate synthase activity/GO:0005488:binding/GO:0005525:GTP binding/GO:0005575:cellular_component/GO:0005622:intracellular anatomical structure/GO:0005623:obsolete cell/GO:0005737:cytoplasm…	6.3.4.4	K01939:adenylosuccinate synthase ,	ko00230:Purine metabolism,ko00250:Alanine, aspartate and glutamate metabolism,	Adenylsucc_synt
changtai-vs-jinchuan	ENSBGRG00000009403	CNKSR2	-	Connector enhancer of kinase suppressor of ras	connector enhancer of kinase suppressor of ras 2	Connector enhancer of kinase suppressor of ras 2	GO:0003674:molecular_function/GO:0005488:binding/GO:0005515:protein binding/GO:0005575:cellular_component/GO:0005622:intracellular anatomical structure/GO:0005623:obsolete cell/GO:0005737:cytoplasm/GO:0005886:plasma membrane/GO:0007154:cell communication/GO:0007165:signal transduction/GO:0008150:biological_process/GO:0009987:cellular process/GO:0014069:postsynaptic density/GO:0016020:membrane/GO:…	-			CRIC_ras_sig,DUF1170,GCFC,PDZ,PH,SAM_1,SAM_2
changtai-vs-jinchuan	ENSBGRG00000009489	SUGCT	Predicted acyl-CoA transferases/carnitine dehydratase;Energy production and conversion	Succinate--hydroxymethylglutarate CoA-transferase	PREDICTED: succinate--hydroxymethylglutarate CoA-transferase isoform X1	CoA-transferase family III	GO:0003674:molecular_function/GO:0003824:catalytic activity/GO:0005575:cellular_component/GO:0005622:intracellular anatomical structure/GO:0005623:obsolete cell/GO:0005737:cytoplasm/GO:0005739:mitochondrion/GO:0008410:CoA-transferase activity/GO:0016740:transferase activity/GO:0016782:transferase activity, transferring sulfur-containing groups/GO:0043226:organelle/GO:0043227:membrane-bounded orga…	2.8.3.13			CoA_transf_3,PPI_Ypi1
changtai-vs-jinchuan	ENSBGRG00000009497	GRHL2	-	Grainyhead-like protein 2 homolog	grainyhead-like protein 2 homolog isoform X4	Grainyhead-like protein 2 homolog	GO:0000003:reproduction/GO:0000902:cell morphogenesis/GO:0000904:cell morphogenesis involved in differentiation/GO:0000981:DNA-binding transcription factor activity, RNA polymerase II-specific/GO:0001067:regulatory region nucleic acid binding/GO:0001161:intronic transcription regulatory region sequence-specific DNA binding/GO:0001228:DNA-binding transcription activator activity, RNA polymerase II…	-			CP2
changtai-vs-jinchuan	ENSBGRG00000009545	Tbc1d32	-	Protein broad-minded	Protein broad-minded	TBC1 domain family member 32	GO:0000226:microtubule cytoskeleton organization/GO:0001578:microtubule bundle formation/GO:0001654:eye development/GO:0002088:lens development in camera-type eye/GO:0003002:regionalization/GO:0003406:retinal pigment epithelium development/GO:0006996:organelle organization/GO:0007010:cytoskeleton organization/GO:0007017:microtubule-based process/GO:0007154:cell communication/GO:0007165:signal tra…	-			BROMI
changtai-vs-jinchuan	ENSBGRG00000009583	WDR49	Serine protease inhibitor;Posttranslational modification, protein turnover, chaperones	WD repeat-containing protein	hypothetical protein JEQ12_001620	WD domain, G-beta repeat	-	-			EF-hand_8,WD40
changtai-vs-jinchuan	ENSBGRG00000009599	-	-	Uncharacterized protein C1orf141 homolog	PREDICTED: uncharacterized protein C1orf141 homolog	Chromosome 1 open reading frame 141	-	-			DUF4545
changtai-vs-jinchuan	ENSBGRG00000009617	PTPRT	-	Receptor-type tyrosine-protein phosphatase T	receptor-type tyrosine-protein phosphatase T isoform X6	Receptor-type tyrosine-protein phosphatase T	GO:0003674:molecular_function/GO:0003824:catalytic activity/GO:0004721:phosphoprotein phosphatase activity/GO:0004725:protein tyrosine phosphatase activity/GO:0005488:binding/GO:0005515:protein binding/GO:0005575:cellular_component/GO:0005623:obsolete cell/GO:0005886:plasma membrane/GO:0006464:cellular protein modification process/GO:0006470:protein dephosphorylation/GO:0006793:phosphorus metabol…	3.1.3.48	K05693:receptor-type tyrosine-protein phosphatase mu ,	ko04514:Cell adhesion molecules,ko04520:Adherens junction,	I-set,MAM,Sulfotransfer_1,Y_phosphatase,fn3,ig
changtai-vs-jinchuan	ENSBGRG00000009672	Pid1	-	PTB-containing, cubilin and LRP1-interacting protein	PTB-containing, cubilin and LRP1-interacting protein isoform X1	phosphotyrosine interaction domain containing 1	GO:0001101:response to acid chemical/GO:0001932:regulation of protein phosphorylation/GO:0001933:negative regulation of protein phosphorylation/GO:0005575:cellular_component/GO:0005622:intracellular anatomical structure/GO:0005623:obsolete cell/GO:0005737:cytoplasm/GO:0006091:generation of precursor metabolites and energy/GO:0006112:energy reserve metabolic process/GO:0006140:regulation of nucleo…	-			PID_2
changtai-vs-jinchuan	ENSBGRG00000009679	LRIG3	FOG: Leucine rich repeat;General function prediction only	Leucine-rich repeats and immunoglobulin-like domains protein	hypothetical protein	leucine-rich repeats and immunoglobulin-like domains	GO:0003674:molecular_function/GO:0005102:signaling receptor binding/GO:0005114:type II transforming growth factor beta receptor binding/GO:0005126:cytokine receptor binding/GO:0005160:transforming growth factor beta receptor binding/GO:0005488:binding/GO:0005515:protein binding/GO:0005575:cellular_component/GO:0005623:obsolete cell/GO:0005886:plasma membrane/GO:0005887:integral component of plasm…	-			DKCLD,I-set,Ig_3,LRRCT,LRRNT,LRR_1,LRR_6,LRR_8,PUA,TruB_C_2,TruB_N
changtai-vs-jinchuan	ENSBGRG00000009778	ALG9	-	Alpha-1,2-mannosyltransferase	alpha-1,2-mannosyltransferase ALG9 isoform X1	Alpha-1,2-mannosyltransferase ALG9	GO:0000026:alpha-1,2-mannosyltransferase activity/GO:0000030:mannosyltransferase activity/GO:0003674:molecular_function/GO:0003824:catalytic activity/GO:0005575:cellular_component/GO:0005622:intracellular anatomical structure/GO:0005623:obsolete cell/GO:0005737:cytoplasm/GO:0005783:endoplasmic reticulum/GO:0005789:endoplasmic reticulum membrane/GO:0006464:cellular protein modification process/GO:…	2.4.1.259,2.4.1.261	K03846:alpha-1,2-mannosyltransferase ,	ko00510:N-Glycan biosynthesis,ko00513:Various types of N-glycan biosynthesis,	DUF2431,FDX-ACB,Glyco_transf_22,zf-C2H2
changtai-vs-jinchuan	ENSBGRG00000009780	SPHKAP	-	A-kinase anchor protein SPHKAP	A-kinase anchor protein SPHKAP	SPHK1 interactor, AKAP domain containing	GO:0003674:molecular_function/GO:0005488:binding/GO:0005515:protein binding/GO:0005575:cellular_component/GO:0005622:intracellular anatomical structure/GO:0005623:obsolete cell/GO:0005737:cytoplasm/GO:0005739:mitochondrion/GO:0008150:biological_process/GO:0009966:regulation of signal transduction/GO:0010646:regulation of cell communication/GO:0010738:regulation of protein kinase A signaling/GO:00…	-			AKAP_110
changtai-vs-jinchuan	ENSBGRG00000009807	UQCC1	-	Ubiquinol-cytochrome-c reductase complex assembly factor	ubiquinol-cytochrome c reductase complex chaperone CBP3 homolog	Ubiquinol-cytochrome c reductase complex	GO:0005575:cellular_component/GO:0005622:intracellular anatomical structure/GO:0005623:obsolete cell/GO:0005737:cytoplasm/GO:0005739:mitochondrion/GO:0005740:mitochondrial envelope/GO:0005743:mitochondrial inner membrane/GO:0006417:regulation of translation/GO:0006996:organelle organization/GO:0007005:mitochondrion organization/GO:0007030:Golgi organization/GO:0008150:biological_process/GO:000988…	-			DUF1669,Ubiq_cyt_C_chap
changtai-vs-jinchuan	ENSBGRG00000009888	DEGS1	-	Sphingolipid delta(4)-desaturase	hypothetical protein	sphingolipid	GO:0000003:reproduction/GO:0000212:meiotic spindle organization/GO:0000226:microtubule cytoskeleton organization/GO:0000280:nuclear division/GO:0001775:cell activation/GO:0002252:immune effector process/GO:0002263:cell activation involved in immune response/GO:0002274:myeloid leukocyte activation/GO:0002275:myeloid cell activation involved in immune response/GO:0002283:neutrophil activation invol…	1.14.18.5,1.14.19.17	K04712:sphingolipid 4-desaturase/C4-monooxygenase ,	ko00600:Sphingolipid metabolism,ko04071:Sphingolipid signaling pathway,	FA_desaturase,Gag_p24,Lipid_DES,RabGAP-TBC
changtai-vs-jinchuan	ENSBGRG00000009906	GLRA2	-	Glycine receptor subunit	hypothetical protein	Glycine receptor	GO:0001101:response to acid chemical/GO:0001508:action potential/GO:0003008:system process/GO:0003674:molecular_function/GO:0005215:transporter activity/GO:0005216:ion channel activity/GO:0005230:extracellular ligand-gated ion channel activity/GO:0005231:excitatory extracellular ligand-gated ion channel activity/GO:0005234:extracellularly glutamate-gated ion channel activity/GO:0005237:inhibitory…	-	K05193:glycine receptor alpha-1,K05194:glycine receptor alpha-2,K05195:glycine receptor alpha-3,	ko04080:Neuroactive ligand-receptor interaction,	Neur_chan_LBD,Neur_chan_memb
changtai-vs-jinchuan	ENSBGRG00000009937	-	-	BOLA class I histocompatibility antigen, alpha chain	BOLA class I histocompatibility antigen, alpha chain BL3-7-like	BOLA class I histocompatibility antigen, alpha chain	GO:0005575:cellular_component/GO:0005623:obsolete cell/GO:0005886:plasma membrane/GO:0016020:membrane/GO:0044464:obsolete cell part/GO:0071944:cell periphery	2.3.2.27	K06751:MHC class I antigen,	ko04144:Endocytosis,ko04145:Phagosome,ko04218:Cellular senescence,ko04514:Cell adhesion molecules,ko04612:Antigen processing and presentation,ko04940:Type I diabetes mellitus,ko05165:Human papillomavirus infection,ko05166:Human T-cell leukemia virus 1 infection,ko05167:Kaposi sarcoma-associated herpesvirus infection,ko05168:Herpes simplex virus 1 infection,ko05169:Epstein-Barr virus infection,ko0…	C1-set,Lysyl_oxidase,MHC_I,MHC_I_C,Prothymosin
changtai-vs-jinchuan	ENSBGRG00000009954	SERINC1	-	Serine incorporator	serine incorporator 1 precursor	serine incorporator 1	GO:0003333:amino acid transmembrane transport/GO:0003674:molecular_function/GO:0005215:transporter activity/GO:0005342:organic acid transmembrane transporter activity/GO:0005488:binding/GO:0005515:protein binding/GO:0005575:cellular_component/GO:0005622:intracellular anatomical structure/GO:0005623:obsolete cell/GO:0005737:cytoplasm/GO:0005783:endoplasmic reticulum/GO:0005789:endoplasmic reticulu…	-			Ku,Ku_C,Ku_N,Ku_PK_bind,Ost5,PWI,Serinc
changtai-vs-jinchuan	ENSBGRG00000009979	ADCY2	-	Adenylate cyclase type	adenylate cyclase type 2	Adenylate cyclase type 2	GO:0000287:magnesium ion binding/GO:0002119:nematode larval development/GO:0002164:larval development/GO:0002165:instar larval or pupal development/GO:0003008:system process/GO:0003014:renal system process/GO:0003091:renal water homeostasis/GO:0003674:molecular_function/GO:0003824:catalytic activity/GO:0004016:adenylate cyclase activity/GO:0004383:guanylate cyclase activity/GO:0005488:binding/GO:…	4.6.1.1	K08042:adenylate cyclase 2 ,K08044:adenylate cyclase 4 ,K08047:adenylate cyclase 7 ,	ko00230:Purine metabolism,ko01522:Endocrine resistance,ko04015:Rap1 signaling pathway,ko04020:Calcium signaling pathway,ko04022:cGMP-PKG signaling pathway,ko04024:cAMP signaling pathway,ko04062:Chemokine signaling pathway,ko04072:Phospholipase D signaling pathway,ko04114:Oocyte meiosis,ko04211:Longevity regulating pathway,ko04213:Longevity regulating pathway - multiple species,ko04261:Adrenergic …	AC_N,DUF1053,Guanylate_cyc
changtai-vs-jinchuan	ENSBGRG00000010090	TP53BP1	-	TP53-binding protein	PREDICTED: LOW QUALITY PROTEIN: tumor suppressor p53-binding protein 1	Tumor protein p53 binding protein 1	GO:0000018:regulation of DNA recombination/GO:0000075:cell cycle checkpoint/GO:0000077:DNA damage checkpoint/GO:0000228:nuclear chromosome/GO:0000726:non-recombinational repair/GO:0000775:chromosome, centromeric region/GO:0000776:kinetochore/GO:0000781:chromosome, telomeric region/GO:0000784:/GO:0001085:RNA polymerase II transcription factor binding/GO:0001102:RNA polymerase II activating transcr…	-	K20915:tumor suppressor p53-binding protein 1,	ko04621:NOD-like receptor signaling pathway,	53-BP1_Tudor,BRCT,BRCT_2,CUE,DUF4537
changtai-vs-jinchuan	ENSBGRG00000010199	RAI14	FOG: Ankyrin repeat;General function prediction only	Ankycorbin	PREDICTED: ankycorbin isoform X1	Retinoic acid induced 14	GO:0001650:fibrillar center/GO:0005575:cellular_component/GO:0005622:intracellular anatomical structure/GO:0005623:obsolete cell/GO:0005634:nucleus/GO:0005730:nucleolus/GO:0005737:cytoplasm/GO:0005829:cytosol/GO:0031974:membrane-enclosed lumen/GO:0031981:nuclear lumen/GO:0043226:organelle/GO:0043227:membrane-bounded organelle/GO:0043228:non-membrane-bounded organelle/GO:0043229:intracellular orga…	-			Ank,Ank_2,Ank_3,Ank_4,Ank_5
changtai-vs-jinchuan	ENSBGRG00000010268	-	-	-	hypothetical protein M6K185_2546	Reverse transcriptase (RNA-dependent DNA polymerase)	-	-			Ldl_recept_b,RVT_1,Transposase_22
changtai-vs-jinchuan	ENSBGRG00000010280	SLX4IP	-	Protein	PREDICTED: protein SLX4IP	SLX4 interacting protein	-	-			UPF0492
changtai-vs-jinchuan	ENSBGRG00000010282	FAM177A1	-	Protein	PREDICTED: protein FAM177A1 isoform X1	family with sequence similarity 177, member A1	-	-			FAM177
changtai-vs-jinchuan	ENSBGRG00000010286	Ift81	-	Intraflagellar transport protein 81 homolog	intraflagellar transport protein 81 homolog	Intraflagellar transport protein 81 homolog	GO:0000003:reproduction/GO:0003008:system process/GO:0003674:molecular_function/GO:0005488:binding/GO:0005515:protein binding/GO:0005575:cellular_component/GO:0005622:intracellular anatomical structure/GO:0005623:obsolete cell/GO:0005813:centrosome/GO:0005815:microtubule organizing center/GO:0005856:cytoskeleton/GO:0005929:cilium/GO:0006810:transport/GO:0006928:movement of cell or subcellular com…	-			-
changtai-vs-jinchuan	ENSBGRG00000010370	HNRNPA1	FOG: RRM domain;General function prediction only	Heterogeneous nuclear ribonucleoprotein	heterogeneous nuclear ribonucleoprotein A1	RNA recognition motif. (a.k.a. RRM, RBD, or RNP domain)	GO:0000003:reproduction/GO:0000375:RNA splicing, via transesterification reactions/GO:0000377:RNA splicing, via transesterification reactions with bulged adenosine as nucleophile/GO:0000380:alternative mRNA splicing, via spliceosome/GO:0000381:regulation of alternative mRNA splicing, via spliceosome/GO:0000398:mRNA splicing, via spliceosome/GO:0000733:DNA strand renaturation/GO:0000781:chromosome…	-	K12741:heterogeneous nuclear ribonucleoprotein A1/A3,K13158:heterogeneous nuclear ribonucleoprotein A2/B1,K14411:RNA-binding protein Musashi,	ko03015:mRNA surveillance pathway,ko03040:Spliceosome,	BTB,HnRNPA1,RRM_1
changtai-vs-jinchuan	ENSBGRG00000010477	PIWIL4	-	Piwi-like protein	PREDICTED: piwi-like protein 4	Piwi-like protein 4	GO:0000003:reproduction/GO:0003674:molecular_function/GO:0003676:nucleic acid binding/GO:0003723:RNA binding/GO:0005488:binding/GO:0005575:cellular_component/GO:0005622:intracellular anatomical structure/GO:0005623:obsolete cell/GO:0005634:nucleus/GO:0005654:nucleoplasm/GO:0005737:cytoplasm/GO:0005829:cytosol/GO:0006139:nucleobase-containing compound metabolic process/GO:0006259:DNA metabolic pro…	-			ArgoL1,ArgoN,GAGE,PAZ,Piwi
changtai-vs-jinchuan	ENSBGRG00000010540	SULT1B1	-	Sulfotransferase family cytosolic 1B member	PREDICTED: sulfotransferase family cytosolic 1B member 1	Sulfotransferase family cytosolic 1B member 1	GO:0003674:molecular_function/GO:0003824:catalytic activity/GO:0004062:aryl sulfotransferase activity/GO:0005575:cellular_component/GO:0005622:intracellular anatomical structure/GO:0005623:obsolete cell/GO:0005737:cytoplasm/GO:0005829:cytosol/GO:0006066:alcohol metabolic process/GO:0006067:ethanol metabolic process/GO:0006068:ethanol catabolic process/GO:0006082:organic acid metabolic process/GO:…	2.8.2.1,2.8.2.4	K01014:aryl sulfotransferase ,K01016:estrone sulfotransferase ,	ko00140:Steroid hormone biosynthesis,ko05204:Chemical carcinogenesis - DNA adducts,	RRM_1,Sulfotransfer_1
changtai-vs-jinchuan	ENSBGRG00000010545	MKKS	Chaperonin complex component, TCP-1 alpha subunit (CCT1);Posttranslational modification, protein turnover, chaperones	McKusick-Kaufman/Bardet-Biedl syndromes putative chaperonin	PREDICTED: McKusick-Kaufman/Bardet-Biedl syndromes putative chaperonin	mcKusick-Kaufman Bardet-Biedl syndromes	GO:0000003:reproduction/GO:0001085:RNA polymerase II transcription factor binding/GO:0001103:RNA polymerase II repressing transcription factor binding/GO:0001501:skeletal system development/GO:0001894:tissue homeostasis/GO:0001895:retina homeostasis/GO:0001947:heart looping/GO:0002009:morphogenesis of an epithelium/GO:0003006:developmental process involved in reproduction/GO:0003007:heart morphog…	-			Cpn60_TCP1
changtai-vs-jinchuan	ENSBGRG00000010598
changtai-vs-jinchuan	ENSBGRG00000010608
changtai-vs-jinchuan	ENSBGRG00000010623
changtai-vs-jinchuan	ENSBGRG00000010808	GTF2A1L	-	TFIIA-alpha and beta-like factor	hypothetical protein	transcription initiation from RNA polymerase II promoter	GO:0000428:DNA-directed RNA polymerase complex/GO:0000988:obsolete transcription factor activity, protein binding/GO:0000989:obsolete transcription factor activity, transcription factor binding/GO:0000990:obsolete transcription factor activity, core RNA polymerase binding/GO:0000991:obsolete transcription factor activity, core RNA polymerase II binding/GO:0001076:obsolete transcription factor act…	-	K03122:transcription initiation factor TFIIA large subunit,	ko03022:Basal transcription factors,ko05203:Viral carcinogenesis,	TFIIA
changtai-vs-jinchuan	ENSBGRG00000011099	SORL1	-	Sortilin-related receptor	PREDICTED: sortilin-related receptor isoform X4	Sortilin-related receptor	-	-			Ldl_recept_a,Ldl_recept_b,Sortilin-Vps10,Sortilin_C,fn3
changtai-vs-jinchuan	ENSBGRG00000011154	KSR2	Serine/threonine protein kinase RAF;Signal transduction mechanisms	Kinase suppressor of Ras	kinase suppressor of Ras 2 isoform X1	Kinase suppressor of Ras 2	GO:0000003:reproduction/GO:0000578:embryonic axis specification/GO:0001708:cell fate specification/GO:0001932:regulation of protein phosphorylation/GO:0001934:positive regulation of protein phosphorylation/GO:0002009:morphogenesis of an epithelium/GO:0002119:nematode larval development/GO:0002164:larval development/GO:0002165:instar larval or pupal development/GO:0002252:immune effector process/G…	2.7.11.1	K14958:kinase suppressor of Ras 1,K18529:kinase suppressor of Ras 2 ,	ko04014:Ras signaling pathway,ko05152:Tuberculosis,	C1_1,KSR1-SAM,Pkinase,Pkinase_Tyr
changtai-vs-jinchuan	ENSBGRG00000011163	-	-	-	hypothetical protein M6C013_2646	Reverse transcriptase (RNA-dependent DNA polymerase)	-	-			Ldl_recept_b,RVT_1,Transposase_22
changtai-vs-jinchuan	ENSBGRG00000011219	LHCGR	-	Lutropin-choriogonadotropic hormone receptor	lutropin-choriogonadotropic hormone receptor precursor	lutropin-choriogonadotropic hormone	GO:0000003:reproduction/GO:0000323:lytic vacuole/GO:0001541:ovarian follicle development/GO:0001545:primary ovarian follicle growth/GO:0001653:peptide receptor activity/GO:0001932:regulation of protein phosphorylation/GO:0001934:positive regulation of protein phosphorylation/GO:0002682:regulation of immune system process/GO:0002761:regulation of myeloid leukocyte differentiation/GO:0003006:develo…	-	K04247:follicle stimulating hormone receptor,K04248:lutropin-choriogonadotropic hormone receptor,K04249:thyrotropin receptor,	ko04020:Calcium signaling pathway,ko04024:cAMP signaling pathway,ko04080:Neuroactive ligand-receptor interaction,ko04913:Ovarian steroidogenesis,ko04917:Prolactin signaling pathway,ko04918:Thyroid hormone synthesis,ko04923:Regulation of lipolysis in adipocytes,ko05320:Autoimmune thyroid disease,	7tm_1,DUF2368,GnHR_trans,LRRNT,LRR_5,LRR_8
changtai-vs-jinchuan	ENSBGRG00000011249
changtai-vs-jinchuan	ENSBGRG00000011422	OR52A5	-	Olfactory receptor	PREDICTED: olfactory receptor 52A5	Olfactory receptor	GO:0003008:system process/GO:0003674:molecular_function/GO:0004888:transmembrane signaling receptor activity/GO:0004984:olfactory receptor activity/GO:0005575:cellular_component/GO:0005623:obsolete cell/GO:0005886:plasma membrane/GO:0007154:cell communication/GO:0007165:signal transduction/GO:0007600:sensory perception/GO:0007606:sensory perception of chemical stimulus/GO:0007608:sensory percepti…	-	K04257:olfactory receptor,	ko04740:Olfactory transduction,	7tm_4
changtai-vs-jinchuan	ENSBGRG00000011447	OR52A1	-	Olfactory receptor	olfactory receptor family 52 subfamily A member 1E	Olfactory receptor	GO:0003008:system process/GO:0003674:molecular_function/GO:0004888:transmembrane signaling receptor activity/GO:0004984:olfactory receptor activity/GO:0005575:cellular_component/GO:0005623:obsolete cell/GO:0005886:plasma membrane/GO:0005887:integral component of plasma membrane/GO:0007154:cell communication/GO:0007165:signal transduction/GO:0007600:sensory perception/GO:0007606:sensory perception…	-	K04257:olfactory receptor,	ko04740:Olfactory transduction,	7tm_4
changtai-vs-jinchuan	ENSBGRG00000011721	PARD3B	Membrane-associated guanylate kinase MAGUK (contains PDZ, SH3, HOOK and GUK domains);Nucleotide transport and metabolism	Partitioning defective 3 homolog B	hypothetical protein	cell division	GO:0005575:cellular_component/GO:0005622:intracellular anatomical structure/GO:0005623:obsolete cell/GO:0005634:nucleus/GO:0005654:nucleoplasm/GO:0005911:cell-cell junction/GO:0005923:bicellular tight junction/GO:0012505:endomembrane system/GO:0016604:nuclear body/GO:0030054:cell junction/GO:0031974:membrane-enclosed lumen/GO:0031981:nuclear lumen/GO:0032991:protein-containing complex/GO:0043226:…	-	K04237:partitioning defective protein 3,	ko04015:Rap1 signaling pathway,ko04062:Chemokine signaling pathway,ko04080:Neuroactive ligand-receptor interaction,ko04144:Endocytosis,ko04360:Axon guidance,ko04390:Hippo signaling pathway,ko04520:Adherens junction,ko04530:Tight junction,ko05165:Human papillomavirus infection,	DUF3534,PDZ,Ribosomal_L10
changtai-vs-jinchuan	ENSBGRG00000011758	IQCM	-	IQ domain-containing protein M	IQ domain-containing protein M	Short calmodulin-binding motif containing conserved Ile and Gln residues.	-	-			IQ
changtai-vs-jinchuan	ENSBGRG00000011837	ERN1	Phosphorylase kinase gamma subunit;Carbohydrate transport and metabolism	Serine/threonine-protein kinase/endoribonuclease	serine/threonine-protein kinase/endoribonuclease IRE1	Endoplasmic reticulum to nucleus signaling 1	GO:0000165:MAPK cascade/GO:0000166:nucleotide binding/GO:0000187:activation of MAPK activity/GO:0000287:magnesium ion binding/GO:0000394:RNA splicing, via endonucleolytic cleavage and ligation/GO:0000902:cell morphogenesis/GO:0000904:cell morphogenesis involved in differentiation/GO:0001654:eye development/GO:0001666:response to hypoxia/GO:0001678:cellular glucose homeostasis/GO:0001745:compound …	2.7.11.1	K08852:serine/threonine-protein kinase/endoribonuclease IRE1 ,	ko04140:Autophagy - animal,ko04141:Protein processing in endoplasmic reticulum,ko04210:Apoptosis,ko04932:Non-alcoholic fatty liver disease,ko05010:Alzheimer disease,	PQQ,PQQ_2,Pkinase,Ribonuc_2-5A
changtai-vs-jinchuan	ENSBGRG00000011881	DCDC1	-	Doublecortin domain-containing protein	doublecortin domain-containing protein 1 isoform X1	Doublecortin	GO:0003674:molecular_function/GO:0005488:binding/GO:0005515:protein binding/GO:0005575:cellular_component/GO:0005622:intracellular anatomical structure/GO:0005623:obsolete cell/GO:0005819:spindle/GO:0005856:cytoskeleton/GO:0007346:regulation of mitotic cell cycle/GO:0008017:microtubule binding/GO:0008092:cytoskeletal protein binding/GO:0008150:biological_process/GO:0010564:regulation of cell cycl…	-			DCX,Ricin_B_lectin
changtai-vs-jinchuan	ENSBGRG00000011955	IDO2	-	Indoleamine 2,3-dioxygenase	PREDICTED: indoleamine 2,3-dioxygenase 2 isoform X11	Indoleamine 2,3-dioxygenase 2	GO:0003674:molecular_function/GO:0003824:catalytic activity/GO:0004833:tryptophan 2,3-dioxygenase activity/GO:0005575:cellular_component/GO:0005622:intracellular anatomical structure/GO:0005623:obsolete cell/GO:0005737:cytoplasm/GO:0005829:cytosol/GO:0006082:organic acid metabolic process/GO:0006520:cellular amino acid metabolic process/GO:0006568:tryptophan metabolic process/GO:0006569:tryptopha…	1.13.11.52	K00463:indoleamine 2,3-dioxygenase ,	ko00380:Tryptophan metabolism,ko05143:African trypanosomiasis,	IDO
changtai-vs-jinchuan	ENSBGRG00000012038	TMEM269	-	Transmembrane protein	LOC531467 protein, partial	Transmembrane protein 269	GO:0003674:molecular_function/GO:0003824:catalytic activity/GO:0003882:CDP-diacylglycerol-serine O-phosphatidyltransferase activity/GO:0005575:cellular_component/GO:0005622:intracellular anatomical structure/GO:0005623:obsolete cell/GO:0005737:cytoplasm/GO:0006629:lipid metabolic process/GO:0006644:phospholipid metabolic process/GO:0006650:glycerophospholipid metabolic process/GO:0006793:phosphor…	-			CDP-OH_P_transf
changtai-vs-jinchuan	ENSBGRG00000012052
changtai-vs-jinchuan	ENSBGRG00000012067
changtai-vs-jinchuan	ENSBGRG00000012101	-	-	Uncharacterized protein C1orf50 homolog	uncharacterized protein C1orf50 homolog isoform X1	Protein of unknown function (DUF2452)	GO:0003674:molecular_function/GO:0005488:binding/GO:0005515:protein binding/GO:0042802:identical protein binding	-			DUF2452
changtai-vs-jinchuan	ENSBGRG00000012224	IDO1	-	Indoleamine 2,3-dioxygenase	PREDICTED: indoleamine 2,3-dioxygenase 1	indoleamine 2,3-dioxygenase 1	GO:0000003:reproduction/GO:0001816:cytokine production/GO:0001817:regulation of cytokine production/GO:0001818:negative regulation of cytokine production/GO:0001819:positive regulation of cytokine production/GO:0002237:response to molecule of bacterial origin/GO:0002532:production of molecular mediator involved in inflammatory response/GO:0002534:cytokine production involved in inflammatory respo…	1.13.11.52	K00463:indoleamine 2,3-dioxygenase ,	ko00380:Tryptophan metabolism,ko05143:African trypanosomiasis,	IDO,Lectin_C
changtai-vs-jinchuan	ENSBGRG00000012245	LY75	-	Lymphocyte antigen	lymphocyte antigen 75 isoform X1	lymphocyte antigen 75	GO:0002376:immune system process/GO:0003674:molecular_function/GO:0004888:transmembrane signaling receptor activity/GO:0005575:cellular_component/GO:0005623:obsolete cell/GO:0005886:plasma membrane/GO:0005887:integral component of plasma membrane/GO:0006950:response to stress/GO:0006952:defense response/GO:0006954:inflammatory response/GO:0006955:immune response/GO:0007154:cell communication/GO:0…	-			Lectin_C,fn2
changtai-vs-jinchuan	ENSBGRG00000012334	SERGEF	-	Secretion-regulating guanine nucleotide exchange factor	PREDICTED: secretion-regulating guanine nucleotide exchange factor isoform X2	Guanine nucleotide exchange factor	GO:0002791:regulation of peptide secretion/GO:0002792:negative regulation of peptide secretion/GO:0003674:molecular_function/GO:0005085:guanyl-nucleotide exchange factor activity/GO:0005087:/GO:0005088:/GO:0005488:binding/GO:0005515:protein binding/GO:0005575:cellular_component/GO:0005622:intracellular anatomical structure/GO:0005623:obsolete cell/GO:0005634:nucleus/GO:0005654:nucleoplasm/GO:0005…	-			RCC1,RCC1_2
changtai-vs-jinchuan	ENSBGRG00000012346	PLCB1	Phosphoinositide-specific phospholipase C;Signal transduction mechanisms	1-phosphatidylinositol 4,5-bisphosphate phosphodiesterase	1-phosphatidylinositol 4,5-bisphosphate phosphodiesterase beta-1	Phospholipase C, beta 1	GO:0000003:reproduction/GO:0000086:G2/M transition of mitotic cell cycle/GO:0000228:nuclear chromosome/GO:0000278:mitotic cell cycle/GO:0000785:chromatin/GO:0000790:/GO:0001101:response to acid chemical/GO:0001556:oocyte maturation/GO:0001775:cell activation/GO:0001817:regulation of cytokine production/GO:0001819:positive regulation of cytokine production/GO:0001932:regulation of protein phosphor…	3.1.4.11	K05858:phosphatidylinositol phospholipase C, beta ,	ko00562:Inositol phosphate metabolism,ko04015:Rap1 signaling pathway,ko04020:Calcium signaling pathway,ko04022:cGMP-PKG signaling pathway,ko04062:Chemokine signaling pathway,ko04070:Phosphatidylinositol signaling system,ko04071:Sphingolipid signaling pathway,ko04072:Phospholipase D signaling pathway,ko04261:Adrenergic signaling in cardiomyocytes,ko04270:Vascular smooth muscle contraction,ko04310:…	C2,DUF1154,EF-hand_like,PI-PLC-X,PI-PLC-Y,PLC-beta_C
changtai-vs-jinchuan	ENSBGRG00000012369	-	-	-	reverse transcriptase family protein	Reverse transcriptase (RNA-dependent DNA polymerase)	-	-			Ldl_recept_b,RVT_1,Transposase_22
changtai-vs-jinchuan	ENSBGRG00000012415	ADAM18	-	Disintegrin and metalloproteinase domain-containing protein	disintegrin and metalloproteinase domain-containing protein 18	Disintegrin and metalloproteinase domain-containing protein	GO:0000003:reproduction/GO:0003674:molecular_function/GO:0003824:catalytic activity/GO:0005102:signaling receptor binding/GO:0005178:integrin binding/GO:0005488:binding/GO:0005515:protein binding/GO:0005575:cellular_component/GO:0006508:proteolysis/GO:0006807:nitrogen compound metabolic process/GO:0007276:gamete generation/GO:0007283:spermatogenesis/GO:0008150:biological_process/GO:0008152:metabo…	-			ADAM_CR,Disintegrin,EGF_2,Pep_M12B_propep,RNA_pol_Rpb1_4,RNA_pol_Rpb1_5,Reprolysin
changtai-vs-jinchuan	ENSBGRG00000012473	TPH1	-	Tryptophan 5-hydroxylase	Tryptophan 5-hydroxylase 1, partial	Tryptophan 5-hydroxylase 1	GO:0001505:regulation of neurotransmitter levels/GO:0003674:molecular_function/GO:0003824:catalytic activity/GO:0004497:monooxygenase activity/GO:0004510:tryptophan 5-monooxygenase activity/GO:0005575:cellular_component/GO:0005622:intracellular anatomical structure/GO:0005623:obsolete cell/GO:0005737:cytoplasm/GO:0005829:cytosol/GO:0006082:organic acid metabolic process/GO:0006520:cellular amino …	1.14.16.1,1.14.16.4	K00500:phenylalanine-4-hydroxylase ,K00502:tryptophan 5-monooxygenase ,	ko00360:Phenylalanine metabolism,ko00380:Tryptophan metabolism,ko00400:Phenylalanine, tyrosine and tryptophan biosynthesis,ko00790:Folate biosynthesis,ko04726:Serotonergic synapse,	ACT,Biopterin_H
changtai-vs-jinchuan	ENSBGRG00000012509	KIF21A	Kinesin-like protein;Cytoskeleton	Kinesin-like protein	PREDICTED: kinesin-like protein KIF21A isoform X1	Belongs to the TRAFAC class myosin-kinesin ATPase superfamily. Kinesin family	GO:0003674:molecular_function/GO:0003774:motor activity/GO:0003777:microtubule motor activity/GO:0003824:catalytic activity/GO:0005575:cellular_component/GO:0005622:intracellular anatomical structure/GO:0005623:obsolete cell/GO:0005737:cytoplasm/GO:0005829:cytosol/GO:0005856:cytoskeleton/GO:0005871:kinesin complex/GO:0005875:microtubule associated complex/GO:0005886:plasma membrane/GO:0006928:mov…	-			DDE_1,Kinesin,Prenyltransf,Rad60-SLD,WD40
changtai-vs-jinchuan	ENSBGRG00000012538	OR10J3	-	Olfactory receptor	olfactory receptor family 10 subfamily J member 3	Olfactory receptor	GO:0003008:system process/GO:0003674:molecular_function/GO:0004888:transmembrane signaling receptor activity/GO:0005575:cellular_component/GO:0005623:obsolete cell/GO:0005886:plasma membrane/GO:0007154:cell communication/GO:0007165:signal transduction/GO:0007186:G protein-coupled receptor signaling pathway/GO:0007600:sensory perception/GO:0007606:sensory perception of chemical stimulus/GO:0008150…	-	K04257:olfactory receptor,	ko04740:Olfactory transduction,	7tm_4
changtai-vs-jinchuan	ENSBGRG00000012548	GALNTL6	-	Polypeptide N-acetylgalactosaminyltransferase-like	polypeptide N-acetylgalactosaminyltransferase-like 6	Polypeptide N-acetylgalactosaminyltransferase-like 6	GO:0003674:molecular_function/GO:0003824:catalytic activity/GO:0004653:polypeptide N-acetylgalactosaminyltransferase activity/GO:0005575:cellular_component/GO:0005622:intracellular anatomical structure/GO:0005623:obsolete cell/GO:0005737:cytoplasm/GO:0005783:endoplasmic reticulum/GO:0005794:Golgi apparatus/GO:0005795:Golgi stack/GO:0005975:carbohydrate metabolic process/GO:0006464:cellular protei…	2.4.1.41	K00710:polypeptide N-acetylgalactosaminyltransferase ,	ko00512:Mucin type O-glycan biosynthesis,	Glyco_transf_7C,Glycos_transf_2,HpcH_HpaI,Ricin_B_lectin
changtai-vs-jinchuan	ENSBGRG00000012654	NSG2	-	Neuronal vesicle trafficking-associated protein	PREDICTED: neuron-specific protein family member 2 isoform X1	D1 dopamine receptor-interacting protein (calcyon)	GO:0000137:Golgi cis cisterna/GO:0000139:Golgi membrane/GO:0000323:lytic vacuole/GO:0003674:molecular_function/GO:0005488:binding/GO:0005515:protein binding/GO:0005575:cellular_component/GO:0005622:intracellular anatomical structure/GO:0005623:obsolete cell/GO:0005737:cytoplasm/GO:0005764:lysosome/GO:0005768:endosome/GO:0005769:early endosome/GO:0005770:late endosome/GO:0005771:multivesicular bod…	-			Calcyon,DUF4680
changtai-vs-jinchuan	ENSBGRG00000012750	GALNTL6	-	Polypeptide N-acetylgalactosaminyltransferase-like	polypeptide N-acetylgalactosaminyltransferase-like 6 isoform X4	Glycosyl transferase family 2	-	-			Glycos_transf_2
changtai-vs-jinchuan	ENSBGRG00000012768	ECT2L	Cdc4 and related F-box and WD-40 proteins;General function prediction only	Epithelial cell-transforming sequence 2 oncogene-like	hypothetical protein	Epithelial cell transforming 2 like	-	-			DUF4347,Dpy-30,F-box,F-box-like,RhoGEF,Ribosomal_L18_c,Ribosomal_L5e
changtai-vs-jinchuan	ENSBGRG00000012772	LARGE1	-	LARGE xylosyl- and glucuronyltransferase	PREDICTED: glycosyltransferase-like protein LARGE1 isoform X1	Glycosyltransferase-like protein LARGE1-like	GO:0000139:Golgi membrane/GO:0003674:molecular_function/GO:0003824:catalytic activity/GO:0005488:binding/GO:0005575:cellular_component/GO:0005622:intracellular anatomical structure/GO:0005623:obsolete cell/GO:0005737:cytoplasm/GO:0005794:Golgi apparatus/GO:0006040:amino sugar metabolic process/GO:0006044:N-acetylglucosamine metabolic process/GO:0006464:cellular protein modification process/GO:000…	-	K09668:glycosyltransferase-like protein LARGE ,	ko00515:Mannose type O-glycan biosynthesis,	Glyco_transf_49,Glyco_transf_8,zf-C2H2
changtai-vs-jinchuan	ENSBGRG00000012889	RGS7	-	Regulator of G-protein signaling	regulator of G-protein signaling 7	G-protein beta-subunit binding	GO:0001965:G-protein alpha-subunit binding/GO:0001975:response to amphetamine/GO:0003674:molecular_function/GO:0005096:GTPase activator activity/GO:0005488:binding/GO:0005515:protein binding/GO:0005575:cellular_component/GO:0005622:intracellular anatomical structure/GO:0005623:obsolete cell/GO:0005634:nucleus/GO:0005635:nuclear envelope/GO:0005737:cytoplasm/GO:0005829:cytosol/GO:0005886:plasma me…	-			AcetylCoA_hydro,DEP,G-gamma,RGS
changtai-vs-jinchuan	ENSBGRG00000012948	KIF1B	Kinesin-like protein;Cytoskeleton	Kinesin-like protein	PREDICTED: kinesin-like protein KIF1B isoform X1	Kinesin family member 1B	GO:0003674:molecular_function/GO:0003774:motor activity/GO:0003777:microtubule motor activity/GO:0003824:catalytic activity/GO:0005488:binding/GO:0005515:protein binding/GO:0005575:cellular_component/GO:0005622:intracellular anatomical structure/GO:0005623:obsolete cell/GO:0005737:cytoplasm/GO:0005739:mitochondrion/GO:0005856:cytoskeleton/GO:0005871:kinesin complex/GO:0005875:microtubule associat…	-			DUF3694,FHA,KIF1B,Kinesin,Kinesin_assoc,PH
changtai-vs-jinchuan	ENSBGRG00000012957	MAP3K15	MEKK and related serine/threonine protein kinases;Signal transduction mechanisms	Mitogen-activated protein kinase kinase kinase	mitogen-activated protein kinase kinase kinase 15	mitogen-activated protein kinase kinase kinase 15	GO:0000003:reproduction/GO:0000165:MAPK cascade/GO:0000186:activation of MAPKK activity/GO:0000187:activation of MAPK activity/GO:0001932:regulation of protein phosphorylation/GO:0001934:positive regulation of protein phosphorylation/GO:0002225:positive regulation of antimicrobial peptide production/GO:0002376:immune system process/GO:0002682:regulation of immune system process/GO:0002684:positiv…	2.7.11.25	K04426:mitogen-activated protein kinase kinase kinase 5 ,	ko01524:Platinum drug resistance,ko04010:MAPK signaling pathway,ko04071:Sphingolipid signaling pathway,ko04141:Protein processing in endoplasmic reticulum,ko04210:Apoptosis,ko04530:Tight junction,ko04668:TNF signaling pathway,ko04714:Thermogenesis,ko04722:Neurotrophin signaling pathway,ko04932:Non-alcoholic fatty liver disease,ko05014:Amyotrophic lateral sclerosis,ko05418:Fluid shear stress and a…	CH,Calponin,DUF4071,Pkinase,SAM_2
changtai-vs-jinchuan	ENSBGRG00000012966	SULT6B1	-	Sulfotransferase	hypothetical protein	sulfotransferase family, cytosolic, 6B, member 1	GO:0003674:molecular_function/GO:0003824:catalytic activity/GO:0004062:aryl sulfotransferase activity/GO:0005575:cellular_component/GO:0005622:intracellular anatomical structure/GO:0005623:obsolete cell/GO:0005737:cytoplasm/GO:0005829:cytosol/GO:0006082:organic acid metabolic process/GO:0006139:nucleobase-containing compound metabolic process/GO:0006163:purine nucleotide metabolic process/GO:0006…	-			Sulfotransfer_1
changtai-vs-jinchuan	ENSBGRG00000013124	CEBPZOS	-	Protein CEBPZOS	PREDICTED: protein CEBPZOS-like isoform X1	CEBPZ opposite strand	-	-			-
changtai-vs-jinchuan	ENSBGRG00000013169	CEBPZ	-	CCAAT/enhancer-binding protein zeta	PREDICTED: CCAAT/enhancer-binding protein zeta	CCAAT enhancer binding protein	GO:0000976:transcription regulatory region sequence-specific DNA binding/GO:0000977:RNA polymerase II transcription regulatory region sequence-specific DNA binding/GO:0000978:RNA polymerase II cis-regulatory region sequence-specific DNA binding/GO:0000981:DNA-binding transcription factor activity, RNA polymerase II-specific/GO:0000982:/GO:0000987:cis-regulatory region sequence-specific DNA bindin…	-			BACK,BTB,CBF,HTH_Tnp_Tc3_2,Kelch_1
changtai-vs-jinchuan	ENSBGRG00000013195	ALLC	-	Probable allantoicase	PREDICTED: probable allantoicase	Allantoicase	GO:0000255:allantoin metabolic process/GO:0003674:molecular_function/GO:0003824:catalytic activity/GO:0004037:allantoicase activity/GO:0006807:nitrogen compound metabolic process/GO:0008150:biological_process/GO:0008152:metabolic process/GO:0009987:cellular process/GO:0016787:hydrolase activity/GO:0016810:hydrolase activity, acting on carbon-nitrogen (but not peptide) bonds/GO:0016813:hydrolase a…	3.5.3.4	K01477:allantoicase ,	ko00230:Purine metabolism,	Allantoicase,DCX
changtai-vs-jinchuan	ENSBGRG00000013281	SPEF2	-	Sperm flagellar protein	sperm flagellar protein 2 isoform X3	Sperm flagellar	GO:0000003:reproduction/GO:0000226:microtubule cytoskeleton organization/GO:0001501:skeletal system development/GO:0001578:microtubule bundle formation/GO:0002177:manchette/GO:0003006:developmental process involved in reproduction/GO:0003341:cilium movement/GO:0003351:epithelial cilium movement involved in extracellular fluid movement/GO:0005575:cellular_component/GO:0005622:intracellular anatomi…	-			ADK,CH_2,DUF4371,Dimer_Tnp_hAT
changtai-vs-jinchuan	ENSBGRG00000013293	EYA3	-	Eyes absent homolog	eyes absent homolog 3 isoform X1	EYA transcriptional coactivator and phosphatase 3	GO:0000003:reproduction/GO:0001704:formation of primary germ layer/GO:0001707:mesoderm formation/GO:0001708:cell fate specification/GO:0001710:mesodermal cell fate commitment/GO:0002119:nematode larval development/GO:0002164:larval development/GO:0003008:system process/GO:0003674:molecular_function/GO:0003682:chromatin binding/GO:0003712:transcription coregulator activity/GO:0003713:transcription…	3.1.3.48	K15616:eyes absent homolog 1 ,	ko05202:Transcriptional misregulation in cancer,	Hydrolase
changtai-vs-jinchuan	ENSBGRG00000013313	OR51H1	-	Olfactory receptor	olfactory receptor 51H1-like	Olfactory receptor	GO:0003008:system process/GO:0003674:molecular_function/GO:0004888:transmembrane signaling receptor activity/GO:0004984:olfactory receptor activity/GO:0005575:cellular_component/GO:0005623:obsolete cell/GO:0005886:plasma membrane/GO:0007154:cell communication/GO:0007165:signal transduction/GO:0007600:sensory perception/GO:0007606:sensory perception of chemical stimulus/GO:0007608:sensory percepti…	-	K04257:olfactory receptor,	ko04740:Olfactory transduction,	7tm_4
changtai-vs-jinchuan	ENSBGRG00000013341	REPS2	-	RalBP1-associated Eps domain-containing protein	ralBP1-associated Eps domain-containing protein 2 isoform X1	RALBP1 associated Eps domain containing 2	GO:0003674:molecular_function/GO:0005488:binding/GO:0005509:calcium ion binding/GO:0005575:cellular_component/GO:0005622:intracellular anatomical structure/GO:0005623:obsolete cell/GO:0005737:cytoplasm/GO:0005829:cytosol/GO:0007154:cell communication/GO:0007165:signal transduction/GO:0007166:cell surface receptor signaling pathway/GO:0007167:enzyme linked receptor protein signaling pathway/GO:000…	-			EF-hand_4
changtai-vs-jinchuan	ENSBGRG00000013343	OR51F2	-	Olfactory receptor	PREDICTED: olfactory receptor 51F2	Olfactory receptor	-	-	K04257:olfactory receptor,	ko04740:Olfactory transduction,	7tm_4
changtai-vs-jinchuan	ENSBGRG00000013344	CCNI	Cyclin B and related kinase-activating proteins;Cell cycle control, cell division, chromosome partitioning	Cyclin-I	Cyclin-I, partial	domain present in cyclins, TFIIB and Retinoblastoma	GO:0000003:reproduction/GO:0001932:regulation of protein phosphorylation/GO:0003674:molecular_function/GO:0007276:gamete generation/GO:0007283:spermatogenesis/GO:0008150:biological_process/GO:0016538:cyclin-dependent protein serine/threonine kinase regulator activity/GO:0019207:kinase regulator activity/GO:0019220:regulation of phosphate metabolic process/GO:0019222:regulation of metabolic proces…	-			Cyclin_C,Cyclin_N
changtai-vs-jinchuan	ENSBGRG00000013379	PCDH15	-		PREDICTED: protocadherin-15 isoform X1	Cadherin repeats.	GO:0000902:cell morphogenesis/GO:0000904:cell morphogenesis involved in differentiation/GO:0001750:photoreceptor outer segment/GO:0001894:tissue homeostasis/GO:0001895:retina homeostasis/GO:0001964:startle response/GO:0002009:morphogenesis of an epithelium/GO:0002064:epithelial cell development/GO:0002065:columnar/cuboidal epithelial cell differentiation/GO:0002066:columnar/cuboidal epithelial ce…	-			Cadherin,EGF,Sushi,VWA
changtai-vs-jinchuan	ENSBGRG00000013392
changtai-vs-jinchuan	ENSBGRG00000013401	POU2F3	-	POU domain, class 2, transcription factor	PREDICTED: POU domain, class 2, transcription factor 3 isoform X2	POU domain, class 2, transcription factor 3	GO:0000976:transcription regulatory region sequence-specific DNA binding/GO:0000977:RNA polymerase II transcription regulatory region sequence-specific DNA binding/GO:0000978:RNA polymerase II cis-regulatory region sequence-specific DNA binding/GO:0000981:DNA-binding transcription factor activity, RNA polymerase II-specific/GO:0000982:/GO:0000987:cis-regulatory region sequence-specific DNA bindin…	-	K09364:POU domain transcription factor, class 2,		Homeobox,OAF,Pou
changtai-vs-jinchuan	ENSBGRG00000013420	SORCS3	-	VPS10 domain-containing receptor	VPS10 domain-containing receptor SorCS3 precursor	VPS10 domain-containing receptor	GO:0001653:peptide receptor activity/GO:0003008:system process/GO:0003674:molecular_function/GO:0004888:transmembrane signaling receptor activity/GO:0004930:G protein-coupled receptor activity/GO:0005575:cellular_component/GO:0005623:obsolete cell/GO:0007154:cell communication/GO:0007165:signal transduction/GO:0007186:G protein-coupled receptor signaling pathway/GO:0007218:neuropeptide signaling …	-			DDE_Tnp_4,PKD,Sortilin-Vps10,Sortilin_C
changtai-vs-jinchuan	ENSBGRG00000013423	MARCHF6	-	E3 ubiquitin-protein ligase	E3 ubiquitin-protein ligase	E3 ubiquitin-protein ligase MARCH6	GO:0000151:ubiquitin ligase complex/GO:0000153:cytoplasmic ubiquitin ligase complex/GO:0000209:protein polyubiquitination/GO:0000835:ER ubiquitin ligase complex/GO:0002020:protease binding/GO:0003674:molecular_function/GO:0003824:catalytic activity/GO:0004842:ubiquitin-protein transferase activity/GO:0005488:binding/GO:0005515:protein binding/GO:0005575:cellular_component/GO:0005622:intracellular…	2.3.2.27	K10661:E3 ubiquitin-protein ligase MARCH6 ,	ko04141:Protein processing in endoplasmic reticulum,	DUF3452,Peptidase_S9,RB_A,RB_B,RINGv
changtai-vs-jinchuan	ENSBGRG00000013500	SEPTIN11	-		PREDICTED: septin-11 isoform X1	protein heterooligomerization	GO:0000003:reproduction/GO:0000278:mitotic cell cycle/GO:0000281:mitotic cytokinesis/GO:0000910:cytokinesis/GO:0001725:stress fiber/GO:0003006:developmental process involved in reproduction/GO:0003674:molecular_function/GO:0003824:catalytic activity/GO:0003924:GTPase activity/GO:0005488:binding/GO:0005515:protein binding/GO:0005575:cellular_component/GO:0005622:intracellular anatomical structure/…	-	K16939:septin 6/8/11,	ko05100:Bacterial invasion of epithelial cells,	Septin
changtai-vs-jinchuan	ENSBGRG00000013779	TNRC6C	-	Trinucleotide repeat-containing gene 6C protein	trinucleotide repeat-containing gene 6C protein isoform X6	Trinucleotide repeat-containing gene 6C protein	GO:0000932:P-body/GO:0001700:embryonic development via the syncytial blastoderm/GO:0001704:formation of primary germ layer/GO:0001706:endoderm formation/GO:0002376:immune system process/GO:0002520:immune system development/GO:0002682:regulation of immune system process/GO:0003674:molecular_function/GO:0005488:binding/GO:0005515:protein binding/GO:0005575:cellular_component/GO:0005622:intracellula…	-			Ago_hook,DnaJ,M_domain,RRM_1,TNRC6-PABC_bdg,UBA
changtai-vs-jinchuan	ENSBGRG00000013808	TTPAL	-	Alpha-tocopherol transfer protein-like	PREDICTED: alpha-tocopherol transfer protein-like	transfer protein-like	-	-			CRAL_TRIO,CRAL_TRIO_N
changtai-vs-jinchuan	ENSBGRG00000013827	RGL1	-	Ral guanine nucleotide dissociation stimulator-like	ral guanine nucleotide dissociation stimulator-like 1 isoform X1	Ral guanine nucleotide dissociation stimulator-like	GO:0003674:molecular_function/GO:0005085:guanyl-nucleotide exchange factor activity/GO:0005088:/GO:0005488:binding/GO:0005515:protein binding/GO:0005575:cellular_component/GO:0005622:intracellular anatomical structure/GO:0005623:obsolete cell/GO:0005737:cytoplasm/GO:0005829:cytosol/GO:0007154:cell communication/GO:0007165:signal transduction/GO:0007166:cell surface receptor signaling pathway/GO:0…	-	K08732:ral guanine nucleotide dissociation stimulator,K17635:ral guanine nucleotide dissociation stimulator-like 1,	ko04014:Ras signaling pathway,ko04015:Rap1 signaling pathway,ko04072:Phospholipase D signaling pathway,ko05200:Pathways in cancer,ko05210:Colorectal cancer,ko05212:Pancreatic cancer,ko05231:Choline metabolism in cancer,	RA,RasGEF,RasGEF_N
changtai-vs-jinchuan	ENSBGRG00000013968	-	-	-	hypothetical protein M6K185_2546	Reverse transcriptase (RNA-dependent DNA polymerase)	-	-			B56,Exo_endo_phos,Exo_endo_phos_2,Pkinase,RVT_1,UDPGT
changtai-vs-jinchuan	ENSBGRG00000014015	FRMD5	-	FERM domain-containing protein	PREDICTED: FERM domain-containing protein 5 isoform X1	FERM domain-containing protein 5	GO:0003674:molecular_function/GO:0005102:signaling receptor binding/GO:0005178:integrin binding/GO:0005198:structural molecule activity/GO:0005200:structural constituent of cytoskeleton/GO:0005488:binding/GO:0005515:protein binding/GO:0005575:cellular_component/GO:0005622:intracellular anatomical structure/GO:0005623:obsolete cell/GO:0005856:cytoskeleton/GO:0005912:adherens junction/GO:0006996:or…	-			FA,FERM_C,FERM_M,FERM_N
changtai-vs-jinchuan	ENSBGRG00000014035	ZNF287	-	Zinc finger protein	zinc finger protein 287	Zinc finger protein 287	GO:0000981:DNA-binding transcription factor activity, RNA polymerase II-specific/GO:0001817:regulation of cytokine production/GO:0003674:molecular_function/GO:0003700:DNA-binding transcription factor activity/GO:0006355:regulation of transcription, DNA-templated/GO:0006357:regulation of transcription by RNA polymerase II/GO:0008150:biological_process/GO:0009889:regulation of biosynthetic process/…	-			KRAB,SCAN,zf-C2H2,zf-C2H2_6
changtai-vs-jinchuan	ENSBGRG00000014056	FER1L6	-	Fer-1-like protein	PREDICTED: fer-1-like protein 6	Fer-1-like protein 6	-	-			C2,FerB,FerI,Ferlin_C
changtai-vs-jinchuan	ENSBGRG00000014079	C8orf89	-	Putative uncharacterized protein	PREDICTED: putative uncharacterized protein C8orf89 homolog	C8orf89 homolog	-	-			-
changtai-vs-jinchuan	ENSBGRG00000014217	AAMDC	-	Mth938 domain-containing protein	PREDICTED: mth938 domain-containing protein	Mth938 domain-containing protein	GO:0005575:cellular_component/GO:0005622:intracellular anatomical structure/GO:0005623:obsolete cell/GO:0005737:cytoplasm/GO:0006355:regulation of transcription, DNA-templated/GO:0006357:regulation of transcription by RNA polymerase II/GO:0008150:biological_process/GO:0009889:regulation of biosynthetic process/GO:0009891:positive regulation of biosynthetic process/GO:0009893:positive regulation o…	-			DUF498
changtai-vs-jinchuan	ENSBGRG00000014254	CYP1B1	Cytochrome P450 CYP2 subfamily;Secondary metabolites biosynthesis, transport and catabolism	Cytochrome P450	hypothetical protein	cytochrome P450, family 1, subfamily B	GO:0000003:reproduction/GO:0000302:response to reactive oxygen species/GO:0001505:regulation of neurotransmitter levels/GO:0001523:retinoid metabolic process/GO:0001525:angiogenesis/GO:0001568:blood vessel development/GO:0001654:eye development/GO:0001667:ameboidal-type cell migration/GO:0001676:long-chain fatty acid metabolic process/GO:0001817:regulation of cytokine production/GO:0001819:positi…	1.14.14.1	K07410:cytochrome P450 family 1 subfamily B1 ,	ko00140:Steroid hormone biosynthesis,ko00380:Tryptophan metabolism,ko00980:Metabolism of xenobiotics by cytochrome P450,ko04913:Ovarian steroidogenesis,ko05204:Chemical carcinogenesis - DNA adducts,ko05206:MicroRNAs in cancer,	p450
changtai-vs-jinchuan	ENSBGRG00000014263	ABCC11	Multidrug resistance-associated protein/mitoxantrone resistance protein, ABC superfamily;Secondary metabolites biosynthesis, transport and catabolism	ATP-binding cassette sub-family C member	PREDICTED: ATP-binding cassette sub-family C member 11	cassette sub-family C member 11	GO:0003674:molecular_function/GO:0003824:catalytic activity/GO:0005215:transporter activity/GO:0005575:cellular_component/GO:0005623:obsolete cell/GO:0005886:plasma membrane/GO:0005887:integral component of plasma membrane/GO:0006810:transport/GO:0006811:ion transport/GO:0006820:anion transport/GO:0006862:nucleotide transport/GO:0008150:biological_process/GO:0008509:anion transmembrane transporte…	-	K05671:ATP-binding cassette, subfamily C (CFTR/MRP), member 11,	ko02010:ABC transporters,	ABC_membrane,ABC_tran
changtai-vs-jinchuan	ENSBGRG00000014272	Kcnj9	-	G protein-activated inward rectifier potassium channel	G protein-activated inward rectifier potassium channel 3	G-protein activated inward rectifier potassium channel activity	GO:0003674:molecular_function/GO:0005215:transporter activity/GO:0005216:ion channel activity/GO:0005242:inward rectifier potassium channel activity/GO:0005244:voltage-gated ion channel activity/GO:0005249:voltage-gated potassium channel activity/GO:0005261:cation channel activity/GO:0005267:potassium channel activity/GO:0005488:binding/GO:0005515:protein binding/GO:0005575:cellular_component/GO:…	-	K04996:potassium inwardly-rectifying channel subfamily J member 2,K04999:potassium inwardly-rectifying channel subfamily J member 5,K05000:potassium inwardly-rectifying channel subfamily J member 6,K05002:potassium inwardly-rectifying channel subfamily J member 9,	ko04713:Circadian entrainment,ko04723:Retrograde endocannabinoid signaling,ko04725:Cholinergic synapse,ko04726:Serotonergic synapse,ko04727:GABAergic synapse,ko04728:Dopaminergic synapse,ko04915:Estrogen signaling pathway,ko04921:Oxytocin signaling pathway,ko04924:Renin secretion,ko04925:Aldosterone synthesis and secretion,ko04971:Gastric acid secretion,ko05032:Morphine addiction,	IRK,IRK_N
changtai-vs-jinchuan	ENSBGRG00000014303
changtai-vs-jinchuan	ENSBGRG00000014374	NEDD4	-	E3 ubiquitin-protein ligase	hypothetical protein	Neural precursor cell expressed, developmentally down-regulated 4, E3 ubiquitin protein ligase	GO:0000122:negative regulation of transcription by RNA polymerase II/GO:0000151:ubiquitin ligase complex/GO:0000209:protein polyubiquitination/GO:0000785:chromatin/GO:0000902:cell morphogenesis/GO:0000904:cell morphogenesis involved in differentiation/GO:0001568:blood vessel development/GO:0001664:G protein-coupled receptor binding/GO:0001775:cell activation/GO:0001944:vasculature development/GO:…	2.3.2.26	K10591:E3 ubiquitin-protein ligase NEDD4 ,K13305:E3 ubiquitin-protein ligase NEDD4-like ,	ko04120:Ubiquitin mediated proteolysis,ko04144:Endocytosis,ko04530:Tight junction,ko04960:Aldosterone-regulated sodium reabsorption,ko05169:Epstein-Barr virus infection,	C2,HECT,WW
changtai-vs-jinchuan	ENSBGRG00000014467	HBEGF	-	Proheparin-binding EGF-like growth factor	proheparin-binding EGF-like growth factor precursor	EGF-like growth factor	GO:0000165:MAPK cascade/GO:0001525:angiogenesis/GO:0001558:regulation of cell growth/GO:0001568:blood vessel development/GO:0001701:in utero embryonic development/GO:0001824:blastocyst development/GO:0001832:blastocyst growth/GO:0001932:regulation of protein phosphorylation/GO:0001934:positive regulation of protein phosphorylation/GO:0001944:vasculature development/GO:0002009:morphogenesis of an …	-	K08523:heparin-binding EGF-like growth factor,	ko01522:Endocrine resistance,ko04012:ErbB signaling pathway,ko04912:GnRH signaling pathway,ko04915:Estrogen signaling pathway,ko05205:Proteoglycans in cancer,ko05219:Bladder cancer,	EGF
changtai-vs-jinchuan	ENSBGRG00000014513
changtai-vs-jinchuan	ENSBGRG00000014553	SLC4A9	-	Anion exchange protein	anion exchange protein 4	solute carrier family 4	GO:0003674:molecular_function/GO:0005215:transporter activity/GO:0005575:cellular_component/GO:0005623:obsolete cell/GO:0005886:plasma membrane/GO:0005887:integral component of plasma membrane/GO:0006810:transport/GO:0006811:ion transport/GO:0006812:cation transport/GO:0006814:sodium ion transport/GO:0006820:anion transport/GO:0006873:cellular ion homeostasis/GO:0006885:regulation of pH/GO:000815…	-			Band_3_cyto,HCO3_cotransp
changtai-vs-jinchuan	ENSBGRG00000014575	GOLGA4	-	Golgin subfamily A member	golgin subfamily A member 4 isoform X15	Golgi to plasma membrane protein transport	GO:0000138:Golgi trans cisterna/GO:0001558:regulation of cell growth/GO:0003674:molecular_function/GO:0005488:binding/GO:0005515:protein binding/GO:0005575:cellular_component/GO:0005622:intracellular anatomical structure/GO:0005623:obsolete cell/GO:0005737:cytoplasm/GO:0005794:Golgi apparatus/GO:0005795:Golgi stack/GO:0005802:trans-Golgi network/GO:0005829:cytosol/GO:0006810:transport/GO:0006892:…	-			GRIP
changtai-vs-jinchuan	ENSBGRG00000014637
changtai-vs-jinchuan	ENSBGRG00000014735	FAF2	-	FAS-associated factor	FAS-associated factor 2	Fas associated factor family member 2	GO:0000323:lytic vacuole/GO:0001775:cell activation/GO:0002252:immune effector process/GO:0002263:cell activation involved in immune response/GO:0002274:myeloid leukocyte activation/GO:0002275:myeloid cell activation involved in immune response/GO:0002283:neutrophil activation involved in immune response/GO:0002366:leukocyte activation involved in immune response/GO:0002376:immune system process/…	3.6.4.13			DEAD,DUF4217,Helicase_C,UBA_4,UBX,rve
changtai-vs-jinchuan	ENSBGRG00000014740	SCARB2	-	Lysosome membrane protein	hypothetical protein	scavenger receptor class B, member 2	GO:0000139:Golgi membrane/GO:0000323:lytic vacuole/GO:0001508:action potential/GO:0002532:production of molecular mediator involved in inflammatory response/GO:0002831:regulation of response to biotic stimulus/GO:0003674:molecular_function/GO:0004888:transmembrane signaling receptor activity/GO:0005044:scavenger receptor activity/GO:0005488:binding/GO:0005515:protein binding/GO:0005575:cellular_c…	-	K06259:CD36 antigen,K12384:lysosome membrane protein 2,	ko03320:PPAR signaling pathway,ko04142:Lysosome,ko04145:Phagosome,ko04152:AMPK signaling pathway,ko04512:ECM-receptor interaction,ko04640:Hematopoietic cell lineage,ko04920:Adipocytokine signaling pathway,ko04931:Insulin resistance,ko04975:Fat digestion and absorption,ko04979:Cholesterol metabolism,ko05144:Malaria,	CD36
changtai-vs-jinchuan	ENSBGRG00000014803	RNF44	RING-finger-containing ubiquitin ligase;Posttranslational modification, protein turnover, chaperones	RING finger protein	RING finger protein 44 isoform X3	Ring finger protein 44	GO:0003008:system process/GO:0003674:molecular_function/GO:0003824:catalytic activity/GO:0004842:ubiquitin-protein transferase activity/GO:0005488:binding/GO:0005575:cellular_component/GO:0005622:intracellular anatomical structure/GO:0005623:obsolete cell/GO:0005634:nucleus/GO:0006464:cellular protein modification process/GO:0006508:proteolysis/GO:0006511:ubiquitin-dependent protein catabolic pro…	2.3.2.27			zf-RING_11,zf-RING_2
changtai-vs-jinchuan	ENSBGRG00000014827	MAP3K5	MEKK and related serine/threonine protein kinases;Signal transduction mechanisms	Mitogen-activated protein kinase kinase kinase	PREDICTED: mitogen-activated protein kinase kinase kinase 5	Mitogen-activated protein kinase kinase kinase	GO:0000003:reproduction/GO:0000165:MAPK cascade/GO:0000166:nucleotide binding/GO:0000186:activation of MAPKK activity/GO:0000187:activation of MAPK activity/GO:0000287:magnesium ion binding/GO:0000302:response to reactive oxygen species/GO:0001932:regulation of protein phosphorylation/GO:0001934:positive regulation of protein phosphorylation/GO:0002225:positive regulation of antimicrobial peptide…	2.7.11.25	K04426:mitogen-activated protein kinase kinase kinase 5 ,	ko01524:Platinum drug resistance,ko04010:MAPK signaling pathway,ko04071:Sphingolipid signaling pathway,ko04141:Protein processing in endoplasmic reticulum,ko04210:Apoptosis,ko04530:Tight junction,ko04668:TNF signaling pathway,ko04714:Thermogenesis,ko04722:Neurotrophin signaling pathway,ko04932:Non-alcoholic fatty liver disease,ko05014:Amyotrophic lateral sclerosis,ko05418:Fluid shear stress and a…	CH,Calponin,DUF4071,MAP7,Pkinase,SAM_2
changtai-vs-jinchuan	ENSBGRG00000014945	OR1L6	-	Olfactory receptor	olfactory receptor 1L4-like	Olfactory receptor	-	-	K04257:olfactory receptor,	ko04740:Olfactory transduction,	7tm_4
changtai-vs-jinchuan	ENSBGRG00000015059	IL1F10	-	Interleukin-1 family member	interleukin-1 family member 10	interleukin 1 family, member 10 (theta)	GO:0003674:molecular_function/GO:0005102:signaling receptor binding/GO:0005125:cytokine activity/GO:0005126:cytokine receptor binding/GO:0005149:interleukin-1 receptor binding/GO:0005488:binding/GO:0005515:protein binding/GO:0005575:cellular_component/GO:0005576:extracellular region/GO:0005615:extracellular space/GO:0007154:cell communication/GO:0007165:signal transduction/GO:0007166:cell surface…	-	K05488:interleukin 1 family member 10,		IL1
changtai-vs-jinchuan	ENSBGRG00000015062	OR1L6	-	Olfactory receptor	olfactory receptor family 1 subfamily AF member 1	Olfactory receptor	-	-	K04257:olfactory receptor,	ko04740:Olfactory transduction,	7tm_4
changtai-vs-jinchuan	ENSBGRG00000015106	KCNIP4	Ca2+ sensor (EF-Hand superfamily);Signal transduction mechanisms	Kv channel-interacting protein	Kv channel-interacting protein 4	potassium channel regulator activity	GO:0003674:molecular_function/GO:0005488:binding/GO:0005509:calcium ion binding/GO:0005575:cellular_component/GO:0005622:intracellular anatomical structure/GO:0005623:obsolete cell/GO:0005737:cytoplasm/GO:0005829:cytosol/GO:0005886:plasma membrane/GO:0005887:integral component of plasma membrane/GO:0008076:voltage-gated potassium channel complex/GO:0008104:protein localization/GO:0008150:biologic…	-			EF-hand_1,EF-hand_5,EF-hand_7,EF-hand_8,Rad60-SLD,YL1
changtai-vs-jinchuan	ENSBGRG00000015193	OR5V1	-	Olfactory receptor	PREDICTED: olfactory receptor 5V1	Olfactory receptor 5V1-like	-	-	K04257:olfactory receptor,	ko04740:Olfactory transduction,	7tm_1,7tm_4
changtai-vs-jinchuan	ENSBGRG00000015196	TAFA1	-	Chemokine-like protein	protein FAM19A1	TAFA family	GO:0005575:cellular_component/GO:0005622:intracellular anatomical structure/GO:0005623:obsolete cell/GO:0005737:cytoplasm/GO:0005783:endoplasmic reticulum/GO:0012505:endomembrane system/GO:0043226:organelle/GO:0043227:membrane-bounded organelle/GO:0043229:intracellular organelle/GO:0043231:intracellular membrane-bounded organelle/GO:0044424:obsolete intracellular part/GO:0044444:obsolete cytoplas…	-			TAFA
changtai-vs-jinchuan	ENSBGRG00000015214	NRXN3	-		NRXN3 isoform 8	Syndecan domain	GO:0000902:cell morphogenesis/GO:0000904:cell morphogenesis involved in differentiation/GO:0001505:regulation of neurotransmitter levels/GO:0001525:angiogenesis/GO:0001568:blood vessel development/GO:0001941:postsynaptic membrane organization/GO:0001944:vasculature development/GO:0003008:system process/GO:0003674:molecular_function/GO:0004888:transmembrane signaling receptor activity/GO:0005102:s…	-	K07377:neurexin,	ko04514:Cell adhesion molecules,	EGF,Laminin_G_2,PBP,Syndecan,hEGF
changtai-vs-jinchuan	ENSBGRG00000015223	STAM2	Tyrosine kinase specific for activated (GTP-bound) p21cdc42Hs;Signal transduction mechanisms	Signal transducing adapter molecule	PREDICTED: signal transducing adapter molecule 2 isoform X1	Signal transducing	GO:0000003:reproduction/GO:0001505:regulation of neurotransmitter levels/GO:0001932:regulation of protein phosphorylation/GO:0001933:negative regulation of protein phosphorylation/GO:0003674:molecular_function/GO:0005488:binding/GO:0005515:protein binding/GO:0005575:cellular_component/GO:0005622:intracellular anatomical structure/GO:0005623:obsolete cell/GO:0005634:nucleus/GO:0005654:nucleoplasm/…	-	K04705:signal transducing adaptor molecule,	ko04144:Endocytosis,ko04630:JAK-STAT signaling pathway,	SH3_1,UIM,VHS
changtai-vs-jinchuan	ENSBGRG00000015256	TAF2	-	Transcription initiation factor TFIID subunit	PREDICTED: transcription initiation factor TFIID subunit 2	TATA-box binding protein associated factor 2	GO:0000086:G2/M transition of mitotic cell cycle/GO:0000123:histone acetyltransferase complex/GO:0000278:mitotic cell cycle/GO:0000428:DNA-directed RNA polymerase complex/GO:0000988:obsolete transcription factor activity, protein binding/GO:0000989:obsolete transcription factor activity, transcription factor binding/GO:0001067:regulatory region nucleic acid binding/GO:0001076:obsolete transcripti…	-	K03128:transcription initiation factor TFIID subunit 2,	ko03022:Basal transcription factors,	Peptidase_M1,Tetraspannin
changtai-vs-jinchuan	ENSBGRG00000015268	Ptprk	-	Receptor-type tyrosine-protein phosphatase kappa	receptor-type tyrosine-protein phosphatase kappa isoform X1	Protein tyrosine phosphatase, receptor type, K	GO:0000302:response to reactive oxygen species/GO:0001750:photoreceptor outer segment/GO:0003674:molecular_function/GO:0003824:catalytic activity/GO:0004721:phosphoprotein phosphatase activity/GO:0004725:protein tyrosine phosphatase activity/GO:0004888:transmembrane signaling receptor activity/GO:0005001:transmembrane receptor protein tyrosine phosphatase activity/GO:0005488:binding/GO:0005515:pr…	3.1.3.48	K05693:receptor-type tyrosine-protein phosphatase mu ,	ko04514:Cell adhesion molecules,ko04520:Adherens junction,	I-set,MAM,Sulfotransfer_1,Y_phosphatase,fn3,ig
changtai-vs-jinchuan	ENSBGRG00000015271
changtai-vs-jinchuan	ENSBGRG00000015281
changtai-vs-jinchuan	ENSBGRG00000015284	SPTBN1	Beta-spectrin;Cytoskeleton	Spectrin beta chain, non-erythrocytic	PREDICTED: spectrin beta chain, non-erythrocytic 1 isoform X1	Spectrin beta chain, non-erythrocytic	GO:0000165:MAPK cascade/GO:0000278:mitotic cell cycle/GO:0000281:mitotic cytokinesis/GO:0000902:cell morphogenesis/GO:0000904:cell morphogenesis involved in differentiation/GO:0000910:cytokinesis/GO:0001817:regulation of cytokine production/GO:0001819:positive regulation of cytokine production/GO:0002119:nematode larval development/GO:0002164:larval development/GO:0002791:regulation of peptide se…	-			CH,PH,PH_9,Spectrin
changtai-vs-jinchuan	ENSBGRG00000015297	TAFA4	-	Chemokine-like protein	hypothetical protein G4228_015762	Family with sequence similarity 19 member A4, C-C motif chemokine like	GO:0008150:biological_process/GO:0031644:regulation of nervous system process/GO:0042391:regulation of membrane potential/GO:0044057:regulation of system process/GO:0050789:regulation of biological process/GO:0051239:regulation of multicellular organismal process/GO:0051930:regulation of sensory perception of pain/GO:0051931:regulation of sensory perception/GO:0065007:biological regulation/GO:006…	-			TAFA
changtai-vs-jinchuan	ENSBGRG00000015303
changtai-vs-jinchuan	ENSBGRG00000015327
changtai-vs-jinchuan	ENSBGRG00000015438
changtai-vs-jinchuan	ENSBGRG00000015445
changtai-vs-jinchuan	ENSBGRG00000015462	LNPEP	Aminopeptidase N;Amino acid transport and metabolism	Leucyl-cystinyl aminopeptidase	Leucyl-cystinyl aminopeptidase, partial	aminopeptidase	GO:0000003:reproduction/GO:0000209:protein polyubiquitination/GO:0001595:angiotensin receptor activity/GO:0001653:peptide receptor activity/GO:0002376:immune system process/GO:0002474:antigen processing and presentation of peptide antigen via MHC class I/GO:0002478:antigen processing and presentation of exogenous peptide antigen/GO:0002480:antigen processing and presentation of exogenous peptide …	3.4.11.2,3.4.11.3,3.4.11.7,3.4.19.6	K01257:cystinyl aminopeptidase ,K11140:aminopeptidase N ,K11141:glutamyl aminopeptidase ,	ko00480:Glutathione metabolism,ko04614:Renin-angiotensin system,ko04640:Hematopoietic cell lineage,	ERAP1_C,Peptidase_M1
changtai-vs-jinchuan	ENSBGRG00000015551	Pacrg	-	Parkin coregulated gene protein homolog	PREDICTED: parkin coregulated gene protein isoform X2	coregulated	GO:0000003:reproduction/GO:0001664:G protein-coupled receptor binding/GO:0003006:developmental process involved in reproduction/GO:0003674:molecular_function/GO:0003779:actin binding/GO:0005102:signaling receptor binding/GO:0005488:binding/GO:0005515:protein binding/GO:0005575:cellular_component/GO:0005622:intracellular anatomical structure/GO:0005623:obsolete cell/GO:0005634:nucleus/GO:0005737:c…	-			ParcG
changtai-vs-jinchuan	ENSBGRG00000015642	PRKN	E3 ubiquitin-protein ligase (Parkin protein);Posttranslational modification, protein turnover, chaperones	E3 ubiquitin-protein ligase parkin	E3 ubiquitin-protein ligase parkin isoform X7	E3 ubiquitin-protein ligase parkin	GO:0000003:reproduction/GO:0000122:negative regulation of transcription by RNA polymerase II/GO:0000139:Golgi membrane/GO:0000151:ubiquitin ligase complex/GO:0000209:protein polyubiquitination/GO:0000266:mitochondrial fission/GO:0000422:autophagy of mitochondrion/GO:0000423:mitophagy/GO:0000976:transcription regulatory region sequence-specific DNA binding/GO:0001067:regulatory region nucleic acid…	2.3.2.31	K04556:parkin ,	ko04120:Ubiquitin mediated proteolysis,ko04137:Mitophagy - animal,ko04141:Protein processing in endoplasmic reticulum,ko05012:Parkinson disease,	GDA1_CD39,IBR,MFS_1_like,NDUF_B12,ubiquitin
changtai-vs-jinchuan	ENSBGRG00000015720	NTNG1	-		netrin-G1 precursor	Laminin N-terminal domain (domain VI)	GO:0000902:cell morphogenesis/GO:0000904:cell morphogenesis involved in differentiation/GO:0003674:molecular_function/GO:0005488:binding/GO:0005515:protein binding/GO:0005575:cellular_component/GO:0005576:extracellular region/GO:0005623:obsolete cell/GO:0005886:plasma membrane/GO:0007155:cell adhesion/GO:0007275:multicellular organism development/GO:0007399:nervous system development/GO:0007409:a…	-	K07522:netrin-G1,K16359:netrin-G2,	ko04360:Axon guidance,ko04514:Cell adhesion molecules,	EGF,Laminin_EGF,Laminin_N,Pkinase_Tyr
changtai-vs-jinchuan	ENSBGRG00000015735	SEH1L	-	Nucleoporin	hypothetical protein FD755_010578, partial	cytokine production involved in inflammatory response	GO:0000003:reproduction/GO:0000070:mitotic sister chromatid segregation/GO:0000278:mitotic cell cycle/GO:0000280:nuclear division/GO:0000323:lytic vacuole/GO:0000819:sister chromatid segregation/GO:0001816:cytokine production/GO:0002532:production of molecular mediator involved in inflammatory response/GO:0002534:cytokine production involved in inflammatory response/GO:0003006:developmental proce…	-	K14299:nucleoporin SEH1,	ko03013:RNA transport,ko04150:mTOR signaling pathway,	ASH,WD40
changtai-vs-jinchuan	ENSBGRG00000015803	CEP126	-	Centrosomal protein of 126 kDa	PREDICTED: centrosomal protein of 126 kDa	Centrosomal protein 126	GO:0000226:microtubule cytoskeleton organization/GO:0000278:mitotic cell cycle/GO:0005575:cellular_component/GO:0005622:intracellular anatomical structure/GO:0005623:obsolete cell/GO:0005813:centrosome/GO:0005815:microtubule organizing center/GO:0005856:cytoskeleton/GO:0005929:cilium/GO:0006996:organelle organization/GO:0007010:cytoskeleton organization/GO:0007017:microtubule-based process/GO:000…	-			DUF4498,K1377
changtai-vs-jinchuan	ENSBGRG00000015878	PACSIN3	Myosin class I heavy chain;Cytoskeleton	Protein kinase C and casein kinase substrate in neurons protein	protein kinase C and casein kinase substrate in neurons protein 3	Protein kinase C and casein kinase substrate in neurons	GO:0000003:reproduction/GO:0000212:meiotic spindle organization/GO:0000226:microtubule cytoskeleton organization/GO:0000278:mitotic cell cycle/GO:0000280:nuclear division/GO:0000281:mitotic cytokinesis/GO:0000910:cytokinesis/GO:0001505:regulation of neurotransmitter levels/GO:0003674:molecular_function/GO:0005246:calcium channel regulator activity/GO:0005488:binding/GO:0005515:protein binding/GO:…	-			FCH,SH3_1,SH3_9
changtai-vs-jinchuan	ENSBGRG00000015918	VPS50	-	Syndetin	PREDICTED: coiled-coil domain-containing protein 132	VPS50, EARP GARPII complex subunit	GO:0000149:SNARE binding/GO:0000938:GARP complex/GO:0003674:molecular_function/GO:0005488:binding/GO:0005515:protein binding/GO:0005575:cellular_component/GO:0005622:intracellular anatomical structure/GO:0005623:obsolete cell/GO:0005737:cytoplasm/GO:0005768:endosome/GO:0005794:Golgi apparatus/GO:0006810:transport/GO:0008150:biological_process/GO:0012505:endomembrane system/GO:0016192:vesicle-medi…	-			AAA_11,AAA_12,BIR,DUF2451,RVT_1,Vps54_N
changtai-vs-jinchuan	ENSBGRG00000015923
changtai-vs-jinchuan	ENSBGRG00000016035	ZNF551	-	Zinc finger protein	LOW QUALITY PROTEIN: zinc finger protein 551	Zinc finger protein	GO:0000981:DNA-binding transcription factor activity, RNA polymerase II-specific/GO:0003674:molecular_function/GO:0003700:DNA-binding transcription factor activity/GO:0006355:regulation of transcription, DNA-templated/GO:0006357:regulation of transcription by RNA polymerase II/GO:0008150:biological_process/GO:0009889:regulation of biosynthetic process/GO:0010468:regulation of gene expression/GO:0…	-	K09228:KRAB domain-containing zinc finger protein,		KRAB,SCAN,zf-C2H2,zf-C2H2_6
changtai-vs-jinchuan	ENSBGRG00000016037	DDB2	-	DNA damage-binding protein	DNA damage-binding protein 2	DNA binding protein 2	GO:0000151:ubiquitin ligase complex/GO:0000209:protein polyubiquitination/GO:0000715:nucleotide-excision repair, DNA damage recognition/GO:0003674:molecular_function/GO:0003676:nucleic acid binding/GO:0003677:DNA binding/GO:0003684:damaged DNA binding/GO:0005488:binding/GO:0005575:cellular_component/GO:0005622:intracellular anatomical structure/GO:0005623:obsolete cell/GO:0005634:nucleus/GO:00056…	-	K10140:DNA damage-binding protein 2,	ko03420:Nucleotide excision repair,ko04115:p53 signaling pathway,ko04120:Ubiquitin mediated proteolysis,ko05161:Hepatitis B,ko05200:Pathways in cancer,ko05202:Transcriptional misregulation in cancer,ko05210:Colorectal cancer,ko05212:Pancreatic cancer,ko05213:Endometrial cancer,ko05214:Glioma,ko05216:Thyroid cancer,ko05217:Basal cell carcinoma,ko05218:Melanoma,ko05220:Chronic myeloid leukemia,ko05…	WD40
changtai-vs-jinchuan	ENSBGRG00000016122	BARX1	Transcription factor BarH and related HOX domain proteins;General function prediction only	Homeobox protein BarH-like	homeobox protein BarH-like 1	BARX homeobox 1	GO:0000976:transcription regulatory region sequence-specific DNA binding/GO:0000977:RNA polymerase II transcription regulatory region sequence-specific DNA binding/GO:0000981:DNA-binding transcription factor activity, RNA polymerase II-specific/GO:0001012:/GO:0001067:regulatory region nucleic acid binding/GO:0001228:DNA-binding transcription activator activity, RNA polymerase II-specific/GO:00015…	-			Homeobox,O-FucT
changtai-vs-jinchuan	ENSBGRG00000016139	SDHAF3	-	Succinate dehydrogenase assembly factor 3, mitochondrial	succinate dehydrogenase assembly factor 3, mitochondrial	Succinate dehydrogenase complex assembly factor 3	GO:0005575:cellular_component/GO:0005622:intracellular anatomical structure/GO:0005623:obsolete cell/GO:0005737:cytoplasm/GO:0005739:mitochondrion/GO:0005740:mitochondrial envelope/GO:0005758:mitochondrial intermembrane space/GO:0006082:organic acid metabolic process/GO:0006105:succinate metabolic process/GO:0006109:regulation of carbohydrate metabolic process/GO:0006111:regulation of gluconeogen…	-			Complex1_LYR_2
changtai-vs-jinchuan	ENSBGRG00000016160	NDUFB5	-	NADH dehydrogenase [ubiquinone] 1 beta subcomplex subunit 5, mitochondrial	NADH dehydrogenase	NADH dehydrogenase (ubiquinone) 1 beta subcomplex	GO:0000302:response to reactive oxygen species/GO:0003674:molecular_function/GO:0003824:catalytic activity/GO:0003954:NADH dehydrogenase activity/GO:0005575:cellular_component/GO:0005622:intracellular anatomical structure/GO:0005623:obsolete cell/GO:0005634:nucleus/GO:0005654:nucleoplasm/GO:0005737:cytoplasm/GO:0005739:mitochondrion/GO:0005740:mitochondrial envelope/GO:0005743:mitochondrial inner…	-	K03961:NADH dehydrogenase (ubiquinone) 1 beta subcomplex subunit 5,	ko00190:Oxidative phosphorylation,ko04714:Thermogenesis,ko04723:Retrograde endocannabinoid signaling,ko04932:Non-alcoholic fatty liver disease,ko05010:Alzheimer disease,ko05012:Parkinson disease,ko05016:Huntington disease,	NDUF_B5
changtai-vs-jinchuan	ENSBGRG00000016228	BARX1	Transcription factor BarH and related HOX domain proteins;General function prediction only	Homeobox protein BarH-like	homeobox protein BarH-like 1	BARX homeobox 1	GO:0000976:transcription regulatory region sequence-specific DNA binding/GO:0000977:RNA polymerase II transcription regulatory region sequence-specific DNA binding/GO:0000981:DNA-binding transcription factor activity, RNA polymerase II-specific/GO:0001012:/GO:0001067:regulatory region nucleic acid binding/GO:0001228:DNA-binding transcription activator activity, RNA polymerase II-specific/GO:00015…	-			Homeobox,O-FucT
changtai-vs-jinchuan	ENSBGRG00000016303	ZNF211	-	Zinc finger protein	zinc finger protein 154-like	krueppel associated box	-	-	K09228:KRAB domain-containing zinc finger protein,		KRAB,zf-C2H2,zf-C2H2_6
changtai-vs-jinchuan	ENSBGRG00000016334	WEE2	Cyclin-dependent kinase WEE1;Cell cycle control, cell division, chromosome partitioning	Wee1-like protein kinase	PREDICTED: LOW QUALITY PROTEIN: wee1-like protein kinase 2	WEE1 homolog 2	GO:0000003:reproduction/GO:0000075:cell cycle checkpoint/GO:0000079:regulation of cyclin-dependent protein serine/threonine kinase activity/GO:0000226:microtubule cytoskeleton organization/GO:0000278:mitotic cell cycle/GO:0000280:nuclear division/GO:0001700:embryonic development via the syncytial blastoderm/GO:0001932:regulation of protein phosphorylation/GO:0001933:negative regulation of protein…	2.7.11.1	K06632:wee1-like protein kinase ,	ko04110:Cell cycle,	Pkinase,SSB
changtai-vs-jinchuan	ENSBGRG00000016390
changtai-vs-jinchuan	ENSBGRG00000016399
changtai-vs-jinchuan	ENSBGRG00000016432	PDE7B	-	cAMP-specific 3,5-cyclic phosphodiesterase	PREDICTED: cAMP-specific 3,5-cyclic phosphodiesterase 7B isoform X3	Phosphodiesterase 7B	GO:0003674:molecular_function/GO:0003824:catalytic activity/GO:0004112:cyclic-nucleotide phosphodiesterase activity/GO:0004114:3,5-cyclic-nucleotide phosphodiesterase activity/GO:0004115:3,5-cyclic-AMP phosphodiesterase activity/GO:0005575:cellular_component/GO:0005622:intracellular anatomical structure/GO:0005623:obsolete cell/GO:0005737:cytoplasm/GO:0005829:cytosol/GO:0007154:cell communication…	3.1.4.53	K13293:cAMP-specific phosphodiesterase 4 ,K18436:high affinity cAMP-specific 3,5-cyclic phosphodiesterase 7 ,	ko00230:Purine metabolism,ko04024:cAMP signaling pathway,ko05032:Morphine addiction,	Mito_fiss_reg,PDEase_I
changtai-vs-jinchuan	ENSBGRG00000016641	PARVB	-	Beta-parvin	beta-parvin	Parvin beta	GO:0002009:morphogenesis of an epithelium/GO:0002165:instar larval or pupal development/GO:0003674:molecular_function/GO:0003779:actin binding/GO:0005488:binding/GO:0005515:protein binding/GO:0005575:cellular_component/GO:0005622:intracellular anatomical structure/GO:0005623:obsolete cell/GO:0005737:cytoplasm/GO:0005829:cytosol/GO:0005856:cytoskeleton/GO:0005886:plasma membrane/GO:0005912:adheren…	-	K06275:parvin,	ko04510:Focal adhesion,	CH,Lipase_3,Sec2p
changtai-vs-jinchuan	ENSBGRG00000016689	ALKBH8	-	Alkylated DNA repair protein alkB homolog	alkylated DNA repair protein alkB homolog 8 isoform X1	Alkylated DNA repair protein alkB homolog	GO:0000049:tRNA binding/GO:0001510:RNA methylation/GO:0002097:tRNA wobble base modification/GO:0002098:tRNA wobble uridine modification/GO:0003674:molecular_function/GO:0003676:nucleic acid binding/GO:0003723:RNA binding/GO:0003824:catalytic activity/GO:0005488:binding/GO:0005506:iron ion binding/GO:0005575:cellular_component/GO:0005622:intracellular anatomical structure/GO:0005623:obsolete cell/…	2.1.1.229			2OG-FeII_Oxy_2,DUF1891,MTABC_N,Methyltransf_11,Methyltransf_25,RRM_1
changtai-vs-jinchuan	ENSBGRG00000016713	HMCN1	Projectin/twitchin and related proteins;Cytoskeleton		PREDICTED: hemicentin-1 isoform X1	G2F domain	GO:0005575:cellular_component/GO:0005576:extracellular region/GO:0005604:basement membrane/GO:0005622:intracellular anatomical structure/GO:0005623:obsolete cell/GO:0005737:cytoplasm/GO:0005938:cell cortex/GO:0008150:biological_process/GO:0009605:response to external stimulus/GO:0009607:response to biotic stimulus/GO:0009617:response to bacterium/GO:0030054:cell junction/GO:0031012:extracellular …	-			EGF_CA,G2F,I-set,Ig_2,Ig_3,TSP_1,VWA_2,VWA_3,ig
changtai-vs-jinchuan	ENSBGRG00000016784	CLEC18B	-	C-type lectin domain family 18 member B	PREDICTED: C-type lectin domain family 18 member A	C-type lectin domain family 18, member	GO:0001871:obsolete pattern binding/GO:0003674:molecular_function/GO:0005488:binding/GO:0005575:cellular_component/GO:0005576:extracellular region/GO:0005615:extracellular space/GO:0005622:intracellular anatomical structure/GO:0005623:obsolete cell/GO:0005737:cytoplasm/GO:0005768:endosome/GO:0005783:endoplasmic reticulum/GO:0005794:Golgi apparatus/GO:0012505:endomembrane system/GO:0016528:sarcopl…	-			CAP,Lectin_C
changtai-vs-jinchuan	ENSBGRG00000016824	CP	-	Ceruloplasmin	PREDICTED: ceruloplasmin	Multicopper oxidase	-	1.16.3.1	K13624:ceruloplasmin ,K14735:hephaestin ,	ko00860:Porphyrin and chlorophyll metabolism,ko04216:Ferroptosis,ko04978:Mineral absorption,	Cu-oxidase,Cu-oxidase_2,Cu-oxidase_3
changtai-vs-jinchuan	ENSBGRG00000016883	CTNND2	-	Catenin	catenin delta-2 isoform X2	Catenin delta-2	GO:0000902:cell morphogenesis/GO:0000904:cell morphogenesis involved in differentiation/GO:0001654:eye development/GO:0001745:compound eye morphogenesis/GO:0001763:morphogenesis of a branching structure/GO:0003008:system process/GO:0003674:molecular_function/GO:0005488:binding/GO:0005515:protein binding/GO:0005575:cellular_component/GO:0005622:intracellular anatomical structure/GO:0005623:obsolet…	-			Arm,fn3
changtai-vs-jinchuan	ENSBGRG00000016886	UNC13C	-	Protein unc-13 homolog C	protein unc-13 homolog C isoform X1	Unc-13 homolog	GO:0000003:reproduction/GO:0000149:SNARE binding/GO:0001505:regulation of neurotransmitter levels/GO:0001565:phorbol ester receptor activity/GO:0001566:non-kinase phorbol ester receptor activity/GO:0003674:molecular_function/GO:0005488:binding/GO:0005515:protein binding/GO:0005516:calmodulin binding/GO:0005575:cellular_component/GO:0005622:intracellular anatomical structure/GO:0005623:obsolete ce…	-	K15293:protein unc-13 A/B/C,	ko04721:Synaptic vesicle cycle,	C1_1,C2,DUF1041,Membr_traf_MHD
changtai-vs-jinchuan	ENSBGRG00000017021	HPS3	-	Hermansky-Pudlak syndrome 3 protein	PREDICTED: Hermansky-Pudlak syndrome 3 protein isoform X1	HPS3, biogenesis of lysosomal organelles complex 2 subunit 1	GO:0005575:cellular_component/GO:0005622:intracellular anatomical structure/GO:0005623:obsolete cell/GO:0005737:cytoplasm/GO:0005829:cytosol/GO:0006996:organelle organization/GO:0008150:biological_process/GO:0009987:cellular process/GO:0016043:cellular component organization/GO:0031082:BLOC complex/GO:0031084:BLOC-2 complex/GO:0032991:protein-containing complex/GO:0043473:pigmentation/GO:0044424:…	-			HPS3_C,HPS3_Mid,HPS3_N,MADF_DNA_bdg
changtai-vs-jinchuan	ENSBGRG00000017121	KCNAB1	Predicted oxidoreductases (related to aryl-alcohol dehydrogenases);Energy production and conversion	Voltage-gated potassium channel subunit	PREDICTED: voltage-gated potassium channel subunit beta-1 isoform X1	Voltage-gated potassium channel subunit beta-1 isoform	GO:0000166:nucleotide binding/GO:0003008:system process/GO:0003674:molecular_function/GO:0003824:catalytic activity/GO:0004033:aldo-keto reductase (NADP) activity/GO:0005215:transporter activity/GO:0005216:ion channel activity/GO:0005244:voltage-gated ion channel activity/GO:0005249:voltage-gated potassium channel activity/GO:0005261:cation channel activity/GO:0005267:potassium channel activity/G…	-			Aldo_ket_red,Mpv17_PMP22
changtai-vs-jinchuan	ENSBGRG00000017156	-	-	-	PREDICTED: WAP four-disulfide core domain protein 8	WAP four-disulfide core domain	-	-			Kunitz_BPTI,ShK,Thyroglobulin_1,WAP
changtai-vs-jinchuan	ENSBGRG00000017172	CEP295	-	Centrosomal protein of 295 kDa	Leucine-rich repeat-containing protein KIAA1731	Centrosomal protein	GO:0005575:cellular_component/GO:0005622:intracellular anatomical structure/GO:0005623:obsolete cell/GO:0005737:cytoplasm/GO:0005813:centrosome/GO:0005814:centriole/GO:0005815:microtubule organizing center/GO:0005829:cytosol/GO:0005856:cytoskeleton/GO:0005886:plasma membrane/GO:0008150:biological_process/GO:0010638:positive regulation of organelle organization/GO:0015630:microtubule cytoskeleton/…	-			ALMS_motif
changtai-vs-jinchuan	ENSBGRG00000017248
changtai-vs-jinchuan	ENSBGRG00000017323
changtai-vs-jinchuan	ENSBGRG00000017340	WFDC10A	-	WAP four-disulfide core domain protein	PREDICTED: WAP four-disulfide core domain protein 10A	WAP four-disulfide core domain	-	-			Conotoxin,WAP
changtai-vs-jinchuan	ENSBGRG00000017391	AARS1	Alanyl-tRNA synthetase;Translation, ribosomal structure and biogenesis	Alanine--tRNA ligase, cytoplasmic	PREDICTED: alanine--tRNA ligase, cytoplasmic	alanine--tRNA ligase	GO:0000049:tRNA binding/GO:0000166:nucleotide binding/GO:0002161:aminoacyl-tRNA editing activity/GO:0002196:Ser-tRNA(Ala) hydrolase activity/GO:0003008:system process/GO:0003674:molecular_function/GO:0003676:nucleic acid binding/GO:0003723:RNA binding/GO:0003824:catalytic activity/GO:0004812:aminoacyl-tRNA ligase activity/GO:0004813:alanine-tRNA ligase activity/GO:0005488:binding/GO:0005524:ATP b…	6.1.1.7	K01872:alanyl-tRNA synthetase ,	ko00970:Aminoacyl-tRNA biosynthesis,	DHHA1,GST_C,tRNA-synt_2c,tRNA_SAD
changtai-vs-jinchuan	ENSBGRG00000017429	ZNF536	-	Zinc finger protein	zinc finger protein 536 isoform X1	Zinc finger protein 536	GO:0000122:negative regulation of transcription by RNA polymerase II/GO:0000976:transcription regulatory region sequence-specific DNA binding/GO:0000977:RNA polymerase II transcription regulatory region sequence-specific DNA binding/GO:0000978:RNA polymerase II cis-regulatory region sequence-specific DNA binding/GO:0000981:DNA-binding transcription factor activity, RNA polymerase II-specific/GO:0…	-			zf-C2H2,zf-C2H2_assoc,zf-H2C2_5
changtai-vs-jinchuan	ENSBGRG00000017480	SAA4	-	Serum amyloid A-4 protein	uncharacterized protein LOC110146745 isoform X1	Major acute phase reactant. Apolipoprotein of the HDL complex	GO:0003674:molecular_function/GO:0005102:signaling receptor binding/GO:0005488:binding/GO:0005515:protein binding/GO:0005575:cellular_component/GO:0005576:extracellular region/GO:0005615:extracellular space/GO:0006928:movement of cell or subcellular component/GO:0006935:chemotaxis/GO:0008150:biological_process/GO:0009605:response to external stimulus/GO:0009966:regulation of signal transduction/G…	-			SAA
changtai-vs-jinchuan	ENSBGRG00000017504	HBS1L	Elongation factor 1 alpha;Translation, ribosomal structure and biogenesis	HBS1-like protein	PREDICTED: HBS1-like protein isoform X1	HBS1 N-terminus	GO:0000166:nucleotide binding/GO:0000288:nuclear-transcribed mRNA catabolic process, deadenylation-dependent decay/GO:0000291:nuclear-transcribed mRNA catabolic process, exonucleolytic/GO:0000956:nuclear-transcribed mRNA catabolic process/GO:0001882:nucleoside binding/GO:0001883:purine nucleoside binding/GO:0003674:molecular_function/GO:0003824:catalytic activity/GO:0003924:GTPase activity/GO:000…	-	K14416:elongation factor 1 alpha-like protein,	ko03015:mRNA surveillance pathway,ko05134:Legionellosis,	GTP_EFTU,GTP_EFTU_D2,GTP_EFTU_D3,Gtr1_RagA,HBS1_N,UBA
changtai-vs-jinchuan	ENSBGRG00000017549	TLR2	-	Toll-like receptor	hypothetical protein	toll-like receptor	GO:0001101:response to acid chemical/GO:0001505:regulation of neurotransmitter levels/GO:0001530:lipopolysaccharide binding/GO:0001540:amyloid-beta binding/GO:0001774:microglial cell activation/GO:0001775:cell activation/GO:0001816:cytokine production/GO:0001817:regulation of cytokine production/GO:0001818:negative regulation of cytokine production/GO:0001819:positive regulation of cytokine produ…	-	K10159:toll-like receptor 2,	ko04145:Phagosome,ko04151:PI3K-Akt signaling pathway,ko04620:Toll-like receptor signaling pathway,ko05134:Legionellosis,ko05140:Leishmaniasis,ko05142:Chagas disease,ko05144:Malaria,ko05145:Toxoplasmosis,ko05146:Amoebiasis,ko05152:Tuberculosis,ko05161:Hepatitis B,ko05162:Measles,ko05168:Herpes simplex virus 1 infection,ko05205:Proteoglycans in cancer,ko05321:Inflammatory bowel disease,ko05323:Rheu…	LRRCT,LRR_1,LRR_4,LRR_5,LRR_6,LRR_8,TIR
changtai-vs-jinchuan	ENSBGRG00000017565
changtai-vs-jinchuan	ENSBGRG00000017573
changtai-vs-jinchuan	ENSBGRG00000017577
changtai-vs-jinchuan	ENSBGRG00000017587
changtai-vs-jinchuan	ENSBGRG00000017596
changtai-vs-jinchuan	ENSBGRG00000017609
changtai-vs-jinchuan	ENSBGRG00000017619
changtai-vs-jinchuan	ENSBGRG00000017626
changtai-vs-jinchuan	ENSBGRG00000017628	RNF175	-	RING finger protein	RING finger protein 175	Ring finger protein 175	GO:0000139:Golgi membrane/GO:0003674:molecular_function/GO:0003824:catalytic activity/GO:0004842:ubiquitin-protein transferase activity/GO:0005575:cellular_component/GO:0005622:intracellular anatomical structure/GO:0005623:obsolete cell/GO:0005737:cytoplasm/GO:0005783:endoplasmic reticulum/GO:0005789:endoplasmic reticulum membrane/GO:0005794:Golgi apparatus/GO:0006464:cellular protein modificatio…	-			zf-C3HC4,zf-RING_2
changtai-vs-jinchuan	ENSBGRG00000017630	FBXO38	-	F-box only protein	F-box only protein 38	F-box only protein 38	GO:0005575:cellular_component/GO:0005622:intracellular anatomical structure/GO:0005623:obsolete cell/GO:0005634:nucleus/GO:0005737:cytoplasm/GO:0007275:multicellular organism development/GO:0007399:nervous system development/GO:0008150:biological_process/GO:0009987:cellular process/GO:0010720:positive regulation of cell development/GO:0010975:regulation of neuron projection development/GO:0010976…	-			F-box
changtai-vs-jinchuan	ENSBGRG00000017635	SAA1	-	Serum amyloid A protein	serum amyloid A protein isoform X1	Major acute phase reactant. Apolipoprotein of the HDL complex	GO:0000187:activation of MAPK activity/GO:0001664:G protein-coupled receptor binding/GO:0001775:cell activation/GO:0001817:regulation of cytokine production/GO:0001819:positive regulation of cytokine production/GO:0001932:regulation of protein phosphorylation/GO:0001934:positive regulation of protein phosphorylation/GO:0002376:immune system process/GO:0002526:acute inflammatory response/GO:000279…	-			SAA
changtai-vs-jinchuan	ENSBGRG00000017639
changtai-vs-jinchuan	ENSBGRG00000017642
changtai-vs-jinchuan	ENSBGRG00000017654	Kpna3	Karyopherin (importin) alpha;Intracellular trafficking, secretion, and vesicular transport	Importin subunit	importin subunit alpha-4	Functions in nuclear protein import	GO:0000003:reproduction/GO:0000280:nuclear division/GO:0000302:response to reactive oxygen species/GO:0002119:nematode larval development/GO:0002164:larval development/GO:0003006:developmental process involved in reproduction/GO:0003674:molecular_function/GO:0005048:signal sequence binding/GO:0005102:signaling receptor binding/GO:0005112:Notch binding/GO:0005215:transporter activity/GO:0005488:bi…	-			Abhydrolase_3,Arm,Arm_3,EBP,IBB
changtai-vs-jinchuan	ENSBGRG00000017659
changtai-vs-jinchuan	ENSBGRG00000017675
changtai-vs-jinchuan	ENSBGRG00000017676	TBC1D30	-	TBC1 domain family member	TBC1 domain family member 30 isoform X1	TBC1 domain family member 30	GO:0003674:molecular_function/GO:0005096:GTPase activator activity/GO:0005488:binding/GO:0005515:protein binding/GO:0005575:cellular_component/GO:0005622:intracellular anatomical structure/GO:0005623:obsolete cell/GO:0005737:cytoplasm/GO:0005815:microtubule organizing center/GO:0005829:cytosol/GO:0005856:cytoskeleton/GO:0005886:plasma membrane/GO:0005929:cilium/GO:0006810:transport/GO:0006886:int…	-			DUF4682,RabGAP-TBC
changtai-vs-jinchuan	ENSBGRG00000017687	CP	-	Ceruloplasmin	PREDICTED: ceruloplasmin isoform X1	Multicopper oxidase	GO:0000041:transition metal ion transport/GO:0001889:liver development/GO:0003674:molecular_function/GO:0003824:catalytic activity/GO:0004322:ferroxidase activity/GO:0005488:binding/GO:0005507:copper ion binding/GO:0005515:protein binding/GO:0005575:cellular_component/GO:0005576:extracellular region/GO:0005615:extracellular space/GO:0005622:intracellular anatomical structure/GO:0005623:obsolete c…	1.16.3.1	K13624:ceruloplasmin ,	ko00860:Porphyrin and chlorophyll metabolism,ko04216:Ferroptosis,	Cu-oxidase,Cu-oxidase_2,Cu-oxidase_3
changtai-vs-jinchuan	ENSBGRG00000017689
changtai-vs-jinchuan	ENSBGRG00000017697	USP32	Ubiquitin C-terminal hydrolase;Posttranslational modification, protein turnover, chaperones	Ubiquitin carboxyl-terminal hydrolase	PREDICTED: ubiquitin carboxyl-terminal hydrolase 32	Ubiquitin carboxyl-terminal hydrolase	GO:0000323:lytic vacuole/GO:0003674:molecular_function/GO:0003676:nucleic acid binding/GO:0003824:catalytic activity/GO:0004175:endopeptidase activity/GO:0004197:cysteine-type endopeptidase activity/GO:0004843:thiol-dependent ubiquitin-specific protease activity/GO:0005096:GTPase activator activity/GO:0005488:binding/GO:0005515:protein binding/GO:0005575:cellular_component/GO:0005622:intracellula…	3.4.19.12			DUSP,EF-hand_5,EF-hand_7,EF-hand_8,Pentapeptide,RabGAP-TBC,T-box,UCH,Ubiquitin_2,Ubiquitin_3
changtai-vs-jinchuan	ENSBGRG00000017699	TAF1D	-	TATA box-binding protein-associated factor RNA polymerase I subunit D	TATA box-binding protein-associated factor RNA polymerase I subunit D isoform X2	TATA box-binding protein-associated factor RNA polymerase I subunit	GO:0005575:cellular_component/GO:0005622:intracellular anatomical structure/GO:0005623:obsolete cell/GO:0005634:nucleus/GO:0005654:nucleoplasm/GO:0005815:microtubule organizing center/GO:0005856:cytoskeleton/GO:0006139:nucleobase-containing compound metabolic process/GO:0006351:transcription, DNA-templated/GO:0006352:DNA-templated transcription, initiation/GO:0006353:DNA-templated transcription, …	-			TAF1D
changtai-vs-jinchuan	ENSBGRG00000017763	-	-	Ester hydrolase C11orf54 homolog	PREDICTED: ester hydrolase C11orf54 homolog isoform X1	Ester hydrolase C11orf54 homolog	GO:0003674:molecular_function/GO:0003824:catalytic activity/GO:0005488:binding/GO:0005575:cellular_component/GO:0005622:intracellular anatomical structure/GO:0005623:obsolete cell/GO:0005634:nucleus/GO:0005654:nucleoplasm/GO:0008270:zinc ion binding/GO:0016604:nuclear body/GO:0016787:hydrolase activity/GO:0016788:hydrolase activity, acting on ester bonds/GO:0031974:membrane-enclosed lumen/GO:0031…	-			Col_cuticle_N,DUF1907
changtai-vs-jinchuan	ENSBGRG00000017873	ZBED8	-	Protein	PREDICTED: protein ZBED8	Zinc finger, BED-type containing 8	GO:0000981:DNA-binding transcription factor activity, RNA polymerase II-specific/GO:0003674:molecular_function/GO:0003676:nucleic acid binding/GO:0003677:DNA binding/GO:0003700:DNA-binding transcription factor activity/GO:0005488:binding/GO:0005575:cellular_component/GO:0005622:intracellular anatomical structure/GO:0005623:obsolete cell/GO:0005634:nucleus/GO:0005654:nucleoplasm/GO:0005737:cytopla…	-			DUF4371,Dimer_Tnp_hAT
changtai-vs-jinchuan	ENSBGRG00000017886	ANKFN1	-	Ankyrin repeat and fibronectin type-III domain-containing protein	ankyrin repeat and fibronectin type-III domain-containing protein 1 isoform X1	Ankyrin repeats (many copies)	GO:0000132:establishment of mitotic spindle orientation/GO:0000226:microtubule cytoskeleton organization/GO:0000278:mitotic cell cycle/GO:0003674:molecular_function/GO:0005102:signaling receptor binding/GO:0005488:binding/GO:0005515:protein binding/GO:0005575:cellular_component/GO:0005622:intracellular anatomical structure/GO:0005623:obsolete cell/GO:0005813:centrosome/GO:0005815:microtubule orga…	-			Ank_4,RA,fn3
changtai-vs-jinchuan	ENSBGRG00000017925
changtai-vs-jinchuan	ENSBGRG00000018001	PLRG1	Pleiotropic regulator 1;RNA processing and modification	Pleiotropic regulator	pleiotropic regulator 1	Pleiotropic regulator 1	GO:0000151:ubiquitin ligase complex/GO:0000375:RNA splicing, via transesterification reactions/GO:0000377:RNA splicing, via transesterification reactions with bulged adenosine as nucleophile/GO:0000398:mRNA splicing, via spliceosome/GO:0000974:Prp19 complex/GO:0001650:fibrillar center/GO:0002790:peptide secretion/GO:0005575:cellular_component/GO:0005622:intracellular anatomical structure/GO:00056…	-	K12862:pleiotropic regulator 1,	ko03040:Spliceosome,	WD40
changtai-vs-jinchuan	ENSBGRG00000018039	-	-	-	hypothetical protein M6K229_2708	Reverse transcriptase (RNA-dependent DNA polymerase)	-	-			B56,Exo_endo_phos,Exo_endo_phos_2,Pkinase,RVT_1,UDPGT
changtai-vs-jinchuan	ENSBGRG00000018050	OR12D2	-	Olfactory receptor	olfactory receptor 12D2-like	Olfactory receptor	GO:0003008:system process/GO:0003674:molecular_function/GO:0004888:transmembrane signaling receptor activity/GO:0005575:cellular_component/GO:0005623:obsolete cell/GO:0005886:plasma membrane/GO:0007154:cell communication/GO:0007165:signal transduction/GO:0007186:G protein-coupled receptor signaling pathway/GO:0007600:sensory perception/GO:0007606:sensory perception of chemical stimulus/GO:0008150…	-	K04257:olfactory receptor,	ko04740:Olfactory transduction,	7tm_4
changtai-vs-jinchuan	ENSBGRG00000018072	HTR4	-	5-hydroxytryptamine receptor	5-hydroxytryptamine receptor 4, partial	receptor 4	GO:0003008:system process/GO:0003674:molecular_function/GO:0004888:transmembrane signaling receptor activity/GO:0004930:G protein-coupled receptor activity/GO:0004993:G protein-coupled serotonin receptor activity/GO:0005488:binding/GO:0005515:protein binding/GO:0005575:cellular_component/GO:0005622:intracellular anatomical structure/GO:0005623:obsolete cell/GO:0005737:cytoplasm/GO:0005768:endosom…	-	K04160:5-hydroxytryptamine receptor 4,	ko04020:Calcium signaling pathway,ko04024:cAMP signaling pathway,ko04080:Neuroactive ligand-receptor interaction,ko04726:Serotonergic synapse,	7tm_1,STAS
changtai-vs-jinchuan	ENSBGRG00000018081	Olr1361	-	Olfactory receptor	PREDICTED: olfactory receptor 1361-like	Olfactory receptor	-	-	K04257:olfactory receptor,	ko04740:Olfactory transduction,	7tm_4
changtai-vs-jinchuan	ENSBGRG00000018125	SOS2	-	Son of sevenless homolog	son of sevenless homolog 2 isoform X1	SOS Ras Rho guanine nucleotide exchange factor 2	GO:0000003:reproduction/GO:0000578:embryonic axis specification/GO:0000902:cell morphogenesis/GO:0000904:cell morphogenesis involved in differentiation/GO:0001654:eye development/GO:0001745:compound eye morphogenesis/GO:0001751:compound eye photoreceptor cell differentiation/GO:0001752:compound eye photoreceptor fate commitment/GO:0001754:eye photoreceptor cell differentiation/GO:0001776:leukocyt…	-	K03099:son of sevenless,	ko01521:EGFR tyrosine kinase inhibitor resistance,ko01522:Endocrine resistance,ko04010:MAPK signaling pathway,ko04012:ErbB signaling pathway,ko04014:Ras signaling pathway,ko04062:Chemokine signaling pathway,ko04068:FoxO signaling pathway,ko04072:Phospholipase D signaling pathway,ko04150:mTOR signaling pathway,ko04151:PI3K-Akt signaling pathway,ko04510:Focal adhesion,ko04540:Gap junction,ko04630:J…	Histone,PH,RasGEF,RasGEF_N,RhoGEF
changtai-vs-jinchuan	ENSBGRG00000018177	KIAA1549L	-	UPF0606 protein	hypothetical protein	UPF0606 protein KIAA1549L homolog	-	-			DUF3827
changtai-vs-jinchuan	ENSBGRG00000018178	UST	-	Uronyl	uronyl 2-sulfotransferase	Galactose-3-O-sulfotransferase	GO:0000139:Golgi membrane/GO:0003674:molecular_function/GO:0003824:catalytic activity/GO:0005575:cellular_component/GO:0005622:intracellular anatomical structure/GO:0005623:obsolete cell/GO:0005737:cytoplasm/GO:0005794:Golgi apparatus/GO:0006022:aminoglycan metabolic process/GO:0006023:aminoglycan biosynthetic process/GO:0006024:glycosaminoglycan biosynthetic process/GO:0006029:proteoglycan metab…	-	K03193:dermatan/chondrotin sulfate uronyl 2-O-sulfotransferase UST ,	ko00532:Glycosaminoglycan biosynthesis - chondroitin sulfate / dermatan sulfate,	Sulfotransfer_2
changtai-vs-jinchuan	ENSBGRG00000018335
changtai-vs-jinchuan	ENSBGRG00000018338	OR13A1	-	Olfactory receptor	PREDICTED: olfactory receptor 13A1	Olfactory receptor	GO:0003008:system process/GO:0003674:molecular_function/GO:0004888:transmembrane signaling receptor activity/GO:0004984:olfactory receptor activity/GO:0005488:binding/GO:0005549:odorant binding/GO:0005575:cellular_component/GO:0005623:obsolete cell/GO:0005886:plasma membrane/GO:0007154:cell communication/GO:0007165:signal transduction/GO:0007186:G protein-coupled receptor signaling pathway/GO:000…	-	K04257:olfactory receptor,	ko04740:Olfactory transduction,	7tm_4
changtai-vs-jinchuan	ENSBGRG00000018357	FGB	-	Fibrinogen beta chain	PREDICTED: fibrinogen beta chain isoform X1	fibrinogen beta chain	GO:0001775:cell activation/GO:0001932:regulation of protein phosphorylation/GO:0001934:positive regulation of protein phosphorylation/GO:0002218:activation of innate immune response/GO:0002221:pattern recognition receptor signaling pathway/GO:0002224:toll-like receptor signaling pathway/GO:0002253:activation of immune response/GO:0002376:immune system process/GO:0002576:platelet degranulation/GO:…	-	K03904:fibrinogen beta chain,	ko04610:Complement and coagulation cascades,ko04611:Platelet activation,	Fib_alpha,Fibrinogen_C
changtai-vs-jinchuan	ENSBGRG00000018389	OR6C2	-	Olfactory receptor	PREDICTED: olfactory receptor 6C75	Olfactory receptor	-	-	K04257:olfactory receptor,	ko04740:Olfactory transduction,	7tm_4
changtai-vs-jinchuan	ENSBGRG00000018479	CEP112	Myosin class II heavy chain;Cytoskeleton	Centrosomal protein of 112 kDa	PREDICTED: LOW QUALITY PROTEIN: centrosomal protein of 112 kDa	Centrosomal protein of 112	GO:0005575:cellular_component/GO:0005622:intracellular anatomical structure/GO:0005623:obsolete cell/GO:0005813:centrosome/GO:0005815:microtubule organizing center/GO:0005856:cytoskeleton/GO:0015630:microtubule cytoskeleton/GO:0043226:organelle/GO:0043228:non-membrane-bounded organelle/GO:0043229:intracellular organelle/GO:0043232:intracellular non-membrane-bounded organelle/GO:0044422:obsolete o…	-			DUF4485
changtai-vs-jinchuan	ENSBGRG00000018586	Clasp2	-	CLIP-associating protein	CLIP-associating protein 2	Cytoplasmic linker associated protein 2	GO:0000003:reproduction/GO:0000022:mitotic spindle elongation/GO:0000070:mitotic sister chromatid segregation/GO:0000166:nucleotide binding/GO:0000226:microtubule cytoskeleton organization/GO:0000278:mitotic cell cycle/GO:0000280:nuclear division/GO:0000775:chromosome, centromeric region/GO:0000776:kinetochore/GO:0000819:sister chromatid segregation/GO:0000902:cell morphogenesis/GO:0000904:cell m…	-			CLASP_N,HEAT
changtai-vs-jinchuan	ENSBGRG00000018610	HLTF	-	Helicase-like transcription factor	helicase-like transcription factor isoform X1	Helicase-like transcription factor	GO:0000976:transcription regulatory region sequence-specific DNA binding/GO:0000977:RNA polymerase II transcription regulatory region sequence-specific DNA binding/GO:0000978:RNA polymerase II cis-regulatory region sequence-specific DNA binding/GO:0000981:DNA-binding transcription factor activity, RNA polymerase II-specific/GO:0000982:/GO:0000987:cis-regulatory region sequence-specific DNA bindin…	2.3.2.27			HIRAN,Helicase_C,SNF2_N,zf-C3HC4,zf-C3HC4_2,zf-C3HC4_3,zf-RING_UBOX
changtai-vs-jinchuan	ENSBGRG00000018785
changtai-vs-jinchuan	ENSBGRG00000018916	F13A1	-	Coagulation factor XIII A chain	coagulation factor XIII A chain	coagulation factor XIII	GO:0002376:immune system process/GO:0002576:platelet degranulation/GO:0003674:molecular_function/GO:0003810:protein-glutamine gamma-glutamyltransferase activity/GO:0003824:catalytic activity/GO:0005575:cellular_component/GO:0005576:extracellular region/GO:0005622:intracellular anatomical structure/GO:0005623:obsolete cell/GO:0005737:cytoplasm/GO:0006464:cellular protein modification process/GO:00…	2.3.2.13	K03917:coagulation factor XIII A1 polypeptide ,	ko04610:Complement and coagulation cascades,	Collagen,PLAT,Transglut_C,Transglut_N,Transglut_core
changtai-vs-jinchuan	ENSBGRG00000018972
changtai-vs-jinchuan	ENSBGRG00000018986	CYTH1	-		PREDICTED: cytohesin-1 isoform X1	Cytohesin 1	GO:0000139:Golgi membrane/GO:0000187:activation of MAPK activity/GO:0001700:embryonic development via the syncytial blastoderm/GO:0001932:regulation of protein phosphorylation/GO:0001934:positive regulation of protein phosphorylation/GO:0002009:morphogenesis of an epithelium/GO:0002165:instar larval or pupal development/GO:0003674:molecular_function/GO:0005085:guanyl-nucleotide exchange factor ac…	-	K18441:cytohesin,	ko04072:Phospholipase D signaling pathway,ko04144:Endocytosis,	DUF3504,PH,Sec7
changtai-vs-jinchuan	ENSBGRG00000019114
changtai-vs-jinchuan	ENSBGRG00000019128
changtai-vs-jinchuan	ENSBGRG00000019132	SIGLEC6	-	Sialic acid-binding Ig-like lectin	PREDICTED: sialic acid-binding Ig-like lectin 6 isoform X4	Immunoglobulin like	GO:0005575:cellular_component/GO:0005576:extracellular region/GO:0005623:obsolete cell/GO:0005886:plasma membrane/GO:0005887:integral component of plasma membrane/GO:0007154:cell communication/GO:0007267:cell-cell signaling/GO:0008150:biological_process/GO:0009987:cellular process/GO:0016020:membrane/GO:0016021:integral component of membrane/GO:0023052:signaling/GO:0031224:intrinsic component of …	-	K06473:CD33 antigen,K06771:myelin associated glycoprotein,	ko04514:Cell adhesion molecules,ko04640:Hematopoietic cell lineage,	C2-set_2,I-set,Ig_2,Ig_3,V-set,ig
changtai-vs-jinchuan	ENSBGRG00000019166	SPIN1	-		spindlin-1 isoform X1	Spin/Ssty Family	GO:0000003:reproduction/GO:0000280:nuclear division/GO:0003674:molecular_function/GO:0005488:binding/GO:0005515:protein binding/GO:0005575:cellular_component/GO:0005622:intracellular anatomical structure/GO:0005623:obsolete cell/GO:0005634:nucleus/GO:0005635:nuclear envelope/GO:0005654:nucleoplasm/GO:0005730:nucleolus/GO:0005737:cytoplasm/GO:0005819:spindle/GO:0005829:cytosol/GO:0005856:cytoskele…	-			Spin-Ssty
changtai-vs-jinchuan	ENSBGRG00000019248
changtai-vs-jinchuan	ENSBGRG00000019278	SLC38A11	-	Putative sodium-coupled neutral amino acid transporter	putative sodium-coupled neutral amino acid transporter 11 isoform X2	Solute carrier family 38, member 11	GO:0003333:amino acid transmembrane transport/GO:0003674:molecular_function/GO:0005215:transporter activity/GO:0005342:organic acid transmembrane transporter activity/GO:0006810:transport/GO:0006811:ion transport/GO:0006820:anion transport/GO:0006865:amino acid transport/GO:0008150:biological_process/GO:0008509:anion transmembrane transporter activity/GO:0008514:organic anion transmembrane transp…	-			Aa_trans,zf-AD,zf-C2H2,zf-C2H2_6
changtai-vs-jinchuan	ENSBGRG00000019370	Tmem178a	-	Transmembrane protein	transmembrane protein 178A	PMP-22/EMP/MP20/Claudin tight junction	GO:0002682:regulation of immune system process/GO:0002683:negative regulation of immune system process/GO:0002761:regulation of myeloid leukocyte differentiation/GO:0002762:negative regulation of myeloid leukocyte differentiation/GO:0005575:cellular_component/GO:0005622:intracellular anatomical structure/GO:0005623:obsolete cell/GO:0005737:cytoplasm/GO:0005783:endoplasmic reticulum/GO:0005789:end…	-			Claudin_2
changtai-vs-jinchuan	ENSBGRG00000019550	SCN3A	-	Sodium channel protein type 3 subunit alpha	sodium channel protein type 3 subunit alpha isoform X1	Sodium channel protein type 3 subunit	GO:0001508:action potential/GO:0001518:voltage-gated sodium channel complex/GO:0003008:system process/GO:0003674:molecular_function/GO:0005215:transporter activity/GO:0005216:ion channel activity/GO:0005248:voltage-gated sodium channel activity/GO:0005261:cation channel activity/GO:0005272:sodium channel activity/GO:0005488:binding/GO:0005515:protein binding/GO:0005516:calmodulin binding/GO:00055…	-	K04834:voltage-gated sodium channel type II alpha,K04836:voltage-gated sodium channel type III alpha,K04838:voltage-gated sodium channel type V alpha,K04841:voltage-gated sodium channel type IX alpha,	ko04261:Adrenergic signaling in cardiomyocytes,ko04742:Taste transduction,	GPHH,IQ,Ion_trans,Na_trans_assoc,Na_trans_cytopl
changtai-vs-jinchuan	ENSBGRG00000019657	KLHL2	-	Kelch-like protein	kelch-like protein 2 isoform X1	family), member 2	GO:0000003:reproduction/GO:0000151:ubiquitin ligase complex/GO:0001725:stress fiber/GO:0003006:developmental process involved in reproduction/GO:0003674:molecular_function/GO:0003779:actin binding/GO:0005488:binding/GO:0005515:protein binding/GO:0005575:cellular_component/GO:0005576:extracellular region/GO:0005622:intracellular anatomical structure/GO:0005623:obsolete cell/GO:0005737:cytoplasm/GO…	-			BACK,BTB,DDE_Tnp_IS1595,Kelch_1,Tnp_P_element_C
changtai-vs-jinchuan	ENSBGRG00000019711	LGALS3BP	-	Galectin-3-binding protein	PREDICTED: galectin-3-binding protein isoform X1	Galectin-3-binding protein	GO:0002576:platelet degranulation/GO:0003674:molecular_function/GO:0005044:scavenger receptor activity/GO:0005575:cellular_component/GO:0005576:extracellular region/GO:0005615:extracellular space/GO:0005622:intracellular anatomical structure/GO:0005623:obsolete cell/GO:0005737:cytoplasm/GO:0006810:transport/GO:0006887:exocytosis/GO:0006897:endocytosis/GO:0006898:receptor-mediated endocytosis/GO:0…	-			BACK,BTB,F5_F8_type_C,Kringle,MACPF,SRCR
changtai-vs-jinchuan	ENSBGRG00000019713	MDFIC2	-	MyoD family inhibitor domain-containing protein	hypothetical protein	myoD family inhibitor domain-containing protein-like	-	-			MDFI
changtai-vs-jinchuan	ENSBGRG00000019746	NTPCR	Predicted nucleotide kinase;Nucleotide transport and metabolism	Cancer-related nucleoside-triphosphatase homolog	PREDICTED: cancer-related nucleoside-triphosphatase	Cancer-related nucleoside-triphosphatase homolog	-	3.6.1.15	K06928:nucleoside-triphosphatase ,	ko00230:Purine metabolism,ko00730:Thiamine metabolism,	NTPase_1
changtai-vs-jinchuan	ENSBGRG00000019750	C2	-	Complement	complement C2 precursor	complement	GO:0002250:adaptive immune response/GO:0002252:immune effector process/GO:0002253:activation of immune response/GO:0002376:immune system process/GO:0002443:leukocyte mediated immunity/GO:0002449:lymphocyte mediated immunity/GO:0002455:humoral immune response mediated by circulating immunoglobulin/GO:0002460:adaptive immune response based on somatic recombination of immune receptors built from imm…	3.4.21.43,3.4.21.47	K01332:complement component 2 ,K01335:complement factor B ,	ko04610:Complement and coagulation cascades,ko05133:Pertussis,ko05150:Staphylococcus aureus infection,ko05322:Systemic lupus erythematosus,	Sushi,Trypsin,VWA
changtai-vs-jinchuan	ENSBGRG00000019787	SLIT3	FOG: Leucine rich repeat;General function prediction only	Slit homolog 3 protein	slit homolog 3 protein isoform X1	Slit homolog 3	GO:0000003:reproduction/GO:0000902:cell morphogenesis/GO:0000904:cell morphogenesis involved in differentiation/GO:0001554:luteolysis/GO:0001558:regulation of cell growth/GO:0001667:ameboidal-type cell migration/GO:0001704:formation of primary germ layer/GO:0001707:mesoderm formation/GO:0001764:neuron migration/GO:0001959:regulation of cytokine-mediated signaling pathway/GO:0001960:negative regul…	-	K06838:slit 1,K06839:slit 2,K06850:slit 3,	ko04360:Axon guidance,	EGF,LRRCT,LRRNT,LRR_5,LRR_8,Laminin_G_1,Laminin_G_2,PA,hEGF
changtai-vs-jinchuan	ENSBGRG00000019842	SHPRH	DEAD box-containing helicase-like transcription factor/DNA repair protein;Replication, recombination and repair	E3 ubiquitin-protein ligase SHPRH	TPA: helicase-like transcription factor-like	SNF2 histone linker PHD RING helicase	GO:0000209:protein polyubiquitination/GO:0003674:molecular_function/GO:0003824:catalytic activity/GO:0004842:ubiquitin-protein transferase activity/GO:0005488:binding/GO:0005515:protein binding/GO:0005575:cellular_component/GO:0005622:intracellular anatomical structure/GO:0005623:obsolete cell/GO:0005634:nucleus/GO:0005654:nucleoplasm/GO:0006464:cellular protein modification process/GO:0006807:ni…	2.3.2.27			Helicase_C,Linker_histone,PHD,SIR2,SNF2_N,TPR_1,zf-C3HC4,zf-C3HC4_3,zf-RING_UBOX
changtai-vs-jinchuan	ENSBGRG00000019880	SAMD12	-	Sterile alpha motif domain-containing protein	sterile alpha motif domain-containing protein 12 isoform X1	sterile alpha motif	GO:0001654:eye development/GO:0001745:compound eye morphogenesis/GO:0001751:compound eye photoreceptor cell differentiation/GO:0001754:eye photoreceptor cell differentiation/GO:0005575:cellular_component/GO:0005622:intracellular anatomical structure/GO:0005623:obsolete cell/GO:0005737:cytoplasm/GO:0005886:plasma membrane/GO:0007154:cell communication/GO:0007165:signal transduction/GO:0007166:cell…	-			SAM_1,SAM_2
changtai-vs-jinchuan	ENSBGRG00000019978	ERO1B	-	ERO1-like protein beta	ERO1-like protein beta isoform X3	Endoplasmic Reticulum Oxidoreductin 1 (ERO1)	GO:0003674:molecular_function/GO:0003756:protein disulfide isomerase activity/GO:0003824:catalytic activity/GO:0005488:binding/GO:0005515:protein binding/GO:0005575:cellular_component/GO:0005622:intracellular anatomical structure/GO:0005623:obsolete cell/GO:0005737:cytoplasm/GO:0005783:endoplasmic reticulum/GO:0005789:endoplasmic reticulum membrane/GO:0006082:organic acid metabolic process/GO:000…	-	K10950:ERO1-like protein alpha ,K10976:ERO1-like protein beta ,	ko04141:Protein processing in endoplasmic reticulum,	DUF4509,ERO1
changtai-vs-jinchuan	ENSBGRG00000020033	AZGP1	-		Zinc-alpha-2-glycoprotein, partial	Alpha-2-glycoprotein 1, zinc-binding	GO:0001580:detection of chemical stimulus involved in sensory perception of bitter taste/GO:0003008:system process/GO:0003674:molecular_function/GO:0003824:catalytic activity/GO:0004518:nuclease activity/GO:0004540:ribonuclease activity/GO:0005215:transporter activity/GO:0005575:cellular_component/GO:0005576:extracellular region/GO:0005615:extracellular space/GO:0005623:obsolete cell/GO:0005886:p…	-			C1-set,MHC_I
changtai-vs-jinchuan	ENSBGRG00000020040	PCSK5	Subtilisin-like serine proteases;Posttranslational modification, protein turnover, chaperones	Proprotein convertase subtilisin/kexin type	proprotein convertase subtilisin/kexin type 5 isoform X1	Proprotein convertase subtilisin kexin type 5	GO:0000003:reproduction/GO:0001501:skeletal system development/GO:0001568:blood vessel development/GO:0001655:urogenital system development/GO:0001816:cytokine production/GO:0001822:kidney development/GO:0001944:vasculature development/GO:0001952:regulation of cell-matrix adhesion/GO:0001954:positive regulation of cell-matrix adhesion/GO:0001990:regulation of systemic arterial blood pressure by h…	3.4.21.75,3.4.21.93		ko05164:Influenza A,	FAM196,Furin-like_2,GF_recep_IV,KRAB,PLAC,P_proprotein,Peptidase_S8,Proho_convert,S8_pro-domain
changtai-vs-jinchuan	ENSBGRG00000020150	ULK4	Serine-threonine protein kinase FUSED;General function prediction only	Serine/threonine-protein kinase	PREDICTED: serine/threonine-protein kinase ULK4	Serine threonine-protein kinase	-	2.7.11.1			Pkinase
changtai-vs-jinchuan	ENSBGRG00000020152	RPS6KC1	Ribosomal protein S6 kinase;Signal transduction mechanisms	Ribosomal protein S6 kinase	ribosomal protein S6 kinase delta-1	ribosomal protein S6 kinase	GO:0003674:molecular_function/GO:0003824:catalytic activity/GO:0004672:protein kinase activity/GO:0004674:protein serine/threonine kinase activity/GO:0005575:cellular_component/GO:0005622:intracellular anatomical structure/GO:0005623:obsolete cell/GO:0005737:cytoplasm/GO:0006464:cellular protein modification process/GO:0006468:protein phosphorylation/GO:0006793:phosphorus metabolic process/GO:000…	-			MIT,PX,Pkinase,Pkinase_Tyr
changtai-vs-jinchuan	ENSBGRG00000020156	Bbox1	Probable taurine catabolism dioxygenase;Secondary metabolites biosynthesis, transport and catabolism	Gamma-butyrobetaine dioxygenase	gamma-butyrobetaine dioxygenase	gamma-butyrobetaine	GO:0003674:molecular_function/GO:0003824:catalytic activity/GO:0005488:binding/GO:0005515:protein binding/GO:0005575:cellular_component/GO:0005622:intracellular anatomical structure/GO:0005623:obsolete cell/GO:0005737:cytoplasm/GO:0005829:cytosol/GO:0006575:cellular modified amino acid metabolic process/GO:0006577:amino-acid betaine metabolic process/GO:0006578:amino-acid betaine biosynthetic pro…	1.14.11.1	K00471:gamma-butyrobetaine dioxygenase ,	ko00310:Lysine degradation,	DUF913,DUF971,TauD
changtai-vs-jinchuan	ENSBGRG00000020166	GJC3	-	Gap junction gamma-3 protein	hypothetical protein	Gap junction gamma-3 protein	GO:0003008:system process/GO:0003674:molecular_function/GO:0005215:transporter activity/GO:0005243:gap junction channel activity/GO:0005488:binding/GO:0005515:protein binding/GO:0005575:cellular_component/GO:0005623:obsolete cell/GO:0005911:cell-cell junction/GO:0005921:gap junction/GO:0006810:transport/GO:0007154:cell communication/GO:0007267:cell-cell signaling/GO:0007272:ensheathment of neuron…	-			Connexin
changtai-vs-jinchuan	ENSBGRG00000020172	EFR3A	-	Protein EFR3 homolog A	PREDICTED: protein EFR3 homolog A	EFR3 homolog	GO:0000278:mitotic cell cycle/GO:0000281:mitotic cytokinesis/GO:0000910:cytokinesis/GO:0001505:regulation of neurotransmitter levels/GO:0001533:cornified envelope/GO:0003674:molecular_function/GO:0005488:binding/GO:0005515:protein binding/GO:0005575:cellular_component/GO:0005622:intracellular anatomical structure/GO:0005623:obsolete cell/GO:0005737:cytoplasm/GO:0005829:cytosol/GO:0005886:plasma m…	-			FAD_binding_3,SE
changtai-vs-jinchuan	ENSBGRG00000020220	CXCL6	-	C-X-C motif chemokine	C-X-C motif chemokine 6 precursor	c-X-C motif chemokine	GO:0001664:G protein-coupled receptor binding/GO:0001775:cell activation/GO:0001776:leukocyte homeostasis/GO:0001816:cytokine production/GO:0001817:regulation of cytokine production/GO:0001910:regulation of leukocyte mediated cytotoxicity/GO:0002237:response to molecule of bacterial origin/GO:0002252:immune effector process/GO:0002274:myeloid leukocyte activation/GO:0002376:immune system process/…	-	K05505:C-X-C motif chemokine 1/2/3,K05506:C-X-C motif chemokine 5/6,K10030:interleukin 8,	ko04060:Cytokine-cytokine receptor interaction,ko04062:Chemokine signaling pathway,ko04064:NF-kappa B signaling pathway,ko04072:Phospholipase D signaling pathway,ko04218:Cellular senescence,ko04620:Toll-like receptor signaling pathway,ko04621:NOD-like receptor signaling pathway,ko04622:RIG-I-like receptor signaling pathway,ko04657:IL-17 signaling pathway,ko04668:TNF signaling pathway,ko04932:Non-…	IL8
changtai-vs-jinchuan	ENSBGRG00000020282	SMARCA5	Chromatin remodeling complex WSTF-ISWI, small subunit;Transcription	SWI/SNF-related matrix-associated actin-dependent regulator of chromatin subfamily A member	PREDICTED: SWI/SNF-related matrix-associated actin-dependent regulator of chromatin subfamily A member 5	regulator of chromatin, subfamily a, member	GO:0000003:reproduction/GO:0000166:nucleotide binding/GO:0000183:rDNA heterochromatin assembly/GO:0000228:nuclear chromosome/GO:0000785:chromatin/GO:0000790:/GO:0000793:condensed chromosome/GO:0000981:DNA-binding transcription factor activity, RNA polymerase II-specific/GO:0001650:fibrillar center/GO:0003006:developmental process involved in reproduction/GO:0003674:molecular_function/GO:0003676:n…	-			DBINO,HAND,Helicase_C,PDGF,SLIDE,SNF2_N
changtai-vs-jinchuan	ENSBGRG00000020318	-	-	-	reverse transcriptase family protein	Reverse transcriptase (RNA-dependent DNA polymerase)	-	-			Ldl_recept_b,RVT_1,Transposase_22
changtai-vs-jinchuan	ENSBGRG00000020322	NT5C3A	-	Cytosolic 5-nucleotidase	cytosolic 5-nucleotidase 3A	5-nucleotidase, cytosolic IIIA	GO:0000215:tRNA 2-phosphotransferase activity/GO:0000287:magnesium ion binding/GO:0002252:immune effector process/GO:0002376:immune system process/GO:0003674:molecular_function/GO:0003824:catalytic activity/GO:0005488:binding/GO:0005575:cellular_component/GO:0005622:intracellular anatomical structure/GO:0005623:obsolete cell/GO:0005737:cytoplasm/GO:0005783:endoplasmic reticulum/GO:0005829:cytosol…	3.1.3.5	K01081:5-nucleotidase ,	ko00230:Purine metabolism,ko00240:Pyrimidine metabolism,ko00760:Nicotinate and nicotinamide metabolism,	UMPH-1
changtai-vs-jinchuan	ENSBGRG00000020336	-	-	-	reverse transcriptase family protein	Reverse transcriptase (RNA-dependent DNA polymerase)	-	-			B56,Exo_endo_phos,Exo_endo_phos_2,Pkinase,RVT_1,UDPGT
changtai-vs-jinchuan	ENSBGRG00000020375	PDGFD	-	Platelet-derived growth factor D	PREDICTED: platelet-derived growth factor D isoform X1	Growth factor	GO:0000139:Golgi membrane/GO:0000302:response to reactive oxygen species/GO:0001101:response to acid chemical/GO:0001932:regulation of protein phosphorylation/GO:0001934:positive regulation of protein phosphorylation/GO:0002682:regulation of immune system process/GO:0002684:positive regulation of immune system process/GO:0002685:regulation of leukocyte migration/GO:0002687:positive regulation of …	-	K05450:platelet derived growth factor C/D,	ko01521:EGFR tyrosine kinase inhibitor resistance,ko04010:MAPK signaling pathway,ko04014:Ras signaling pathway,ko04015:Rap1 signaling pathway,ko04072:Phospholipase D signaling pathway,ko04151:PI3K-Akt signaling pathway,ko04510:Focal adhesion,ko04540:Gap junction,ko04810:Regulation of actin cytoskeleton,ko05215:Prostate cancer,ko05218:Melanoma,ko05231:Choline metabolism in cancer,	CUB,PDGF
changtai-vs-jinchuan	ENSBGRG00000020397	MRAP2	-	Melanocortin-2 receptor accessory protein	hypothetical protein	receptor accessory protein 2	GO:0001664:G protein-coupled receptor binding/GO:0003674:molecular_function/GO:0005102:signaling receptor binding/GO:0005488:binding/GO:0005515:protein binding/GO:0005575:cellular_component/GO:0005622:intracellular anatomical structure/GO:0005623:obsolete cell/GO:0005737:cytoplasm/GO:0005783:endoplasmic reticulum/GO:0005794:Golgi apparatus/GO:0005886:plasma membrane/GO:0006091:generation of precu…	-			MRAP
changtai-vs-jinchuan	ENSBGRG00000020465	CFB	-	Complement factor B	complement factor B precursor	complement factor B	GO:0001848:complement binding/GO:0002252:immune effector process/GO:0002253:activation of immune response/GO:0002376:immune system process/GO:0002673:regulation of acute inflammatory response/GO:0002682:regulation of immune system process/GO:0002684:positive regulation of immune system process/GO:0002697:regulation of immune effector process/GO:0002920:regulation of humoral immune response/GO:000…	3.4.21.43,3.4.21.47	K01332:complement component 2 ,K01335:complement factor B ,	ko04610:Complement and coagulation cascades,ko05133:Pertussis,ko05150:Staphylococcus aureus infection,ko05322:Systemic lupus erythematosus,	Sushi,Trypsin,VWA
changtai-vs-jinchuan	ENSBGRG00000020470	UGGT2	-	UDP-glucose:glycoprotein glucosyltransferase	UDP-glucose:glycoprotein glucosyltransferase 2 isoform X2	UDP-glucose glycoprotein glucosyltransferase 2	GO:0003674:molecular_function/GO:0003824:catalytic activity/GO:0003980:UDP-glucose:glycoprotein glucosyltransferase activity/GO:0005488:binding/GO:0005515:protein binding/GO:0005575:cellular_component/GO:0005622:intracellular anatomical structure/GO:0005623:obsolete cell/GO:0005634:nucleus/GO:0005635:nuclear envelope/GO:0005737:cytoplasm/GO:0005783:endoplasmic reticulum/GO:0005788:endoplasmic ret…	-	K11718:UDP-glucose,	ko04141:Protein processing in endoplasmic reticulum,	ArgK,Cation_efflux,DUF2347,DUF89,Glyco_transf_8,UDP-g_GGTase
changtai-vs-jinchuan	ENSBGRG00000020503	MYO5C	Myosin class V heavy chain;Cytoskeleton	Unconventional myosin-Vc	PREDICTED: unconventional myosin-Vc isoform X1	Myosin VC	-	-			BTB,DIL,IQ,Myosin_N,Myosin_head
changtai-vs-jinchuan	ENSBGRG00000020514	CACNA2D1	-	Voltage-dependent calcium channel subunit	voltage-dependent calcium channel subunit alpha-2/delta-1 isoform X5	Voltage-dependent calcium channel subunit alpha-2 delta-1	GO:0001508:action potential/GO:0002027:regulation of heart rate/GO:0003008:system process/GO:0003012:muscle system process/GO:0003013:circulatory system process/GO:0003015:heart process/GO:0003674:molecular_function/GO:0005215:transporter activity/GO:0005216:ion channel activity/GO:0005244:voltage-gated ion channel activity/GO:0005245:voltage-gated calcium channel activity/GO:0005261:cation chann…	-	K04858:voltage-dependent calcium channel alpha-2/delta-1,	ko04010:MAPK signaling pathway,ko04260:Cardiac muscle contraction,ko04261:Adrenergic signaling in cardiomyocytes,ko04921:Oxytocin signaling pathway,ko05410:Hypertrophic cardiomyopathy,ko05412:Arrhythmogenic right ventricular cardiomyopathy,ko05414:Dilated cardiomyopathy,	VGCC_alpha2,VWA,VWA_N,dCache_1
changtai-vs-jinchuan	ENSBGRG00000020569	MYO10	Myosin class V heavy chain;Cytoskeleton	Unconventional myosin-X	PREDICTED: unconventional myosin-X	Myosin X	GO:0000146:microfilament motor activity/GO:0001726:ruffle/GO:0002252:immune effector process/GO:0002253:activation of immune response/GO:0002376:immune system process/GO:0002429:immune response-activating cell surface receptor signaling pathway/GO:0002431:Fc receptor mediated stimulatory signaling pathway/GO:0002433:immune response-regulating cell surface receptor signaling pathway involved in ph…	-	K12559:myosin X,	ko04666:Fc gamma R-mediated phagocytosis,	DUF773,FERM_M,IQ,MYO10_CC,MyTH4,Myosin_head,PH,Pep_M12B_propep,RA
changtai-vs-jinchuan	ENSBGRG00000020658	Cds1	CDP-diglyceride synthetase;Lipid transport and metabolism	Phosphatidate cytidylyltransferase	phosphatidate cytidylyltransferase 1	Phosphatidate cytidylyltransferase 1	GO:0003674:molecular_function/GO:0003824:catalytic activity/GO:0004142:diacylglycerol cholinephosphotransferase activity/GO:0004605:phosphatidate cytidylyltransferase activity/GO:0005575:cellular_component/GO:0005622:intracellular anatomical structure/GO:0005623:obsolete cell/GO:0005737:cytoplasm/GO:0005783:endoplasmic reticulum/GO:0005789:endoplasmic reticulum membrane/GO:0006139:nucleobase-cont…	2.7.7.41	K00981:phosphatidate cytidylyltransferase ,	ko00564:Glycerophospholipid metabolism,ko04070:Phosphatidylinositol signaling system,	CTP_transf_1
changtai-vs-jinchuan	ENSBGRG00000020749	ZNF804B	-	Zinc finger protein	PREDICTED: zinc finger protein 804B	Zinc finger protein	-	-			zf-C2H2_jaz
changtai-vs-jinchuan	ENSBGRG00000020778	Gnb5	G-protein beta subunit;General function prediction only	Guanine nucleotide-binding protein subunit	guanine nucleotide-binding protein subunit beta-5	guanine nucleotide binding protein (G protein), beta 5	GO:0001750:photoreceptor outer segment/GO:0001917:photoreceptor inner segment/GO:0003008:system process/GO:0003013:circulatory system process/GO:0003015:heart process/GO:0003674:molecular_function/GO:0003824:catalytic activity/GO:0003924:GTPase activity/GO:0005096:GTPase activator activity/GO:0005488:binding/GO:0005515:protein binding/GO:0005575:cellular_component/GO:0005622:intracellular anatomi…	-	K04539:guanine nucleotide-binding protein subunit beta-5,	ko04014:Ras signaling pathway,ko04062:Chemokine signaling pathway,ko04151:PI3K-Akt signaling pathway,ko04371:Apelin signaling pathway,ko04713:Circadian entrainment,ko04723:Retrograde endocannabinoid signaling,ko04724:Glutamatergic synapse,ko04725:Cholinergic synapse,ko04726:Serotonergic synapse,ko04727:GABAergic synapse,ko04728:Dopaminergic synapse,ko04926:Relaxin signaling pathway,ko05032:Morphi…	Bcl-2,WD40
changtai-vs-jinchuan	ENSBGRG00000020833	UTRN	Ca2+-binding actin-bundling protein fimbrin/plastin (EF-Hand superfamily);Cytoskeleton	Utrophin	PREDICTED: utrophin	Utrophin	GO:0001952:regulation of cell-matrix adhesion/GO:0001954:positive regulation of cell-matrix adhesion/GO:0002028:regulation of sodium ion transport/GO:0003008:system process/GO:0003012:muscle system process/GO:0003674:molecular_function/GO:0003779:actin binding/GO:0005102:signaling receptor binding/GO:0005178:integrin binding/GO:0005488:binding/GO:0005515:protein binding/GO:0005575:cellular_compon…	-	K10366:dystrophin,	ko05410:Hypertrophic cardiomyopathy,ko05412:Arrhythmogenic right ventricular cardiomyopathy,ko05414:Dilated cardiomyopathy,ko05416:Viral myocarditis,	CH,EF-hand_2,EF-hand_3,Spectrin,WW,ZZ
changtai-vs-jinchuan	ENSBGRG00000020847	Dok6	-	Docking protein	docking protein 6	Docking protein 6	GO:0000902:cell morphogenesis/GO:0000904:cell morphogenesis involved in differentiation/GO:0005575:cellular_component/GO:0005622:intracellular anatomical structure/GO:0005623:obsolete cell/GO:0005737:cytoplasm/GO:0005829:cytosol/GO:0006928:movement of cell or subcellular component/GO:0006935:chemotaxis/GO:0007275:multicellular organism development/GO:0007399:nervous system development/GO:0007409:…	-			IRS,PH
changtai-vs-jinchuan	ENSBGRG00000020897	PDZD4	Uncharacterized conserved protein;Function unknown	PDZ domain-containing protein	PDZ domain-containing protein 4 isoform X1	PDZ domain containing 4	GO:0005575:cellular_component/GO:0005622:intracellular anatomical structure/GO:0005623:obsolete cell/GO:0005634:nucleus/GO:0005654:nucleoplasm/GO:0005730:nucleolus/GO:0005737:cytoplasm/GO:0005739:mitochondrion/GO:0031974:membrane-enclosed lumen/GO:0031981:nuclear lumen/GO:0043226:organelle/GO:0043227:membrane-bounded organelle/GO:0043228:non-membrane-bounded organelle/GO:0043229:intracellular org…	2.3.2.27			PDZ,Pkinase
changtai-vs-jinchuan	ENSBGRG00000020944	RPL21	-	60S ribosomal protein	60S ribosomal protein L21-like	60S ribosomal protein L21-like	GO:0002181:cytoplasmic translation/GO:0003674:molecular_function/GO:0003735:structural constituent of ribosome/GO:0005198:structural molecule activity/GO:0005575:cellular_component/GO:0005622:intracellular anatomical structure/GO:0005623:obsolete cell/GO:0005737:cytoplasm/GO:0005829:cytosol/GO:0005840:ribosome/GO:0006412:translation/GO:0006518:peptide metabolic process/GO:0006807:nitrogen compoun…	-	K02889:large subunit ribosomal protein L21e,	ko03010:Ribosome,	Ribosomal_L21e
changtai-vs-jinchuan	ENSBGRG00000020951	ARL15	GTP-binding ADP-ribosylation factor Arf6 (dArf3);Intracellular trafficking, secretion, and vesicular transport	ADP-ribosylation factor-like protein	ADP-ribosylation factor-like protein 15 isoform X1	ADP-ribosylation factor-like	-	-			Arf
changtai-vs-jinchuan	ENSBGRG00000020974	L1CAM	-	Neural cell adhesion molecule	PREDICTED: neural cell adhesion molecule L1 isoform X1	Cell adhesion molecule	GO:0000003:reproduction/GO:0000132:establishment of mitotic spindle orientation/GO:0000226:microtubule cytoskeleton organization/GO:0000278:mitotic cell cycle/GO:0000902:cell morphogenesis/GO:0000904:cell morphogenesis involved in differentiation/GO:0001101:response to acid chemical/GO:0001501:skeletal system development/GO:0001558:regulation of cell growth/GO:0001667:ameboidal-type cell migratio…	-	K06550:L1 cell adhesion molecule,K06756:neuronal cell adhesion molecule,K06757:neurofascin,K06760:contactin 2,	ko04360:Axon guidance,ko04514:Cell adhesion molecules,	Bravo_FIGEY,DUF4821,Erv26,Glyco_hydro_47,Homeobox,I-set,Ig_3,V-set,fn3,ig
changtai-vs-jinchuan	ENSBGRG00000020983	Gria4	-	Glutamate receptor	PREDICTED: glutamate receptor 4 isoform X1	glutamate receptor	GO:0003008:system process/GO:0003674:molecular_function/GO:0004888:transmembrane signaling receptor activity/GO:0004970:ionotropic glutamate receptor activity/GO:0004971:AMPA glutamate receptor activity/GO:0005215:transporter activity/GO:0005216:ion channel activity/GO:0005230:extracellular ligand-gated ion channel activity/GO:0005231:excitatory extracellular ligand-gated ion channel activity/GO:…	-	K05197:glutamate receptor 1,K05198:glutamate receptor 2,K05199:glutamate receptor 3,K05200:glutamate receptor 4,	ko04024:cAMP signaling pathway,ko04080:Neuroactive ligand-receptor interaction,ko04713:Circadian entrainment,ko04720:Long-term potentiation,ko04723:Retrograde endocannabinoid signaling,ko04724:Glutamatergic synapse,ko04728:Dopaminergic synapse,ko04730:Long-term depression,ko05014:Amyotrophic lateral sclerosis,ko05030:Cocaine addiction,ko05031:Amphetamine addiction,ko05033:Nicotine addiction,ko052…	ANF_receptor,Lig_chan,Lig_chan-Glu_bd,SBP_bac_3
changtai-vs-jinchuan	ENSBGRG00000020985	Inpp4b	-	Type II inositol 3,4-bisphosphate	type II inositol 3,4-bisphosphate 4-phosphatase isoform X1	Type II inositol 3,4-bisphosphate	GO:0002682:regulation of immune system process/GO:0002683:negative regulation of immune system process/GO:0002761:regulation of myeloid leukocyte differentiation/GO:0002762:negative regulation of myeloid leukocyte differentiation/GO:0003674:molecular_function/GO:0003824:catalytic activity/GO:0005488:binding/GO:0005575:cellular_component/GO:0005622:intracellular anatomical structure/GO:0005623:obs…	3.1.3.66	K01109:inositol polyphosphate-4-phosphatase ,	ko00562:Inositol phosphate metabolism,ko04070:Phosphatidylinositol signaling system,	PH
changtai-vs-jinchuan	ENSBGRG00000021030	RRP1B	-	Ribosomal RNA processing protein 1 homolog B	TPA: ribosomal RNA processing 1 homolog B	Ribosomal RNA processing protein 1 homolog B	GO:0000785:chromatin/GO:0000791:euchromatin/GO:0000792:heterochromatin/GO:0001652:granular component/GO:0003674:molecular_function/GO:0003712:transcription coregulator activity/GO:0003713:transcription coactivator activity/GO:0005575:cellular_component/GO:0005622:intracellular anatomical structure/GO:0005623:obsolete cell/GO:0005634:nucleus/GO:0005694:chromosome/GO:0005730:nucleolus/GO:0006139:nu…	-			Nop52,RVT_1,zf-SNAP50_C
changtai-vs-jinchuan	ENSBGRG00000021049	HS6ST3	-	Heparan-sulfate 6-O-sulfotransferase	heparan-sulfate 6-O-sulfotransferase 3 precursor	6-O-sulfation enzyme which catalyzes the transfer of sulfate from 3-phosphoadenosine 5-phosphosulfate (PAPS) to position 6 of the N-sulfoglucosamine residue (GlcNS) of heparan sulfate	GO:0000166:nucleotide binding/GO:0002009:morphogenesis of an epithelium/GO:0002165:instar larval or pupal development/GO:0003674:molecular_function/GO:0003824:catalytic activity/GO:0005488:binding/GO:0006029:proteoglycan metabolic process/GO:0006807:nitrogen compound metabolic process/GO:0007275:multicellular organism development/GO:0007423:sensory organ development/GO:0007424:open tracheal syste…	-	K02514:heparan sulfate 6-O-sulfotransferase HS6ST1 ,K08102:heparan sulfate 6-O-sulfotransferase HS6ST2 ,K08103:heparan sulfate 6-O-sulfotransferase HS6ST3 ,	ko00534:Glycosaminoglycan biosynthesis - heparan sulfate / heparin,	Sulfotransfer_2
changtai-vs-jinchuan	ENSBGRG00000021152	PDPN	-	Podoplanin	podoplanin precursor	podoplanin	GO:0000902:cell morphogenesis/GO:0001726:ruffle/GO:0001775:cell activation/GO:0001944:vasculature development/GO:0001945:lymph vessel development/GO:0001946:lymphangiogenesis/GO:0002009:morphogenesis of an epithelium/GO:0002011:morphogenesis of an epithelial sheet/GO:0002376:immune system process/GO:0002520:immune system development/GO:0003158:endothelium development/GO:0003674:molecular_function…	-			Podoplanin
changtai-vs-jinchuan	ENSBGRG00000021249	NOL4	-	Nucleolar protein	nucleolar protein 4 isoform 1	Nucleolar protein 4	GO:0003674:molecular_function/GO:0003676:nucleic acid binding/GO:0003723:RNA binding/GO:0005488:binding/GO:0005575:cellular_component/GO:0005622:intracellular anatomical structure/GO:0005623:obsolete cell/GO:0005634:nucleus/GO:0005654:nucleoplasm/GO:0005730:nucleolus/GO:0031974:membrane-enclosed lumen/GO:0031981:nuclear lumen/GO:0043226:organelle/GO:0043227:membrane-bounded organelle/GO:0043228:n…	-			CaKB,Lectin_C,Sporozoite_P67,TPMT
changtai-vs-jinchuan	ENSBGRG00000021342	MRE11	DNA repair exonuclease;Replication, recombination and repair	Double-strand break repair protein	Double-strand break repair protein MRE11A	Double-strand break repair protein MRE11A	GO:0000003:reproduction/GO:0000014:single-stranded DNA endodeoxyribonuclease activity/GO:0000018:regulation of DNA recombination/GO:0000019:regulation of mitotic recombination/GO:0000075:cell cycle checkpoint/GO:0000077:DNA damage checkpoint/GO:0000228:nuclear chromosome/GO:0000278:mitotic cell cycle/GO:0000280:nuclear division/GO:0000723:telomere maintenance/GO:0000724:double-strand break repair…	-	K10865:double-strand break repair protein MRE11,	ko03440:Homologous recombination,ko03450:Non-homologous end-joining,ko04218:Cellular senescence,	Indigoidine_A,KH_2,Metallophos,Mre11_DNA_bind,PfkB,Ribosomal_S3_C
changtai-vs-jinchuan	ENSBGRG00000021400	SCAPER	Dystonin, GAS (Growth-arrest-specific protein), and related proteins;Cytoskeleton	S phase cyclin A-associated protein in the endoplasmic reticulum	PREDICTED: S phase cyclin A-associated protein in the endoplasmic reticulum isoform X1	S phase cyclin A-associated protein in the endoplasmic	GO:0005575:cellular_component/GO:0005622:intracellular anatomical structure/GO:0005623:obsolete cell/GO:0005634:nucleus/GO:0005737:cytoplasm/GO:0005819:spindle/GO:0005829:cytosol/GO:0005856:cytoskeleton/GO:0015630:microtubule cytoskeleton/GO:0043226:organelle/GO:0043227:membrane-bounded organelle/GO:0043228:non-membrane-bounded organelle/GO:0043229:intracellular organelle/GO:0043231:intracellular…	-			PH,SCAPER_N,zf-met
changtai-vs-jinchuan	ENSBGRG00000021407	TBCC	-	Tubulin-specific chaperone C	tubulin-specific chaperone C	Tubulin-specific chaperone C	GO:0003674:molecular_function/GO:0003824:catalytic activity/GO:0003924:GTPase activity/GO:0005488:binding/GO:0005515:protein binding/GO:0005575:cellular_component/GO:0005622:intracellular anatomical structure/GO:0005623:obsolete cell/GO:0005737:cytoplasm/GO:0005829:cytosol/GO:0005856:cytoskeleton/GO:0005874:microtubule/GO:0005929:cilium/GO:0006457:protein folding/GO:0007021:tubulin complex assemb…	-			TBCC,TBCC_N
changtai-vs-jinchuan	ENSBGRG00000021410	PRPH2	-		PREDICTED: peripherin-2	peripherin 2	GO:0001654:eye development/GO:0001750:photoreceptor outer segment/GO:0003008:system process/GO:0003674:molecular_function/GO:0005488:binding/GO:0005515:protein binding/GO:0005575:cellular_component/GO:0005622:intracellular anatomical structure/GO:0005623:obsolete cell/GO:0005737:cytoplasm/GO:0005886:plasma membrane/GO:0005887:integral component of plasma membrane/GO:0005929:cilium/GO:0007154:cell…	-			Tetraspannin
changtai-vs-jinchuan	ENSBGRG00000021416	SMAP1	Predicted GTPase-activating protein;Signal transduction mechanisms	Stromal membrane-associated protein	stromal membrane-associated protein 1 isoform X1	Small ArfGAP 1	GO:0002682:regulation of immune system process/GO:0002684:positive regulation of immune system process/GO:0003674:molecular_function/GO:0005096:GTPase activator activity/GO:0005488:binding/GO:0005515:protein binding/GO:0005575:cellular_component/GO:0005622:intracellular anatomical structure/GO:0005623:obsolete cell/GO:0005737:cytoplasm/GO:0008047:enzyme activator activity/GO:0008150:biological_pr…	-	K12486:stromal membrane-associated protein,	ko04144:Endocytosis,	ArfGap
changtai-vs-jinchuan	ENSBGRG00000021420	Camk2a	Ca2+/calmodulin-dependent protein kinase, EF-Hand protein superfamily;Signal transduction mechanisms	Calcium/calmodulin-dependent protein kinase type II subunit alpha	PREDICTED: calcium/calmodulin-dependent protein kinase type II subunit alpha isoform X1	Calcium calmodulin-dependent protein kinase type II subunit alpha	GO:0000003:reproduction/GO:0000082:G1/S transition of mitotic cell cycle/GO:0000165:MAPK cascade/GO:0000278:mitotic cell cycle/GO:0000902:cell morphogenesis/GO:0000904:cell morphogenesis involved in differentiation/GO:0001505:regulation of neurotransmitter levels/GO:0002376:immune system process/GO:0002931:response to ischemia/GO:0003008:system process/GO:0003674:molecular_function/GO:0003824:cat…	2.7.11.17	K04515:calcium/calmodulin-dependent protein kinase (CaM kinase) II ,	ko04012:ErbB signaling pathway,ko04020:Calcium signaling pathway,ko04024:cAMP signaling pathway,ko04066:HIF-1 signaling pathway,ko04114:Oocyte meiosis,ko04217:Necroptosis,ko04261:Adrenergic signaling in cardiomyocytes,ko04310:Wnt signaling pathway,ko04360:Axon guidance,ko04713:Circadian entrainment,ko04720:Long-term potentiation,ko04722:Neurotrophin signaling pathway,ko04725:Cholinergic synapse,k…	CaMKII_AD,Pkinase,Pkinase_Tyr,RVT_1
changtai-vs-jinchuan	ENSBGRG00000021531	MYCBP2	-	E3 ubiquitin-protein ligase	LOW QUALITY PROTEIN: MYCBP2 isoform 3	E3 ubiquitin-protein ligase	GO:0000003:reproduction/GO:0000902:cell morphogenesis/GO:0000904:cell morphogenesis involved in differentiation/GO:0001558:regulation of cell growth/GO:0001932:regulation of protein phosphorylation/GO:0001933:negative regulation of protein phosphorylation/GO:0003008:system process/GO:0003674:molecular_function/GO:0003824:catalytic activity/GO:0004842:ubiquitin-protein transferase activity/GO:0005…	2.3.2.27			ANAPC10,C2,CRAL_TRIO,Filamin,PHR,PT,RBD-FIP,RCC1,RCC1_2,SH3_3,zf-B_box,zf-RING_2
changtai-vs-jinchuan	ENSBGRG00000021566	PKHD1	-	Fibrocystin	LOW QUALITY PROTEIN: fibrocystin	Polycystic kidney and hepatic disease 1 (autosomal recessive)	GO:0001655:urogenital system development/GO:0001822:kidney development/GO:0001932:regulation of protein phosphorylation/GO:0003674:molecular_function/GO:0005575:cellular_component/GO:0005622:intracellular anatomical structure/GO:0005623:obsolete cell/GO:0005737:cytoplasm/GO:0005813:centrosome/GO:0005815:microtubule organizing center/GO:0005819:spindle/GO:0005856:cytoskeleton/GO:0005886:plasma mem…	-			Beta_helix,G8,NosD,PA14,TIG
changtai-vs-jinchuan	ENSBGRG00000021619	ENTPD3	-	Ectonucleoside triphosphate diphosphohydrolase	hypothetical protein	Ectonucleoside triphosphate diphosphohydrolase	GO:0003674:molecular_function/GO:0003824:catalytic activity/GO:0005575:cellular_component/GO:0005623:obsolete cell/GO:0005886:plasma membrane/GO:0006139:nucleobase-containing compound metabolic process/GO:0006725:cellular aromatic compound metabolic process/GO:0006807:nitrogen compound metabolic process/GO:0008150:biological_process/GO:0008152:metabolic process/GO:0009056:catabolic process/GO:000…	3.6.1.5	K01510:apyrase ,	ko00230:Purine metabolism,ko00240:Pyrimidine metabolism,ko05169:Epstein-Barr virus infection,	GDA1_CD39
changtai-vs-jinchuan	ENSBGRG00000021634	PLAGL1	-	Zinc finger protein	zinc finger protein PLAGL1 isoform X1	Zinc finger protein PLAGL1	GO:0000075:cell cycle checkpoint/GO:0000077:DNA damage checkpoint/GO:0000278:mitotic cell cycle/GO:0000976:transcription regulatory region sequence-specific DNA binding/GO:0000977:RNA polymerase II transcription regulatory region sequence-specific DNA binding/GO:0000981:DNA-binding transcription factor activity, RNA polymerase II-specific/GO:0001012:/GO:0001067:regulatory region nucleic acid bind…	-			zf-C2H2,zf-C2H2_4
changtai-vs-jinchuan	ENSBGRG00000021692	PYGL	Glucan phosphorylase;Carbohydrate transport and metabolism	Glycogen phosphorylase, liver form	PREDICTED: glycogen phosphorylase, liver form isoform X1	Phosphorylase is an important allosteric enzyme in carbohydrate metabolism. Enzymes from different sources differ in their regulatory mechanisms and in their natural substrates. However, all known phosphorylases share catalytic and structural properties	GO:0000166:nucleotide binding/GO:0000272:polysaccharide catabolic process/GO:0001775:cell activation/GO:0002054:nucleobase binding/GO:0002060:purine nucleobase binding/GO:0002252:immune effector process/GO:0002263:cell activation involved in immune response/GO:0002274:myeloid leukocyte activation/GO:0002275:myeloid cell activation involved in immune response/GO:0002283:neutrophil activation invol…	2.4.1.1	K00688:glycogen phosphorylase ,	ko00500:Starch and sucrose metabolism,ko04217:Necroptosis,ko04910:Insulin signaling pathway,ko04922:Glucagon signaling pathway,ko04931:Insulin resistance,	Phosphorylase,Reticulon,SPRY,fn3,zf-RING_UBOX
changtai-vs-jinchuan	ENSBGRG00000021722	KCNMA1	-	Calcium-activated potassium channel subunit	calcium-activated potassium channel subunit alpha-1 isoform X27	large conductance calcium-activated potassium channel activity	GO:0000003:reproduction/GO:0001505:regulation of neurotransmitter levels/GO:0001508:action potential/GO:0001666:response to hypoxia/GO:0002065:columnar/cuboidal epithelial cell differentiation/GO:0003008:system process/GO:0003012:muscle system process/GO:0003013:circulatory system process/GO:0003014:renal system process/GO:0003018:vascular process in circulatory system/GO:0003674:molecular_functi…	-	K04936:potassium large conductance calcium-activated channel subfamily M alpha member 1,	ko04022:cGMP-PKG signaling pathway,ko04270:Vascular smooth muscle contraction,ko04911:Insulin secretion,ko04924:Renin secretion,ko04970:Salivary secretion,ko04972:Pancreatic secretion,	BK_channel_a,Ion_trans,Ion_trans_2,KA1,Pkinase,TrkA_N
changtai-vs-jinchuan	ENSBGRG00000021902	ARSI	-	Arylsulfatase I	hypothetical protein	Arylsulfatase family, member I	GO:0003674:molecular_function/GO:0003824:catalytic activity/GO:0004065:arylsulfatase activity/GO:0005575:cellular_component/GO:0005576:extracellular region/GO:0005622:intracellular anatomical structure/GO:0005623:obsolete cell/GO:0005737:cytoplasm/GO:0005783:endoplasmic reticulum/GO:0005788:endoplasmic reticulum lumen/GO:0008484:sulfuric ester hydrolase activity/GO:0012505:endomembrane system/GO:…	2.7.11.17,3.1.6.12	K01135:arylsulfatase B ,K04515:calcium/calmodulin-dependent protein kinase (CaM kinase) II ,	ko00531:Glycosaminoglycan degradation,ko04012:ErbB signaling pathway,ko04020:Calcium signaling pathway,ko04024:cAMP signaling pathway,ko04066:HIF-1 signaling pathway,ko04114:Oocyte meiosis,ko04142:Lysosome,ko04217:Necroptosis,ko04261:Adrenergic signaling in cardiomyocytes,ko04310:Wnt signaling pathway,ko04360:Axon guidance,ko04713:Circadian entrainment,ko04720:Long-term potentiation,ko04722:Neuro…	Sulfatase
changtai-vs-jinchuan	ENSBGRG00000021956	LRRC63	FOG: Leucine rich repeat;General function prediction only	Leucine-rich repeat-containing protein	leucine-rich repeat-containing protein 63 isoform X4	Leucine-rich repeat-containing protein 63	GO:0005575:cellular_component/GO:0005622:intracellular anatomical structure/GO:0005623:obsolete cell/GO:0005737:cytoplasm/GO:0005886:plasma membrane/GO:0007154:cell communication/GO:0007165:signal transduction/GO:0007275:multicellular organism development/GO:0007399:nervous system development/GO:0008150:biological_process/GO:0009987:cellular process/GO:0010720:positive regulation of cell developm…	-			LRR_1,LRR_4,LRR_8
changtai-vs-jinchuan	ENSBGRG00000022044
changtai-vs-jinchuan	ENSBGRG00000022064	LCP1	Ca2+-binding actin-bundling protein (fimbrin/plastin), EF-Hand protein superfamily;Cytoskeleton		hypothetical protein	Lymphocyte cytosolic protein 1	GO:0001726:ruffle/GO:0001775:cell activation/GO:0001891:phagocytic cup/GO:0002102:podosome/GO:0002252:immune effector process/GO:0002263:cell activation involved in immune response/GO:0002285:lymphocyte activation involved in immune response/GO:0002286:T cell activation involved in immune response/GO:0002366:leukocyte activation involved in immune response/GO:0002376:immune system process/GO:0003…	-			CH,EF-hand_1,EF-hand_5,EF-hand_6,EF-hand_7,EF-hand_8,SPK
changtai-vs-jinchuan	ENSBGRG00000022212	IL1RAPL2	-	X-linked interleukin-1 receptor accessory protein-like	PREDICTED: X-linked interleukin-1 receptor accessory protein-like 2	receptor accessory protein-like	GO:0003674:molecular_function/GO:0004888:transmembrane signaling receptor activity/GO:0004896:cytokine receptor activity/GO:0004908:interleukin-1 receptor activity/GO:0005575:cellular_component/GO:0005623:obsolete cell/GO:0005886:plasma membrane/GO:0007154:cell communication/GO:0007165:signal transduction/GO:0007166:cell surface receptor signaling pathway/GO:0007275:multicellular organism develop…	-			I-set,Ig_2,Ig_3,TIR,ig
changtai-vs-jinchuan	ENSBGRG00000022216	CNTN3	-		PREDICTED: contactin-3 isoform X2	Contactin-3-like	GO:0003007:heart morphogenesis/GO:0005575:cellular_component/GO:0005576:extracellular region/GO:0005623:obsolete cell/GO:0005886:plasma membrane/GO:0005911:cell-cell junction/GO:0005918:septate junction/GO:0007043:cell-cell junction assembly/GO:0007155:cell adhesion/GO:0007163:establishment or maintenance of cell polarity/GO:0007272:ensheathment of neurons/GO:0007275:multicellular organism develo…	-	K06756:neuronal cell adhesion molecule,K06759:contactin 1,K06760:contactin 2,	ko04514:Cell adhesion molecules,	ATP-grasp_2,Bravo_FIGEY,CARD,CH,COesterase,I-set,Ig_2,Ig_3,Lectin_C,Ligase_CoA,UL45,fn3,ig
changtai-vs-jinchuan	ENSBGRG00000022242	Sema3a	-		semaphorin-3A isoform X2	Sema domain, immunoglobulin domain (Ig), short basic domain, secreted, (semaphorin) 3A	GO:0000902:cell morphogenesis/GO:0000904:cell morphogenesis involved in differentiation/GO:0001525:angiogenesis/GO:0001558:regulation of cell growth/GO:0001568:blood vessel development/GO:0001569:branching involved in blood vessel morphogenesis/GO:0001570:vasculogenesis/GO:0001667:ameboidal-type cell migration/GO:0001755:neural crest cell migration/GO:0001763:morphogenesis of a branching structur…	-	K06840:semaphorin 3,	ko04360:Axon guidance,	Sema,V-set,ig
changtai-vs-jinchuan	ENSBGRG00000022345	EIF4EBP2	-	Eukaryotic translation initiation factor 4E-binding protein	hypothetical protein HPG69_009295	eukaryotic translation initiation factor	GO:0000768:syncytium formation by plasma membrane fusion/GO:0001558:regulation of cell growth/GO:0002376:immune system process/GO:0003008:system process/GO:0003674:molecular_function/GO:0005488:binding/GO:0005515:protein binding/GO:0005575:cellular_component/GO:0005622:intracellular anatomical structure/GO:0005623:obsolete cell/GO:0005737:cytoplasm/GO:0006412:translation/GO:0006417:regulation of …	-	K07205:eukaryotic translation initiation factor 4E binding protein 1,K18644:eukaryotic translation initiation factor 4E binding protein 2,	ko01521:EGFR tyrosine kinase inhibitor resistance,ko03013:RNA transport,ko04012:ErbB signaling pathway,ko04066:HIF-1 signaling pathway,ko04150:mTOR signaling pathway,ko04151:PI3K-Akt signaling pathway,ko04152:AMPK signaling pathway,ko04211:Longevity regulating pathway,ko04213:Longevity regulating pathway - multiple species,ko04218:Cellular senescence,ko04910:Insulin signaling pathway,ko05165:Huma…	eIF_4EBP
changtai-vs-jinchuan	ENSBGRG00000022377	Cobl	-	Protein cordon-bleu	hypothetical protein	Cordon-bleu WH2 repeat protein	GO:0000578:embryonic axis specification/GO:0000902:cell morphogenesis/GO:0000904:cell morphogenesis involved in differentiation/GO:0001726:ruffle/GO:0001756:somitogenesis/GO:0001757:somite specification/GO:0001838:embryonic epithelial tube formation/GO:0001841:neural tube formation/GO:0001843:neural tube closure/GO:0001889:liver development/GO:0001947:heart looping/GO:0002009:morphogenesis of an …	-			Cobl,RBD,WH2
changtai-vs-jinchuan	ENSBGRG00000022389	RYR2	-	Ryanodine receptor	PREDICTED: ryanodine receptor 2	ryanodine receptor	GO:0000041:transition metal ion transport/GO:0001508:action potential/GO:0001666:response to hypoxia/GO:0002009:morphogenesis of an epithelium/GO:0002026:regulation of the force of heart contraction/GO:0002027:regulation of heart rate/GO:0002682:regulation of immune system process/GO:0003007:heart morphogenesis/GO:0003008:system process/GO:0003012:muscle system process/GO:0003013:circulatory syst…	3.6.4.13	K04961:ryanodine receptor 1,K04962:ryanodine receptor 2,K04963:ryanodine receptor 3,	ko04020:Calcium signaling pathway,ko04024:cAMP signaling pathway,ko04260:Cardiac muscle contraction,ko04261:Adrenergic signaling in cardiomyocytes,ko04371:Apelin signaling pathway,ko04713:Circadian entrainment,ko04730:Long-term depression,ko04911:Insulin secretion,ko04921:Oxytocin signaling pathway,ko04970:Salivary secretion,ko04972:Pancreatic secretion,ko05010:Alzheimer disease,ko05410:Hypertrop…	Abhydro_lipase,Abhydrolase_1,EF-hand_1,EF-hand_5,EF-hand_7,EF-hand_8,Ins145_P3_rec,Ion_trans,MIR,RIH_assoc,RR_TM4-6,RYDR_ITPR,RyR,SPRY
changtai-vs-jinchuan	ENSBGRG00000022429	PLPP1	-	Phospholipid phosphatase	PREDICTED: phospholipid phosphatase 1 isoform X2	Lipid phosphate phosphohydrolase	GO:0000003:reproduction/GO:0003006:developmental process involved in reproduction/GO:0003674:molecular_function/GO:0003824:catalytic activity/GO:0005215:transporter activity/GO:0005319:lipid transporter activity/GO:0005488:binding/GO:0005515:protein binding/GO:0005575:cellular_component/GO:0005623:obsolete cell/GO:0005886:plasma membrane/GO:0005887:integral component of plasma membrane/GO:0005911…	3.1.3.4	K01080:phosphatidate phosphatase ,	ko00561:Glycerolipid metabolism,ko00564:Glycerophospholipid metabolism,ko00565:Ether lipid metabolism,ko00600:Sphingolipid metabolism,ko04072:Phospholipase D signaling pathway,ko04666:Fc gamma R-mediated phagocytosis,ko04975:Fat digestion and absorption,ko05231:Choline metabolism in cancer,	PAP2,Trypsin
changtai-vs-jinchuan	ENSBGRG00000022433	-	-	Olfactory receptor-like protein DTMT	olfactory receptor-like protein DTMT	Olfactory receptor	-	-	K04257:olfactory receptor,	ko04740:Olfactory transduction,	7tm_4
changtai-vs-jinchuan	ENSBGRG00000022446
changtai-vs-jinchuan	ENSBGRG00000022447	DLG2	Membrane-associated guanylate kinase MAGUK (contains PDZ, SH3, HOOK and GUK domains);Nucleotide transport and metabolism	Disks large homolog	PREDICTED: disks large homolog 2 isoform X2	large homolog	GO:0003008:system process/GO:0003674:molecular_function/GO:0003824:catalytic activity/GO:0004385:guanylate kinase activity/GO:0005102:signaling receptor binding/GO:0005488:binding/GO:0005515:protein binding/GO:0005575:cellular_component/GO:0005622:intracellular anatomical structure/GO:0005623:obsolete cell/GO:0005737:cytoplasm/GO:0005829:cytosol/GO:0005886:plasma membrane/GO:0005911:cell-cell jun…	-	K12075:discs large protein 2,K12076:disks large protein 1,K21098:discs large protein 3,	ko04390:Hippo signaling pathway,ko04530:Tight junction,ko04660:T cell receptor signaling pathway,ko05165:Human papillomavirus infection,ko05166:Human T-cell leukemia virus 1 infection,ko05203:Viral carcinogenesis,	Guanylate_kin,L27_1,MAGUK_N_PEST,PDZ,PDZ_assoc,SH3_1,SH3_2
changtai-vs-jinchuan	ENSBGRG00000022482	EEF1B	-	Elongation factor	elongation factor 1-beta-like	translation elongation factor activity	GO:0003674:molecular_function/GO:0003676:nucleic acid binding/GO:0003723:RNA binding/GO:0003746:translation elongation factor activity/GO:0005488:binding/GO:0005575:cellular_component/GO:0005622:intracellular anatomical structure/GO:0005623:obsolete cell/GO:0005737:cytoplasm/GO:0005829:cytosol/GO:0005853:eukaryotic translation elongation factor 1 complex/GO:0006412:translation/GO:0006414:translat…	-		ko05168:Herpes simplex virus 1 infection,	EF-1_beta_acid,EF1_GNE
changtai-vs-jinchuan	ENSBGRG00000022523	AKAP7	-	A-kinase anchor protein 7 isoform gamma	A-kinase anchoring protein 7 isoform X2	anchor protein 7	GO:0001508:action potential/GO:0003674:molecular_function/GO:0005488:binding/GO:0005515:protein binding/GO:0005575:cellular_component/GO:0005622:intracellular anatomical structure/GO:0005623:obsolete cell/GO:0005737:cytoplasm/GO:0005829:cytosol/GO:0005886:plasma membrane/GO:0006810:transport/GO:0006811:ion transport/GO:0007154:cell communication/GO:0007165:signal transduction/GO:0008104:protein l…	-			AKAP7_NLS,AKAP7_RIRII_bdg,FUN14
changtai-vs-jinchuan	ENSBGRG00000022536	OR3A1	-	Olfactory receptor	PREDICTED: olfactory receptor 3A1	Olfactory receptor	GO:0003008:system process/GO:0003674:molecular_function/GO:0004888:transmembrane signaling receptor activity/GO:0004984:olfactory receptor activity/GO:0005575:cellular_component/GO:0005623:obsolete cell/GO:0005886:plasma membrane/GO:0007154:cell communication/GO:0007165:signal transduction/GO:0007186:G protein-coupled receptor signaling pathway/GO:0007600:sensory perception/GO:0007606:sensory per…	-	K04257:olfactory receptor,	ko04740:Olfactory transduction,	7tm_4
changtai-vs-jinchuan	ENSBGRG00000022561	SEMA3D	-		PREDICTED: semaphorin-3D	Sema domain, immunoglobulin domain (Ig), short basic domain, secreted, (semaphorin) 3D	GO:0000902:cell morphogenesis/GO:0000904:cell morphogenesis involved in differentiation/GO:0001501:skeletal system development/GO:0001558:regulation of cell growth/GO:0001667:ameboidal-type cell migration/GO:0001755:neural crest cell migration/GO:0002164:larval development/GO:0002376:immune system process/GO:0002520:immune system development/GO:0003674:molecular_function/GO:0005102:signaling rece…	-	K06840:semaphorin 3,	ko04360:Axon guidance,	Sema,ig
changtai-vs-jinchuan	ENSBGRG00000022602	SEC23IP	-	SEC23-interacting protein	SEC23-interacting protein	SEC23 interacting protein	GO:0000003:reproduction/GO:0001675:acrosome assembly/GO:0003006:developmental process involved in reproduction/GO:0003674:molecular_function/GO:0003824:catalytic activity/GO:0004620:phospholipase activity/GO:0005575:cellular_component/GO:0005622:intracellular anatomical structure/GO:0005623:obsolete cell/GO:0005737:cytoplasm/GO:0005783:endoplasmic reticulum/GO:0005793:endoplasmic reticulum-Golgi …	-			7tm_1,DDHD,SAM_1,WWE
changtai-vs-jinchuan	ENSBGRG00000022621	ZADH2	Polyketide synthase modules and related proteins;Secondary metabolites biosynthesis, transport and catabolism	Prostaglandin	prostaglandin reductase-3	Zinc-binding alcohol dehydrogenase domain-containing protein 2	GO:0003674:molecular_function/GO:0003824:catalytic activity/GO:0005575:cellular_component/GO:0005622:intracellular anatomical structure/GO:0005623:obsolete cell/GO:0005737:cytoplasm/GO:0005777:peroxisome/GO:0006082:organic acid metabolic process/GO:0006629:lipid metabolic process/GO:0006631:fatty acid metabolic process/GO:0006690:icosanoid metabolic process/GO:0006692:prostanoid metabolic process…	-			ADH_N,ADH_zinc_N
changtai-vs-jinchuan	ENSBGRG00000022640
changtai-vs-jinchuan	ENSBGRG00000022650	DCDC2	-	Doublecortin domain-containing protein	doublecortin domain-containing protein 2	Doublecortin domain containing 2	GO:0000902:cell morphogenesis/GO:0000904:cell morphogenesis involved in differentiation/GO:0001764:neuron migration/GO:0003008:system process/GO:0003674:molecular_function/GO:0005488:binding/GO:0005515:protein binding/GO:0005575:cellular_component/GO:0005622:intracellular anatomical structure/GO:0005623:obsolete cell/GO:0005634:nucleus/GO:0005654:nucleoplasm/GO:0005737:cytoplasm/GO:0005815:microt…	-			DCX,IQ
changtai-vs-jinchuan	ENSBGRG00000022661	KCNH1	K+-channel KCNQ;Inorganic ion transport and metabolism	Potassium voltage-gated channel subfamily H member	PREDICTED: potassium voltage-gated channel subfamily H member 1	Potassium voltage-gated channel subfamily H member 1	GO:0000003:reproduction/GO:0001964:startle response/GO:0003008:system process/GO:0003012:muscle system process/GO:0003674:molecular_function/GO:0005215:transporter activity/GO:0005216:ion channel activity/GO:0005244:voltage-gated ion channel activity/GO:0005249:voltage-gated potassium channel activity/GO:0005251:delayed rectifier potassium channel activity/GO:0005261:cation channel activity/GO:00…	-			EGF,Ion_trans,Laminin_G_1,PAS_9,cNMP_binding
changtai-vs-jinchuan	ENSBGRG00000022761	SLC38A4	-	Sodium-coupled neutral amino acid transporter	PREDICTED: sodium-coupled neutral amino acid transporter 4	Solute carrier family 38 member 4	GO:0003333:amino acid transmembrane transport/GO:0003674:molecular_function/GO:0005215:transporter activity/GO:0005342:organic acid transmembrane transporter activity/GO:0005575:cellular_component/GO:0005623:obsolete cell/GO:0005886:plasma membrane/GO:0005887:integral component of plasma membrane/GO:0006810:transport/GO:0006811:ion transport/GO:0006820:anion transport/GO:0006865:amino acid transp…	-	K13576:solute carrier family 38 (sodium-coupled neutral amino acid transporter), member 3,K14207:solute carrier family 38 (sodium-coupled neutral amino acid transporter), member 2,K14992:solute carrier family 38 (sodium-coupled neutral amino acid transporter), member 5,	ko04724:Glutamatergic synapse,ko04727:GABAergic synapse,ko04964:Proximal tubule bicarbonate reclamation,ko04974:Protein digestion and absorption,	Aa_trans
changtai-vs-jinchuan	ENSBGRG00000022844	UNC5B	-	Netrin receptor	PREDICTED: netrin receptor UNC5B isoform X1	Netrin receptor UNC5B isoform	GO:0000003:reproduction/GO:0000902:cell morphogenesis/GO:0000904:cell morphogenesis involved in differentiation/GO:0001558:regulation of cell growth/GO:0001667:ameboidal-type cell migration/GO:0003002:regionalization/GO:0003006:developmental process involved in reproduction/GO:0003674:molecular_function/GO:0004888:transmembrane signaling receptor activity/GO:0005042:netrin receptor activity/GO:00…	-	K07521:netrin receptor unc-5,	ko04360:Axon guidance,	C2-set_2,CC2-LZ,Death,I-set,Ig_2,Ig_3,Serpin,TSP_1,UPA,ZU5
changtai-vs-jinchuan	ENSBGRG00000022857	DLGAP1	-	Disks large-associated protein	disks large-associated protein 1	Guanylate-kinase-associated protein (GKAP) protein	GO:0003674:molecular_function/GO:0005488:binding/GO:0005515:protein binding/GO:0005575:cellular_component/GO:0005623:obsolete cell/GO:0005886:plasma membrane/GO:0007154:cell communication/GO:0007267:cell-cell signaling/GO:0007268:chemical synaptic transmission/GO:0008150:biological_process/GO:0009987:cellular process/GO:0016020:membrane/GO:0019904:protein domain specific binding/GO:0023052:signal…	-	K15008:discs, large-associated protein 1,	ko04724:Glutamatergic synapse,	GKAP
changtai-vs-jinchuan	ENSBGRG00000022862	Dock9	-	Dedicator of cytokinesis protein	dedicator of cytokinesis protein 9 isoform X8	dedicator of cytokinesis	GO:0003674:molecular_function/GO:0005085:guanyl-nucleotide exchange factor activity/GO:0005088:/GO:0005089:/GO:0005488:binding/GO:0005515:protein binding/GO:0005575:cellular_component/GO:0005622:intracellular anatomical structure/GO:0005623:obsolete cell/GO:0005737:cytoplasm/GO:0005829:cytosol/GO:0006950:response to stress/GO:0007596:blood coagulation/GO:0007599:hemostasis/GO:0008150:biological_p…	-			DHR-2,DOCK-C2,DUF3398,PH,PP2C,zf-CCCH
changtai-vs-jinchuan	ENSBGRG00000022914	NBAS	-	Neuroblastoma-amplified sequence	PREDICTED: neuroblastoma-amplified sequence	Neuroblastoma amplified sequence	GO:0000149:SNARE binding/GO:0000184:nuclear-transcribed mRNA catabolic process, nonsense-mediated decay/GO:0000956:nuclear-transcribed mRNA catabolic process/GO:0003674:molecular_function/GO:0005488:binding/GO:0005515:protein binding/GO:0005575:cellular_component/GO:0005622:intracellular anatomical structure/GO:0005623:obsolete cell/GO:0005737:cytoplasm/GO:0005783:endoplasmic reticulum/GO:0005829…	-			Nbas_N,Sec39
changtai-vs-jinchuan	ENSBGRG00000023013	MAP2K5	Mitogen-activated protein kinase kinase (MAP2K);Signal transduction mechanisms	Dual specificity mitogen-activated protein kinase kinase	dual specificity mitogen-activated protein kinase kinase 5	mitogen-activated protein kinase kinase	GO:0000122:negative regulation of transcription by RNA polymerase II/GO:0000165:MAPK cascade/GO:0000166:nucleotide binding/GO:0000187:activation of MAPK activity/GO:0001558:regulation of cell growth/GO:0001817:regulation of cytokine production/GO:0001818:negative regulation of cytokine production/GO:0001932:regulation of protein phosphorylation/GO:0001934:positive regulation of protein phosphoryl…	2.7.12.2	K04463:mitogen-activated protein kinase kinase 5 ,	ko04010:MAPK signaling pathway,ko04540:Gap junction,ko04722:Neurotrophin signaling pathway,ko04921:Oxytocin signaling pathway,ko05418:Fluid shear stress and atherosclerosis,	DUF4528,PB1,Pkinase
changtai-vs-jinchuan	ENSBGRG00000023053	ACAP2	Putative GTPase activating proteins (GAPs);Signal transduction mechanisms	Arf-GAP with coiled-coil, ANK repeat and PH domain-containing protein	arf-GAP with coiled-coil, ANK repeat and PH domain-containing protein 2 isoform X2	BAR domain of APPL family	GO:0000902:cell morphogenesis/GO:0001726:ruffle/GO:0001932:regulation of protein phosphorylation/GO:0001933:negative regulation of protein phosphorylation/GO:0003674:molecular_function/GO:0005096:GTPase activator activity/GO:0005488:binding/GO:0005515:protein binding/GO:0005543:phospholipid binding/GO:0005546:phosphatidylinositol-4,5-bisphosphate binding/GO:0005547:phosphatidylinositol-3,4,5-tris…	-	K12489:Arf-GAP with coiled-coil, ANK repeat and PH domain-containing protein,	ko04144:Endocytosis,	Ank,Ank_2,Ank_4,Ank_5,ArfGap,BAR_3,DRMBL,PH,TPT
changtai-vs-jinchuan	ENSBGRG00000023142	NFIA	-	Nuclear factor 1 A-type	nuclear factor 1 A-type isoform X3	Recognizes and binds the palindromic sequence 5- TTGGCNNNNNGCCAA-3 present in viral and cellular promoters and in the origin of replication of adenovirus type 2. These proteins are individually capable of activating transcription and replication	GO:0000122:negative regulation of transcription by RNA polymerase II/GO:0000976:transcription regulatory region sequence-specific DNA binding/GO:0000977:RNA polymerase II transcription regulatory region sequence-specific DNA binding/GO:0000978:RNA polymerase II cis-regulatory region sequence-specific DNA binding/GO:0000981:DNA-binding transcription factor activity, RNA polymerase II-specific/GO:0…	-			CTF_NFI,MH1,NfI_DNAbd_pre-N
changtai-vs-jinchuan	ENSBGRG00000023219	XIRP2	-	Xin actin-binding repeat-containing protein	TPA: xin actin-binding repeat containing 2	Xin actin-binding repeat-containing protein	GO:0003007:heart morphogenesis/GO:0003205:cardiac chamber development/GO:0003231:cardiac ventricle development/GO:0003279:cardiac septum development/GO:0003281:ventricular septum development/GO:0003674:molecular_function/GO:0003779:actin binding/GO:0005488:binding/GO:0005515:protein binding/GO:0005575:cellular_component/GO:0005622:intracellular anatomical structure/GO:0005623:obsolete cell/GO:000…	-			Xin
changtai-vs-jinchuan	ENSBGRG00000023229	TFAP2B	-	Transcription factor	transcription factor AP-2-beta isoform X1	Transcription factor	GO:0000003:reproduction/GO:0000122:negative regulation of transcription by RNA polymerase II/GO:0000976:transcription regulatory region sequence-specific DNA binding/GO:0000977:RNA polymerase II transcription regulatory region sequence-specific DNA binding/GO:0000978:RNA polymerase II cis-regulatory region sequence-specific DNA binding/GO:0000979:RNA polymerase II core promoter sequence-specific …	-			TF_AP-2
changtai-vs-jinchuan	ENSBGRG00000023529	LSG1	Predicted GTPases;General function prediction only	Large subunit GTPase 1 homolog	hypothetical protein	Large subunit GTPase 1 homolog	GO:0000054:ribosomal subunit export from nucleus/GO:0000166:nucleotide binding/GO:0001882:nucleoside binding/GO:0001883:purine nucleoside binding/GO:0003674:molecular_function/GO:0003824:catalytic activity/GO:0003924:GTPase activity/GO:0005488:binding/GO:0005525:GTP binding/GO:0005575:cellular_component/GO:0005622:intracellular anatomical structure/GO:0005623:obsolete cell/GO:0005634:nucleus/GO:0…	-	K14539:large subunit GTPase 1 ,	ko03008:Ribosome biogenesis in eukaryotes,	KOW,MMR_HSR1,Ribosomal_L27e
changtai-vs-jinchuan	ENSBGRG00000023595
changtai-vs-jinchuan	ENSBGRG00000023605	CDYL2	Enoyl-CoA hydratase/isomerase;Lipid transport and metabolism	Chromodomain Y-like protein	chromodomain Y-like protein 2	Chromodomain Y-like protein	GO:0003674:molecular_function/GO:0005488:binding/GO:0005515:protein binding/GO:0005575:cellular_component/GO:0005622:intracellular anatomical structure/GO:0005623:obsolete cell/GO:0005634:nucleus/GO:0035064:methylated histone binding/GO:0042393:histone binding/GO:0043226:organelle/GO:0043227:membrane-bounded organelle/GO:0043229:intracellular organelle/GO:0043231:intracellular membrane-bounded or…	2.3.1.48			Chromo,ECH_1
changtai-vs-jinchuan	ENSBGRG00000023685	DYNC1LI1	-	Cytoplasmic dynein 1 light intermediate chain	cytoplasmic dynein 1 light intermediate chain 1	1, light intermediate chain	GO:0000003:reproduction/GO:0000166:nucleotide binding/GO:0000226:microtubule cytoskeleton organization/GO:0000278:mitotic cell cycle/GO:0000775:chromosome, centromeric region/GO:0000776:kinetochore/GO:0000902:cell morphogenesis/GO:0000904:cell morphogenesis involved in differentiation/GO:0000922:spindle pole/GO:0001775:cell activation/GO:0001882:nucleoside binding/GO:0001883:purine nucleoside bin…	-	K10416:dynein light intermediate chain 1, cytosolic,	ko04145:Phagosome,ko04962:Vasopressin-regulated water reabsorption,ko05132:Salmonella infection,	DLIC
changtai-vs-jinchuan	ENSBGRG00000023811	Olfr143	-	Olfactory receptor	PREDICTED: LOW QUALITY PROTEIN: olfactory receptor 143	Olfactory receptor 143-like	GO:0003008:system process/GO:0003674:molecular_function/GO:0004888:transmembrane signaling receptor activity/GO:0004984:olfactory receptor activity/GO:0005488:binding/GO:0005549:odorant binding/GO:0005575:cellular_component/GO:0005623:obsolete cell/GO:0005886:plasma membrane/GO:0007154:cell communication/GO:0007165:signal transduction/GO:0007186:G protein-coupled receptor signaling pathway/GO:000…	-	K04257:olfactory receptor,	ko04740:Olfactory transduction,	7tm_4
changtai-vs-jinchuan	ENSBGRG00000023842	KDR	Fibroblast/platelet-derived growth factor receptor and related receptor tyrosine kinases;Signal transduction mechanisms	Vascular endothelial growth factor receptor	vascular endothelial growth factor receptor 2 precursor	Kinase insert domain receptor	GO:0000003:reproduction/GO:0000165:MAPK cascade/GO:0000902:cell morphogenesis/GO:0001101:response to acid chemical/GO:0001525:angiogenesis/GO:0001541:ovarian follicle development/GO:0001568:blood vessel development/GO:0001570:vasculogenesis/GO:0001654:eye development/GO:0001655:urogenital system development/GO:0001666:response to hypoxia/GO:0001667:ameboidal-type cell migration/GO:0001763:morphog…	2.7.10.1	K05093:fibroblast growth factor receptor 2 ,K05096:FMS-like tyrosine kinase 1 ,K05097:FMS-like tyrosine kinase 4 ,K05098:kinase insert domain protein receptor ,	ko01521:EGFR tyrosine kinase inhibitor resistance,ko04010:MAPK signaling pathway,ko04014:Ras signaling pathway,ko04015:Rap1 signaling pathway,ko04060:Cytokine-cytokine receptor interaction,ko04066:HIF-1 signaling pathway,ko04144:Endocytosis,ko04151:PI3K-Akt signaling pathway,ko04370:VEGF signaling pathway,ko04510:Focal adhesion,ko04550:Signaling pathways regulating pluripotency of stem cells,ko04…	I-set,Ig_2,Ig_3,Pkinase_Tyr,V-set,ZZ,ig
changtai-vs-jinchuan	ENSBGRG00000023886	Rptor	-	Regulatory-associated protein of mTOR	PREDICTED: regulatory-associated protein of mTOR isoform X1	protein of MTOR	GO:0000003:reproduction/GO:0001101:response to acid chemical/GO:0001558:regulation of cell growth/GO:0001932:regulation of protein phosphorylation/GO:0001934:positive regulation of protein phosphorylation/GO:0002119:nematode larval development/GO:0002164:larval development/GO:0002165:instar larval or pupal development/GO:0003006:developmental process involved in reproduction/GO:0003674:molecular_…	-	K07204:regulatory associated protein of mTOR,	ko04136:Autophagy - other,ko04140:Autophagy - animal,ko04150:mTOR signaling pathway,ko04151:PI3K-Akt signaling pathway,ko04152:AMPK signaling pathway,ko04211:Longevity regulating pathway,ko04213:Longevity regulating pathway - multiple species,ko04714:Thermogenesis,ko04910:Insulin signaling pathway,ko05206:MicroRNAs in cancer,	HEAT,His_Phos_2,Raptor_N,WD40
changtai-vs-jinchuan	ENSBGRG00000023924	ARHGAP28	-	Rho GTPase-activating protein	PREDICTED: rho GTPase-activating protein 28	Rho GTPase-activating protein 28	GO:0003674:molecular_function/GO:0005096:GTPase activator activity/GO:0005488:binding/GO:0005515:protein binding/GO:0005575:cellular_component/GO:0005622:intracellular anatomical structure/GO:0005623:obsolete cell/GO:0005737:cytoplasm/GO:0005829:cytosol/GO:0005938:cell cortex/GO:0008047:enzyme activator activity/GO:0008150:biological_process/GO:0008284:positive regulation of cell population proli…	-			RhoGAP
changtai-vs-jinchuan	ENSBGRG00000023962	-	-	-	PREDICTED: disks large homolog 2 isoform X1	retrograde axonal protein transport	GO:0003008:system process/GO:0003674:molecular_function/GO:0003824:catalytic activity/GO:0004385:guanylate kinase activity/GO:0005102:signaling receptor binding/GO:0005488:binding/GO:0005515:protein binding/GO:0005575:cellular_component/GO:0005622:intracellular anatomical structure/GO:0005623:obsolete cell/GO:0005737:cytoplasm/GO:0005829:cytosol/GO:0005886:plasma membrane/GO:0005911:cell-cell jun…	-	K12075:discs large protein 2,K12076:disks large protein 1,K21098:discs large protein 3,	ko04390:Hippo signaling pathway,ko04530:Tight junction,ko04660:T cell receptor signaling pathway,ko05165:Human papillomavirus infection,ko05166:Human T-cell leukemia virus 1 infection,ko05203:Viral carcinogenesis,	Guanylate_kin,L27_1,MAGUK_N_PEST,PDZ,PDZ_assoc,SH3_1,SH3_2
changtai-vs-jinchuan	ENSBGRG00000024055	NRG1	-	Pro-neuregulin-1, membrane-bound isoform	pro-neuregulin-1, membrane-bound isoform isoform X1	Neuregulin family	GO:0000165:MAPK cascade/GO:0000187:activation of MAPK activity/GO:0001558:regulation of cell growth/GO:0001932:regulation of protein phosphorylation/GO:0001934:positive regulation of protein phosphorylation/GO:0003007:heart morphogenesis/GO:0003008:system process/GO:0003157:endocardium development/GO:0003158:endothelium development/GO:0003205:cardiac chamber development/GO:0003206:cardiac chamber…	-	K05455:neuregulin 1,K05456:neuregulin 2,	ko01521:EGFR tyrosine kinase inhibitor resistance,ko04012:ErbB signaling pathway,	EGF,I-set,Ig_3,Neuregulin
changtai-vs-jinchuan	ENSBGRG00000024089	NALCN	-	Sodium leak channel non-selective protein	hypothetical protein	Sodium leak channel, non-selective	-	-			Ion_trans,RVT_1
changtai-vs-jinchuan	ENSBGRG00000024193	CHST9	-	Carbohydrate sulfotransferase	PREDICTED: carbohydrate sulfotransferase 9	sulfotransferase 9	GO:0000139:Golgi membrane/GO:0001537:N-acetylgalactosamine 4-O-sulfotransferase activity/GO:0003674:molecular_function/GO:0003824:catalytic activity/GO:0005575:cellular_component/GO:0005622:intracellular anatomical structure/GO:0005623:obsolete cell/GO:0005737:cytoplasm/GO:0005794:Golgi apparatus/GO:0006022:aminoglycan metabolic process/GO:0006023:aminoglycan biosynthetic process/GO:0006024:glyco…	2.8.2.5	K01017:chondroitin 4-sulfotransferase 11 ,K09672:carbohydrate 4-sulfotransferase 8 ,K09673:carbohydrate 4-sulfotransferase 9 ,	ko00513:Various types of N-glycan biosynthesis,ko00532:Glycosaminoglycan biosynthesis - chondroitin sulfate / dermatan sulfate,	Sulfotransfer_2
changtai-vs-jinchuan	ENSBGRG00000024270	FTO	-	Alpha-ketoglutarate-dependent dioxygenase FTO	alpha-ketoglutarate-dependent dioxygenase FTO isoform X2	Alpha-ketoglutarate-dependent dioxygenase	GO:0001659:temperature homeostasis/GO:0003674:molecular_function/GO:0003824:catalytic activity/GO:0005488:binding/GO:0005506:iron ion binding/GO:0005575:cellular_component/GO:0005622:intracellular anatomical structure/GO:0005623:obsolete cell/GO:0005634:nucleus/GO:0005654:nucleoplasm/GO:0006139:nucleobase-containing compound metabolic process/GO:0006259:DNA metabolic process/GO:0006281:DNA repair…	1.14.11.53			FTO_CTD,FTO_NTD
changtai-vs-jinchuan	ENSBGRG00000024309	ROCK2	Rho-associated, coiled-coil containing protein kinase;Signal transduction mechanisms	Rho-associated protein kinase	rho-associated protein kinase 2 isoform X6	Protein kinase which is a key regulator of actin cytoskeleton and cell polarity. Involved in regulation of smooth muscle contraction, actin cytoskeleton organization, stress fiber and focal adhesion formation, neurite retraction, cell adhesion and motility via phosphorylation of ADD1, BRCA2, CNN1, EZR, DPYSL2, EP300, MSN, MYL9 MLC2, NPM1, RDX, PPP1R12A and VIM. Phosphorylates SORL1 and IRF4. Acts…	GO:0000003:reproduction/GO:0000022:mitotic spindle elongation/GO:0000070:mitotic sister chromatid segregation/GO:0000226:microtubule cytoskeleton organization/GO:0000278:mitotic cell cycle/GO:0000280:nuclear division/GO:0000281:mitotic cytokinesis/GO:0000819:sister chromatid segregation/GO:0000902:cell morphogenesis/GO:0000904:cell morphogenesis involved in differentiation/GO:0000910:cytokinesis/…	2.7.11.1	K04514:Rho-associated protein kinase 1 ,K17388:Rho-associated protein kinase 2 ,	ko04022:cGMP-PKG signaling pathway,ko04024:cAMP signaling pathway,ko04062:Chemokine signaling pathway,ko04071:Sphingolipid signaling pathway,ko04270:Vascular smooth muscle contraction,ko04310:Wnt signaling pathway,ko04350:TGF-beta signaling pathway,ko04360:Axon guidance,ko04510:Focal adhesion,ko04530:Tight junction,ko04611:Platelet activation,ko04670:Leukocyte transendothelial migration,ko04810:R…	C1_1,HR1,PH,Pkinase,Pkinase_C,Rho_Binding,WD40,rve
changtai-vs-jinchuan	ENSBGRG00000024401	MICU1	-	Calcium uptake protein 1, mitochondrial	calcium uptake protein 1, mitochondrial isoform X1	Calcium uptake protein 1	GO:0003008:system process/GO:0003674:molecular_function/GO:0005488:binding/GO:0005509:calcium ion binding/GO:0005515:protein binding/GO:0005575:cellular_component/GO:0005622:intracellular anatomical structure/GO:0005623:obsolete cell/GO:0005737:cytoplasm/GO:0005739:mitochondrion/GO:0005740:mitochondrial envelope/GO:0005743:mitochondrial inner membrane/GO:0005758:mitochondrial intermembrane space/…	-			EF-hand_1,EF-hand_5,EF-hand_6,EF-hand_8,Neisseria_TspB
changtai-vs-jinchuan	ENSBGRG00000024466	PTPRM	-	Receptor-type tyrosine-protein phosphatase mu	receptor-type tyrosine-protein phosphatase mu isoform X8	transmembrane receptor protein phosphatase activity	GO:0000902:cell morphogenesis/GO:0000904:cell morphogenesis involved in differentiation/GO:0001654:eye development/GO:0001936:regulation of endothelial cell proliferation/GO:0001937:negative regulation of endothelial cell proliferation/GO:0003008:system process/GO:0003013:circulatory system process/GO:0003018:vascular process in circulatory system/GO:0003407:neural retina development/GO:0003674:m…	3.1.3.48	K05693:receptor-type tyrosine-protein phosphatase mu ,	ko04514:Cell adhesion molecules,ko04520:Adherens junction,	I-set,MAM,Sulfotransfer_1,Y_phosphatase,fn3,ig
changtai-vs-jinchuan	ENSBGRG00000024644	RNF157	-	E3 ubiquitin ligase	PREDICTED: RING finger protein 157	Ring finger protein	GO:0003674:molecular_function/GO:0003824:catalytic activity/GO:0004842:ubiquitin-protein transferase activity/GO:0005488:binding/GO:0005575:cellular_component/GO:0005622:intracellular anatomical structure/GO:0005623:obsolete cell/GO:0005737:cytoplasm/GO:0006464:cellular protein modification process/GO:0006807:nitrogen compound metabolic process/GO:0008104:protein localization/GO:0008150:biologica…	2.3.2.27	K07195:exocyst complex component 7,K10604:E3 ubiquitin-protein ligase MGRN1 ,	ko04120:Ubiquitin mediated proteolysis,ko04910:Insulin signaling pathway,	Hydrolase_4,zf-C3HC4_3
changtai-vs-jinchuan	ENSBGRG00000024680	SS18	-	Protein SSXT	protein SSXT isoform X1	SSXT protein (N-terminal region)	GO:0003674:molecular_function/GO:0003712:transcription coregulator activity/GO:0003713:transcription coactivator activity/GO:0005575:cellular_component/GO:0005622:intracellular anatomical structure/GO:0005623:obsolete cell/GO:0005634:nucleus/GO:0006355:regulation of transcription, DNA-templated/GO:0006357:regulation of transcription by RNA polymerase II/GO:0008150:biological_process/GO:0009889:re…	-	K15623:protein SSXT,	ko05202:Transcriptional misregulation in cancer,	SSXT
changtai-vs-jinchuan	ENSBGRG00000024683	DCC	-	Netrin receptor DCC	PREDICTED: netrin receptor DCC	Receptor	GO:0000003:reproduction/GO:0000902:cell morphogenesis/GO:0000904:cell morphogenesis involved in differentiation/GO:0001558:regulation of cell growth/GO:0001654:eye development/GO:0001764:neuron migration/GO:0001932:regulation of protein phosphorylation/GO:0001934:positive regulation of protein phosphorylation/GO:0001975:response to amphetamine/GO:0003002:regionalization/GO:0003006:developmental p…	3.1.3.2	K06765:deleted in colorectal carcinoma,K06766:neogenin,	ko04360:Axon guidance,ko04514:Cell adhesion molecules,ko05200:Pathways in cancer,ko05210:Colorectal cancer,	His_Phos_2,I-set,Ig_2,Ig_3,Neogenin_C,fn3,ig
changtai-vs-jinchuan	ENSBGRG00000024802	GPC3	-		glypican-3 precursor	Glypican	GO:0000003:reproduction/GO:0000323:lytic vacuole/GO:0000902:cell morphogenesis/GO:0000904:cell morphogenesis involved in differentiation/GO:0001503:ossification/GO:0001568:blood vessel development/GO:0001654:eye development/GO:0001655:urogenital system development/GO:0001656:metanephros development/GO:0001657:ureteric bud development/GO:0001658:branching involved in ureteric bud morphogenesis/GO:…	-	K02306:dally,K08109:glypican 3,	ko04310:Wnt signaling pathway,ko05205:Proteoglycans in cancer,	Glypican
changtai-vs-jinchuan	ENSBGRG00000024884	RAB11A	GTPase Rab11/YPT3, small G protein superfamily;Intracellular trafficking, secretion, and vesicular transport	Ras-related protein	ras-related protein Rab-11A	RAB11A, member RAS oncogene family	GO:0000003:reproduction/GO:0000070:mitotic sister chromatid segregation/GO:0000149:SNARE binding/GO:0000166:nucleotide binding/GO:0000226:microtubule cytoskeleton organization/GO:0000278:mitotic cell cycle/GO:0000280:nuclear division/GO:0000819:sister chromatid segregation/GO:0000902:cell morphogenesis/GO:0000910:cytokinesis/GO:0000916:actomyosin contractile ring contraction/GO:0000922:spindle po…	-	K07904:Ras-related protein Rab-11A,K07905:Ras-related protein Rab-11B,	ko04144:Endocytosis,ko04152:AMPK signaling pathway,ko04961:Endocrine and other factor-regulated calcium reabsorption,ko04962:Vasopressin-regulated water reabsorption,ko04972:Pancreatic secretion,	Ras
changtai-vs-jinchuan	ENSBGRG00000024901	-	-	-	hypothetical protein M6K197_2642	Reverse transcriptase (RNA-dependent DNA polymerase)	-	-			Ldl_recept_b,RVT_1,Transposase_22
changtai-vs-jinchuan	ENSBGRG00000024928
changtai-vs-jinchuan	ENSBGRG00000024983	MBNL3	-	Muscleblind-like protein	muscleblind-like protein 3 isoform X8	splicing regulator 3	GO:0000003:reproduction/GO:0000381:regulation of alternative mRNA splicing, via spliceosome/GO:0000981:DNA-binding transcription factor activity, RNA polymerase II-specific/GO:0001654:eye development/GO:0001745:compound eye morphogenesis/GO:0001751:compound eye photoreceptor cell differentiation/GO:0001754:eye photoreceptor cell differentiation/GO:0003674:molecular_function/GO:0003676:nucleic aci…	-			zf-CCCH,zf-CCCH_2
changtai-vs-jinchuan	ENSBGRG00000025126	EED	Notchless-like WD40 repeat-containing protein;Function unknown	Polycomb protein EED	PREDICTED: polycomb protein EED isoform X1	Embryonic ectoderm development	GO:0000122:negative regulation of transcription by RNA polymerase II/GO:0000228:nuclear chromosome/GO:0000785:chromatin/GO:0000786:nucleosome/GO:0000790:/GO:0000792:heterochromatin/GO:0000803:sex chromosome/GO:0000976:transcription regulatory region sequence-specific DNA binding/GO:0000977:RNA polymerase II transcription regulatory region sequence-specific DNA binding/GO:0000978:RNA polymerase II…	-			Trypsin,WD40
changtai-vs-jinchuan	ENSBGRG00000025207
changtai-vs-jinchuan	ENSBGRG00000025208	NHSL2	-	NHS-like protein	hypothetical protein	NHS-like protein 2	GO:0008150:biological_process/GO:0009987:cellular process/GO:0030154:cell differentiation/GO:0032502:developmental process/GO:0048869:cellular developmental process	-			NHS
changtai-vs-jinchuan	ENSBGRG00000025219
changtai-vs-jinchuan	ENSBGRG00000025254
changtai-vs-jinchuan	ENSBGRG00000025316	Slc6a11	Na+-dependent transporters of the SNF family;General function prediction only	Sodium- and chloride-dependent GABA transporter	sodium- and chloride-dependent GABA transporter 3 isoform X2	transporter	GO:0003333:amino acid transmembrane transport/GO:0003674:molecular_function/GO:0005215:transporter activity/GO:0005283:amino acid:sodium symporter activity/GO:0005326:neurotransmitter transmembrane transporter activity/GO:0005328:neurotransmitter:sodium symporter activity/GO:0005332:gamma-aminobutyric acid:sodium symporter activity/GO:0005342:organic acid transmembrane transporter activity/GO:000…	-			SNF
changtai-vs-jinchuan	ENSBGRG00000025652	CDK1	Protein kinase PCTAIRE and related kinases;General function prediction only	Cyclin-dependent kinase	cyclin-dependent kinase 1	Cyclin-dependent kinase	GO:0000003:reproduction/GO:0000075:cell cycle checkpoint/GO:0000077:DNA damage checkpoint/GO:0000082:G1/S transition of mitotic cell cycle/GO:0000086:G2/M transition of mitotic cell cycle/GO:0000187:activation of MAPK activity/GO:0000226:microtubule cytoskeleton organization/GO:0000278:mitotic cell cycle/GO:0000280:nuclear division/GO:0000302:response to reactive oxygen species/GO:0000307:cyclin-…	2.7.11.22,2.7.11.23	K02087:cyclin-dependent kinase 1 ,	ko04110:Cell cycle,ko04114:Oocyte meiosis,ko04115:p53 signaling pathway,ko04218:Cellular senescence,ko04540:Gap junction,ko04914:Progesterone-mediated oocyte maturation,ko05168:Herpes simplex virus 1 infection,ko05169:Epstein-Barr virus infection,ko05203:Viral carcinogenesis,	Pkinase
changtai-vs-jinchuan	ENSBGRG00000025675
changtai-vs-jinchuan	ENSBGRG00000025736	ANKRD29	FOG: Ankyrin repeat;General function prediction only	Ankyrin repeat domain-containing protein	ankyrin repeat domain-containing protein 29 isoform X1	Ankyrin repeat domain-containing protein 29	-	-			Ank,Ank_2,Ank_3,Ank_4,Ank_5,RVT_1
changtai-vs-jinchuan	ENSBGRG00000025764	NPC1	-	NPC intracellular cholesterol transporter	PREDICTED: Niemann-Pick C1 protein isoform X1	Niemann-Pick C1	GO:0000003:reproduction/GO:0000323:lytic vacuole/GO:0001700:embryonic development via the syncytial blastoderm/GO:0002009:morphogenesis of an epithelium/GO:0002119:nematode larval development/GO:0002164:larval development/GO:0002165:instar larval or pupal development/GO:0003006:developmental process involved in reproduction/GO:0003008:system process/GO:0003674:molecular_function/GO:0004888:transm…	-	K12385:Niemann-Pick C1 protein,	ko04142:Lysosome,ko04979:Cholesterol metabolism,	HGTP_anticodon,NPC1_N,PKI,Patched,Pro_isomerase,RRM_1,Sterol-sensing
changtai-vs-jinchuan	ENSBGRG00000025776	RMC1	-	Regulator of MON1-CCZ1 complex	regulator of MON1-CCZ1 complex	protein C18orf8 homolog	GO:0003674:molecular_function/GO:0005488:binding/GO:0005515:protein binding/GO:0005575:cellular_component/GO:0005622:intracellular anatomical structure/GO:0005623:obsolete cell/GO:0005737:cytoplasm/GO:0005768:endosome/GO:0005770:late endosome/GO:0008150:biological_process/GO:0009894:regulation of catabolic process/GO:0010008:endosome membrane/GO:0010506:regulation of autophagy/GO:0012505:endomemb…	-			Mic1,tRNA-synt_1b
changtai-vs-jinchuan	ENSBGRG00000025791	PTPRZ1	Carbonic anhydrase;Inorganic ion transport and metabolism	Receptor-type tyrosine-protein phosphatase zeta	receptor-type tyrosine-protein phosphatase zeta isoform X3	phosphatase	GO:0000902:cell morphogenesis/GO:0000904:cell morphogenesis involved in differentiation/GO:0001726:ruffle/GO:0001932:regulation of protein phosphorylation/GO:0001934:positive regulation of protein phosphorylation/GO:0002244:hematopoietic progenitor cell differentiation/GO:0002376:immune system process/GO:0002520:immune system development/GO:0003008:system process/GO:0003674:molecular_function/GO:…	3.1.3.48			Carb_anhydrase,Methyltransf_5,Sushi,Y_phosphatase,fn3,ig
changtai-vs-jinchuan	ENSBGRG00000025806	PRL	-	Prolactin	prolactin precursor	Prolactin-related protein	GO:0000003:reproduction/GO:0001101:response to acid chemical/GO:0001505:regulation of neurotransmitter levels/GO:0001525:angiogenesis/GO:0001568:blood vessel development/GO:0001666:response to hypoxia/GO:0001701:in utero embryonic development/GO:0001817:regulation of cytokine production/GO:0001819:positive regulation of cytokine production/GO:0001824:blastocyst development/GO:0001825:blastocyst f…	-	K05439:prolactin,	ko04060:Cytokine-cytokine receptor interaction,ko04080:Neuroactive ligand-receptor interaction,ko04151:PI3K-Akt signaling pathway,ko04630:JAK-STAT signaling pathway,ko04917:Prolactin signaling pathway,	Hormone_1
changtai-vs-jinchuan	ENSBGRG00000025811	RTKN2	-		PREDICTED: rhotekin-2	Cell division protein anillin	GO:0002376:immune system process/GO:0002520:immune system development/GO:0005575:cellular_component/GO:0005623:obsolete cell/GO:0005886:plasma membrane/GO:0007275:multicellular organism development/GO:0008150:biological_process/GO:0008284:positive regulation of cell population proliferation/GO:0016020:membrane/GO:0030097:hemopoiesis/GO:0032501:multicellular organismal process/GO:0032502:developme…	-			Anillin,PH,TMEM237
changtai-vs-jinchuan	ENSBGRG00000026089	PARN	-	Poly(A)-specific ribonuclease PARN	poly(A)-specific ribonuclease PARN	poly(A)-specific ribonuclease	GO:0000003:reproduction/GO:0000175:3-5-exoribonuclease activity/GO:0000288:nuclear-transcribed mRNA catabolic process, deadenylation-dependent decay/GO:0000289:nuclear-transcribed mRNA poly(A) tail shortening/GO:0000495:box H/ACA RNA 3-end processing/GO:0000956:nuclear-transcribed mRNA catabolic process/GO:0002376:immune system process/GO:0002520:immune system development/GO:0003674:molecular_fun…	3.1.13.4	K01148:poly(A)-specific ribonuclease ,	ko03018:RNA degradation,	CAF1,R3H,RNA_bind
changtai-vs-jinchuan	ENSBGRG00000026090	WNK3	Serine/threonine protein kinase;General function prediction only	Serine/threonine-protein kinase	LOW QUALITY PROTEIN: serine/threonine-protein kinase WNK3	WNK lysine deficient protein kinase 3	GO:0000122:negative regulation of transcription by RNA polymerase II/GO:0000166:nucleotide binding/GO:0000902:cell morphogenesis/GO:0000904:cell morphogenesis involved in differentiation/GO:0001932:regulation of protein phosphorylation/GO:0001934:positive regulation of protein phosphorylation/GO:0002028:regulation of sodium ion transport/GO:0003674:molecular_function/GO:0003824:catalytic activity…	2.7.11.1			ANF_receptor,OSR1_C,Pkinase,Pkinase_Tyr,UQ_con
changtai-vs-jinchuan	ENSBGRG00000026191	GCN1	-	eIF-2-alpha kinase activator	PREDICTED: translational activator GCN1	GCN1, eIF2 alpha kinase activator homolog	GO:0001932:regulation of protein phosphorylation/GO:0001934:positive regulation of protein phosphorylation/GO:0003674:molecular_function/GO:0003676:nucleic acid binding/GO:0003723:RNA binding/GO:0005488:binding/GO:0005515:protein binding/GO:0005575:cellular_component/GO:0005622:intracellular anatomical structure/GO:0005623:obsolete cell/GO:0005737:cytoplasm/GO:0005829:cytosol/GO:0005840:ribosome/…	-			CLASP_N,HEAT,HEAT_2,HEAT_EZ,Ras,WSC
changtai-vs-jinchuan	ENSBGRG00000026215
changtai-vs-jinchuan	ENSBGRG00000026433	RSL1D1	-	Ribosomal L1 domain-containing protein	hypothetical protein	ribosomal L1 domain containing 1	GO:0000470:maturation of LSU-rRNA/GO:0003674:molecular_function/GO:0003676:nucleic acid binding/GO:0003723:RNA binding/GO:0003729:mRNA binding/GO:0003730:mRNA 3-UTR binding/GO:0005488:binding/GO:0005575:cellular_component/GO:0005622:intracellular anatomical structure/GO:0005623:obsolete cell/GO:0005634:nucleus/GO:0005730:nucleolus/GO:0005737:cytoplasm/GO:0005829:cytosol/GO:0005840:ribosome/GO:000…	-			Ribosomal_L1
changtai-vs-jinchuan	ENSBGRG00000026696	ZDHHC14	Uncharacterized protein containing DHHC-type Zn finger;General function prediction only	Palmitoyltransferase	palmitoyltransferase ZDHHC14	Zinc finger DHHC-type containing 14	GO:0001736:establishment of planar polarity/GO:0001737:establishment of imaginal disc-derived wing hair orientation/GO:0001738:morphogenesis of a polarized epithelium/GO:0002009:morphogenesis of an epithelium/GO:0002165:instar larval or pupal development/GO:0003674:molecular_function/GO:0003824:catalytic activity/GO:0005575:cellular_component/GO:0005622:intracellular anatomical structure/GO:00056…	2.3.1.225			DHHC
changtai-vs-jinchuan	ENSBGRG00000026708	FTCDNL1	-	Formiminotransferase N-terminal subdomain-containing protein	formiminotransferase N-terminal subdomain-containing protein isoform X2	Formiminotransferase domain, N-terminal subdomain	-	-			FTCD_N
changtai-vs-jinchuan	ENSBGRG00000026762	ACOXL	Pristanoyl-CoA/acyl-CoA oxidase;	Acyl-coenzyme A oxidase-like protein	hypothetical protein	oxidase-like	GO:0000166:nucleotide binding/GO:0003674:molecular_function/GO:0003824:catalytic activity/GO:0003995:acyl-CoA dehydrogenase activity/GO:0003997:acyl-CoA oxidase activity/GO:0005488:binding/GO:0005575:cellular_component/GO:0005622:intracellular anatomical structure/GO:0005623:obsolete cell/GO:0005737:cytoplasm/GO:0005777:peroxisome/GO:0005782:peroxisomal matrix/GO:0006082:organic acid metabolic pr…	-			ACOX,Acyl-CoA_dh_1,Acyl-CoA_dh_M
changtai-vs-jinchuan	ENSBGRG00000026834	EIF5B	Translation initiation factor 2 (IF-2 GTPase);Translation, ribosomal structure and biogenesis	Eukaryotic translation initiation factor	eukaryotic translation initiation factor 5B isoform X1	eukaryotic translation initiation factor	GO:0003674:molecular_function/GO:0003676:nucleic acid binding/GO:0003723:RNA binding/GO:0003743:translation initiation factor activity/GO:0005488:binding/GO:0005515:protein binding/GO:0005575:cellular_component/GO:0005622:intracellular anatomical structure/GO:0005623:obsolete cell/GO:0005737:cytoplasm/GO:0005829:cytosol/GO:0006412:translation/GO:0006413:translational initiation/GO:0006417:regulat…	-	K03243:translation initiation factor 5B,	ko03013:RNA transport,	Complex1_LYR,GTP_EFTU,GTP_EFTU_D2,IF-2,PDEase_I,Ufm1
changtai-vs-jinchuan	ENSBGRG00000026837	REV1	Nucleotidyltransferase/DNA polymerase involved in DNA repair;Replication, recombination and repair	DNA repair protein	PREDICTED: DNA repair protein REV1 isoform X3	DNA repair protein REV1	GO:0000018:regulation of DNA recombination/GO:0000731:DNA synthesis involved in DNA repair/GO:0002200:somatic diversification of immune receptors/GO:0002206:gene conversion of immunoglobulin genes/GO:0002376:immune system process/GO:0002377:immunoglobulin production/GO:0002440:production of molecular mediator of immune response/GO:0002520:immune system development/GO:0002565:somatic diversificati…	-	K03515:DNA repair protein REV1 ,	ko03460:Fanconi anemia pathway,	BRCT,BRCT_2,DUF4414,IMS,IMS_C,IMS_HHH,REV1_C
changtai-vs-jiulong	ENSBGRG00000000012	GBE1	1,4-alpha-glucan branching enzyme/starch branching enzyme II;Carbohydrate transport and metabolism	1,4-alpha-glucan-branching enzyme	PREDICTED: 1,4-alpha-glucan-branching enzyme	Carbohydrate-binding module 48 (Isoamylase N-terminal domain)	GO:0000271:polysaccharide biosynthetic process/GO:0003674:molecular_function/GO:0003824:catalytic activity/GO:0003844:1,4-alpha-glucan branching enzyme activity/GO:0005488:binding/GO:0005575:cellular_component/GO:0005622:intracellular anatomical structure/GO:0005623:obsolete cell/GO:0005737:cytoplasm/GO:0005829:cytosol/GO:0005975:carbohydrate metabolic process/GO:0005976:polysaccharide metabolic …	2.4.1.18	K00700:1,4-alpha-glucan branching enzyme ,	ko00500:Starch and sucrose metabolism,	Alpha-amylase,Alpha-amylase_C,CBM_48
changtai-vs-jiulong	ENSBGRG00000000034
changtai-vs-jiulong	ENSBGRG00000000047	NCAM2	Projectin/twitchin and related proteins;Cytoskeleton	Neural cell adhesion molecule	PREDICTED: neural cell adhesion molecule 2 isoform X1	Neural cell adhesion molecule	GO:0000003:reproduction/GO:0000902:cell morphogenesis/GO:0000904:cell morphogenesis involved in differentiation/GO:0001654:eye development/GO:0001746:Bolwigs organ morphogenesis/GO:0002009:morphogenesis of an epithelium/GO:0002165:instar larval or pupal development/GO:0003006:developmental process involved in reproduction/GO:0003008:system process/GO:0003674:molecular_function/GO:0005488:binding/…	-	K06491:neural cell adhesion molecule,	ko04514:Cell adhesion molecules,ko05020:Prion disease,	Aminotran_5,Copine,I-set,Ig_3,fn3,ig
changtai-vs-jiulong	ENSBGRG00000000062	APP	-	Amyloid-beta A4 protein	amyloid-beta A4 protein isoform X1	amyloid beta	GO:0000003:reproduction/GO:0000187:activation of MAPK activity/GO:0000902:cell morphogenesis/GO:0000904:cell morphogenesis involved in differentiation/GO:0001775:cell activation/GO:0001816:cytokine production/GO:0001878:response to yeast/GO:0001932:regulation of protein phosphorylation/GO:0001934:positive regulation of protein phosphorylation/GO:0001967:suckling behavior/GO:0002119:nematode larva…	-	K04520:amyloid beta A4 protein,	ko04726:Serotonergic synapse,ko05010:Alzheimer disease,	APP_Cu_bd,APP_E2,APP_N,APP_amyloid,Beta-APP,EGF_3,Kunitz_BPTI
changtai-vs-jiulong	ENSBGRG00000000071
changtai-vs-jiulong	ENSBGRG00000000075	LTN1	Uncharacterized conserved protein, contains RING Zn-finger;General function prediction only	E3 ubiquitin-protein ligase listerin	TPA: ring finger protein 160	Listerin E3 ubiquitin protein ligase 1	GO:0003674:molecular_function/GO:0003824:catalytic activity/GO:0004842:ubiquitin-protein transferase activity/GO:0005488:binding/GO:0006464:cellular protein modification process/GO:0006508:proteolysis/GO:0006511:ubiquitin-dependent protein catabolic process/GO:0006807:nitrogen compound metabolic process/GO:0008150:biological_process/GO:0008152:metabolic process/GO:0008270:zinc ion binding/GO:0009…	2.3.2.27			FANCL_C,SynMuv_product,zf-ANAPC11,zf-RING_2
changtai-vs-jiulong	ENSBGRG00000000119	HUNK	Serine/threonine protein kinase;Signal transduction mechanisms	Hormonally up-regulated neu tumor-associated kinase	hormonally up-regulated neu tumor-associated kinase	Hormonally up-regulated	GO:0003674:molecular_function/GO:0003824:catalytic activity/GO:0004672:protein kinase activity/GO:0004674:protein serine/threonine kinase activity/GO:0005575:cellular_component/GO:0005622:intracellular anatomical structure/GO:0005623:obsolete cell/GO:0005634:nucleus/GO:0005737:cytoplasm/GO:0006464:cellular protein modification process/GO:0006468:protein phosphorylation/GO:0006793:phosphorus metab…	2.7.11.1			Pkinase
changtai-vs-jiulong	ENSBGRG00000000146	MRPS6	-	28S ribosomal protein S6, mitochondrial	28S ribosomal protein S6, mitochondrial	Ribosomal protein S6	GO:0000313:organellar ribosome/GO:0000314:organellar small ribosomal subunit/GO:0003674:molecular_function/GO:0003676:nucleic acid binding/GO:0003723:RNA binding/GO:0003735:structural constituent of ribosome/GO:0005198:structural molecule activity/GO:0005488:binding/GO:0005575:cellular_component/GO:0005622:intracellular anatomical structure/GO:0005623:obsolete cell/GO:0005737:cytoplasm/GO:0005739…	-	K02990:small subunit ribosomal protein S6,	ko03010:Ribosome,	Ribosomal_S6
changtai-vs-jiulong	ENSBGRG00000000164	CGGBP1	-	CGG triplet repeat-binding protein	LOW QUALITY PROTEIN: CGG triplet repeat-binding protein 1	CGG triplet repeat-binding protein	GO:0000122:negative regulation of transcription by RNA polymerase II/GO:0000976:transcription regulatory region sequence-specific DNA binding/GO:0000977:RNA polymerase II transcription regulatory region sequence-specific DNA binding/GO:0000981:DNA-binding transcription factor activity, RNA polymerase II-specific/GO:0001012:/GO:0001067:regulatory region nucleic acid binding/GO:0001227:DNA-binding …	-			DUF659,Dimer_Tnp_hAT
changtai-vs-jiulong	ENSBGRG00000000166	ZNF654	-	Zinc finger protein	zinc finger protein 654 isoform X2	Zinc finger protein	GO:0000981:DNA-binding transcription factor activity, RNA polymerase II-specific/GO:0003674:molecular_function/GO:0003700:DNA-binding transcription factor activity/GO:0006355:regulation of transcription, DNA-templated/GO:0006357:regulation of transcription by RNA polymerase II/GO:0008150:biological_process/GO:0009889:regulation of biosynthetic process/GO:0010468:regulation of gene expression/GO:0…	-			DUF4518,zf-C2H2
changtai-vs-jiulong	ENSBGRG00000000195	SLC9A9	-	Sodium/hydrogen exchanger	PREDICTED: sodium/hydrogen exchanger 9	Sodium hydrogen exchanger	GO:0003674:molecular_function/GO:0005215:transporter activity/GO:0005451:monovalent cation:proton antiporter activity/GO:0005575:cellular_component/GO:0005622:intracellular anatomical structure/GO:0005623:obsolete cell/GO:0005737:cytoplasm/GO:0005768:endosome/GO:0005770:late endosome/GO:0005886:plasma membrane/GO:0006810:transport/GO:0006811:ion transport/GO:0006812:cation transport/GO:0006813:po…	-	K12041:solute carrier family 9 (sodium/hydrogen exchanger), member 6/7,		Na_H_Exchanger
changtai-vs-jiulong	ENSBGRG00000000223	U2SURP	Predicted splicing regulator, contains RRM, SWAP and RPR domains;General function prediction only	U2 snRNP-associated SURP motif-containing protein	U2 snRNP-associated SURP motif-containing protein isoform X1	U2 snRNP-associated SURP	GO:0000375:RNA splicing, via transesterification reactions/GO:0000377:RNA splicing, via transesterification reactions with bulged adenosine as nucleophile/GO:0000398:mRNA splicing, via spliceosome/GO:0003674:molecular_function/GO:0003676:nucleic acid binding/GO:0003723:RNA binding/GO:0003729:mRNA binding/GO:0005488:binding/GO:0005575:cellular_component/GO:0005622:intracellular anatomical structur…	-	K12842:U2-associated protein SR140,	ko03040:Spliceosome,	CTD_bind,RRM_1,Surp,cwf21
changtai-vs-jiulong	ENSBGRG00000000281	JMJD6	-	Bifunctional arginine demethylase and lysyl-hydroxylase	hypothetical protein	Arginine demethylase and	GO:0001525:angiogenesis/GO:0001568:blood vessel development/GO:0001654:eye development/GO:0001655:urogenital system development/GO:0001775:cell activation/GO:0001786:phosphatidylserine binding/GO:0001822:kidney development/GO:0001932:regulation of protein phosphorylation/GO:0001933:negative regulation of protein phosphorylation/GO:0001944:vasculature development/GO:0002040:sprouting angiogenesis/…	-			Cupin_8,JmjC
changtai-vs-jiulong	ENSBGRG00000000305	NCKAP5	-	Nck-associated protein	nck-associated protein 5 isoform X1	NCK-associated protein 5	GO:0007275:multicellular organism development/GO:0007568:aging/GO:0008150:biological_process/GO:0008340:determination of adult lifespan/GO:0010259:multicellular organism aging/GO:0032501:multicellular organismal process/GO:0032502:developmental process/GO:0048856:anatomical structure development	-			NCKAP5
changtai-vs-jiulong	ENSBGRG00000000437	Osbpl6	-	Oxysterol-binding protein-related protein	oxysterol-binding protein-related protein 6 isoform X1	Oxysterol-binding protein-related protein 6 isoform	GO:0003674:molecular_function/GO:0005215:transporter activity/GO:0005319:lipid transporter activity/GO:0005575:cellular_component/GO:0005622:intracellular anatomical structure/GO:0005623:obsolete cell/GO:0005634:nucleus/GO:0005635:nuclear envelope/GO:0005737:cytoplasm/GO:0005783:endoplasmic reticulum/GO:0005829:cytosol/GO:0005886:plasma membrane/GO:0006082:organic acid metabolic process/GO:000662…	-			Oxysterol_BP,PH,PH_8
changtai-vs-jiulong	ENSBGRG00000000505	MFSD6	-	Major facilitator superfamily domain-containing protein	PREDICTED: major facilitator superfamily domain-containing protein 6	Major facilitator superfamily	GO:0003008:system process/GO:0007600:sensory perception/GO:0008150:biological_process/GO:0009266:response to temperature stimulus/GO:0009581:detection of external stimulus/GO:0009582:detection of abiotic stimulus/GO:0009605:response to external stimulus/GO:0009628:response to abiotic stimulus/GO:0016048:detection of temperature stimulus/GO:0019233:sensory perception of pain/GO:0032501:multicellul…	-			MFS_1_like,RhoGEF
changtai-vs-jiulong	ENSBGRG00000000586
changtai-vs-jiulong	ENSBGRG00000000603	NAB1	-	NGFI-A-binding protein	PREDICTED: NGFI-A-binding protein 1 isoform X1	NGFI-A binding protein 1	GO:0001501:skeletal system development/GO:0001503:ossification/GO:0001958:endochondral ossification/GO:0003674:molecular_function/GO:0005488:binding/GO:0005515:protein binding/GO:0005575:cellular_component/GO:0005622:intracellular anatomical structure/GO:0005623:obsolete cell/GO:0005634:nucleus/GO:0006355:regulation of transcription, DNA-templated/GO:0007272:ensheathment of neurons/GO:0007275:mul…	-			NCD1,NCD2,Nab1
changtai-vs-jiulong	ENSBGRG00000000715	TRABD2B	-	Metalloprotease	metalloprotease TIKI2 isoform X1	positive regulation of protein oxidation	GO:0003674:molecular_function/GO:0003824:catalytic activity/GO:0004175:endopeptidase activity/GO:0004222:metalloendopeptidase activity/GO:0005488:binding/GO:0005515:protein binding/GO:0005575:cellular_component/GO:0005623:obsolete cell/GO:0005886:plasma membrane/GO:0005887:integral component of plasma membrane/GO:0006508:proteolysis/GO:0006807:nitrogen compound metabolic process/GO:0008150:biolog…	-			TraB
changtai-vs-jiulong	ENSBGRG00000000733	ANKRD44	FOG: Ankyrin repeat;General function prediction only	Serine/threonine-protein phosphatase 6 regulatory ankyrin repeat subunit B	serine/threonine-protein phosphatase 6 regulatory ankyrin repeat subunit B isoform X2	Ankyrin repeat domain 44	-	-			Ank,Ank_2,Ank_3,Ank_4,Ank_5
changtai-vs-jiulong	ENSBGRG00000000760	EPHA6	Tyrosine kinase, EPH (ephrin) receptor family;Signal transduction mechanisms	Ephrin type-A receptor	TPA: hCG1811380-like	Ephrin receptor ligand binding domain	GO:0005575:cellular_component/GO:0005622:intracellular anatomical structure/GO:0005623:obsolete cell/GO:0005634:nucleus/GO:0005654:nucleoplasm/GO:0016020:membrane/GO:0031974:membrane-enclosed lumen/GO:0031981:nuclear lumen/GO:0043226:organelle/GO:0043227:membrane-bounded organelle/GO:0043229:intracellular organelle/GO:0043231:intracellular membrane-bounded organelle/GO:0043233:organelle lumen/GO:…	2.7.10.1	K05107:Eph receptor A6 ,	ko04360:Axon guidance,	EphA2_TM,Ephrin_lbd,Ephrin_rec_like,Pkinase_Tyr,SAM_1,SAM_2,fn3
changtai-vs-jiulong	ENSBGRG00000000775	PRKRA	-	Interferon-inducible double-stranded RNA-dependent protein kinase activator A	interferon-inducible double-stranded RNA-dependent protein kinase activator A	RNA-dependent protein kinase activator	GO:0000003:reproduction/GO:0001501:skeletal system development/GO:0002376:immune system process/GO:0003006:developmental process involved in reproduction/GO:0003674:molecular_function/GO:0003676:nucleic acid binding/GO:0003723:RNA binding/GO:0003725:double-stranded RNA binding/GO:0005488:binding/GO:0005515:protein binding/GO:0005575:cellular_component/GO:0005622:intracellular anatomical structure…	5.2.1.8			Staufen_C,dsrm
changtai-vs-jiulong	ENSBGRG00000000776	CCDC80	-	Coiled-coil domain-containing protein	coiled-coil domain-containing protein 80 isoform X1	Coiled-coil domain-containing protein 80	GO:0001756:somitogenesis/GO:0001968:fibronectin binding/GO:0003002:regionalization/GO:0003674:molecular_function/GO:0005488:binding/GO:0005515:protein binding/GO:0005539:glycosaminoglycan binding/GO:0005575:cellular_component/GO:0005576:extracellular region/GO:0005604:basement membrane/GO:0005614:interstitial matrix/GO:0007275:multicellular organism development/GO:0007389:pattern specification pr…	-			DUF4174
changtai-vs-jiulong	ENSBGRG00000000796	PJVK	-	Pejvakin	pejvakin isoform X1	deafness, autosomal recessive 59	GO:0003008:system process/GO:0005575:cellular_component/GO:0005623:obsolete cell/GO:0007600:sensory perception/GO:0007605:sensory perception of sound/GO:0008150:biological_process/GO:0032501:multicellular organismal process/GO:0036477:somatodendritic compartment/GO:0043025:neuronal cell body/GO:0044297:cell body/GO:0044464:obsolete cell part/GO:0050877:nervous system process/GO:0050954:sensory pe…	-			Gasdermin
changtai-vs-jiulong	ENSBGRG00000000922	CDCA7L	-	Cell division cycle-associated 7-like protein	hypothetical protein	Cell division	GO:0001650:fibrillar center/GO:0005575:cellular_component/GO:0005622:intracellular anatomical structure/GO:0005623:obsolete cell/GO:0005634:nucleus/GO:0005730:nucleolus/GO:0005737:cytoplasm/GO:0005829:cytosol/GO:0008150:biological_process/GO:0008284:positive regulation of cell population proliferation/GO:0031974:membrane-enclosed lumen/GO:0031981:nuclear lumen/GO:0042127:regulation of cell popula…	-			zf-4CXXC_R1
changtai-vs-jiulong	ENSBGRG00000001017	CCDC141	Projectin/twitchin and related proteins;Cytoskeleton	Coiled-coil domain-containing protein	PREDICTED: coiled-coil domain-containing protein 141	coiled-coil domain-containing protein	-	2.7.11.1	K12567:titin ,	ko05410:Hypertrophic cardiomyopathy,ko05414:Dilated cardiomyopathy,	I-set,Spectrin
changtai-vs-jiulong	ENSBGRG00000001021	UOX	Uricase (urate oxidase);Secondary metabolites biosynthesis, transport and catabolism	Uricase	PREDICTED: uricase	Catalyzes the oxidation of uric acid to 5- hydroxyisourate, which is further processed to form (S)-allantoin	GO:0000255:allantoin metabolic process/GO:0003674:molecular_function/GO:0003824:catalytic activity/GO:0004846:urate oxidase activity/GO:0005575:cellular_component/GO:0005622:intracellular anatomical structure/GO:0005623:obsolete cell/GO:0005737:cytoplasm/GO:0005777:peroxisome/GO:0005782:peroxisomal matrix/GO:0005829:cytosol/GO:0006082:organic acid metabolic process/GO:0006139:nucleobase-containin…	1.7.3.3	K00365:urate oxidase ,	ko00230:Purine metabolism,ko00232:Caffeine metabolism,	Uricase
changtai-vs-jiulong	ENSBGRG00000001036	MYBPC1	Projectin/twitchin and related proteins;Cytoskeleton	Myosin-binding protein C, slow-type	PREDICTED: myosin-binding protein C, slow-type isoform X2	Myosin-binding protein C, slow-type isoform	GO:0003008:system process/GO:0003012:muscle system process/GO:0003674:molecular_function/GO:0003779:actin binding/GO:0005198:structural molecule activity/GO:0005488:binding/GO:0005515:protein binding/GO:0005575:cellular_component/GO:0005622:intracellular anatomical structure/GO:0005623:obsolete cell/GO:0005737:cytoplasm/GO:0005829:cytosol/GO:0005856:cytoskeleton/GO:0005859:muscle myosin complex/G…	-			I-set,fn3,ig
changtai-vs-jiulong	ENSBGRG00000001063	DNASE2B	-		PREDICTED: deoxyribonuclease-2-beta	Deoxyribonuclease-2-beta isoform	GO:0000737:DNA catabolic process, endonucleolytic/GO:0003674:molecular_function/GO:0003824:catalytic activity/GO:0004518:nuclease activity/GO:0004519:endonuclease activity/GO:0004520:endodeoxyribonuclease activity/GO:0004531:deoxyribonuclease II activity/GO:0004536:deoxyribonuclease activity/GO:0005575:cellular_component/GO:0005576:extracellular region/GO:0005622:intracellular anatomical structur…	3.1.22.1	K01158:deoxyribonuclease II ,	ko04142:Lysosome,	DNase_II
changtai-vs-jiulong	ENSBGRG00000001083	OR13C7	-	Olfactory receptor	PREDICTED: olfactory receptor 2S2	Olfactory receptor	-	-	K04257:olfactory receptor,	ko04740:Olfactory transduction,	7tm_4
changtai-vs-jiulong	ENSBGRG00000001121	LPP	-	Lipoma-preferred partner	PREDICTED: lipoma-preferred partner isoform X1	LIM domain containing preferred translocation partner in lipoma	GO:0000003:reproduction/GO:0001725:stress fiber/GO:0001763:morphogenesis of a branching structure/GO:0002009:morphogenesis of an epithelium/GO:0002165:instar larval or pupal development/GO:0003674:molecular_function/GO:0005488:binding/GO:0005515:protein binding/GO:0005575:cellular_component/GO:0005622:intracellular anatomical structure/GO:0005623:obsolete cell/GO:0005634:nucleus/GO:0005737:cytopl…	-	K12792:thyroid receptor-interacting protein 6,	ko04621:NOD-like receptor signaling pathway,	DEAD,LIM,PP-binding,Thioesterase
changtai-vs-jiulong	ENSBGRG00000001153	IMMP2L	Mitochondrial inner membrane protease, subunit IMP1;Posttranslational modification, protein turnover, chaperones	Mitochondrial inner membrane protease subunit	PREDICTED: mitochondrial inner membrane protease subunit 2	Mitochondrial inner membrane protease subunit	GO:0000003:reproduction/GO:0001541:ovarian follicle development/GO:0001944:vasculature development/GO:0003006:developmental process involved in reproduction/GO:0003008:system process/GO:0003013:circulatory system process/GO:0003674:molecular_function/GO:0003824:catalytic activity/GO:0005575:cellular_component/GO:0005622:intracellular anatomical structure/GO:0005623:obsolete cell/GO:0005737:cytopl…	-	K09648:mitochondrial inner membrane protease subunit 2 ,	ko03060:Protein export,	Itfg2,Peptidase_S24
changtai-vs-jiulong	ENSBGRG00000001221	CWC22	-	Pre-mRNA-splicing factor CWC22 homolog	pre-mRNA-splicing factor CWC22 homolog	CWC22 spliceosome-associated protein	GO:0000003:reproduction/GO:0000228:nuclear chromosome/GO:0000375:RNA splicing, via transesterification reactions/GO:0000377:RNA splicing, via transesterification reactions with bulged adenosine as nucleophile/GO:0000398:mRNA splicing, via spliceosome/GO:0000785:chromatin/GO:0000790:/GO:0003006:developmental process involved in reproduction/GO:0003674:molecular_function/GO:0003676:nucleic acid bin…	-			CLAMP,MA3,MIF4G
changtai-vs-jiulong	ENSBGRG00000001277	CEP83	Myosin class II heavy chain;Cytoskeleton	Centrosomal protein of 83 kDa	centrosomal protein of 83 kDa	Centrosomal protein	GO:0005575:cellular_component/GO:0005622:intracellular anatomical structure/GO:0005623:obsolete cell/GO:0005737:cytoplasm/GO:0005794:Golgi apparatus/GO:0005814:centriole/GO:0005815:microtubule organizing center/GO:0005829:cytosol/GO:0005856:cytoskeleton/GO:0005929:cilium/GO:0006810:transport/GO:0006996:organelle organization/GO:0008104:protein localization/GO:0008150:biological_process/GO:0009987…	-			-
changtai-vs-jiulong	ENSBGRG00000001303	DDX58	DEAD-box like helicase;General function prediction only	Antiviral innate immune response receptor RIG-I	PREDICTED: probable ATP-dependent RNA helicase DDX58	DEAD (Asp-Glu-Ala-Asp) box polypeptide 58	GO:0000003:reproduction/GO:0000228:nuclear chromosome/GO:0000578:embryonic axis specification/GO:0000793:condensed chromosome/GO:0000794:condensed nuclear chromosome/GO:0001726:ruffle/GO:0001817:regulation of cytokine production/GO:0001818:negative regulation of cytokine production/GO:0001819:positive regulation of cytokine production/GO:0002218:activation of innate immune response/GO:0002221:pat…	3.6.3.14,3.6.4.13	K12646:ATP-dependent RNA helicase DDX58 ,K12647:interferon-induced helicase C domain-containing protein 1 ,	ko04064:NF-kappa B signaling pathway,ko04622:RIG-I-like receptor signaling pathway,ko04623:Cytosolic DNA-sensing pathway,ko05160:Hepatitis C,ko05161:Hepatitis B,ko05162:Measles,ko05164:Influenza A,ko05168:Herpes simplex virus 1 infection,ko05169:Epstein-Barr virus infection,	CARD,CARD_2,DEAD,Death,Helicase_C,RIG-I_C-RD,RVT_1,ResIII,TIR_2
changtai-vs-jiulong	ENSBGRG00000001334	Olfr18	-	Olfactory receptor	PREDICTED: olfactory receptor 18-like	Olfactory receptor	GO:0003008:system process/GO:0003674:molecular_function/GO:0004888:transmembrane signaling receptor activity/GO:0004984:olfactory receptor activity/GO:0005575:cellular_component/GO:0005623:obsolete cell/GO:0005886:plasma membrane/GO:0007154:cell communication/GO:0007165:signal transduction/GO:0007186:G protein-coupled receptor signaling pathway/GO:0007600:sensory perception/GO:0007606:sensory per…	-	K04257:olfactory receptor,	ko04740:Olfactory transduction,	7tm_4
changtai-vs-jiulong	ENSBGRG00000001342	CERKL	-	Ceramide kinase-like protein	ceramide kinase-like protein	Ceramide kinase-like	GO:0005575:cellular_component/GO:0005622:intracellular anatomical structure/GO:0005623:obsolete cell/GO:0005634:nucleus/GO:0005730:nucleolus/GO:0005737:cytoplasm/GO:0005783:endoplasmic reticulum/GO:0005794:Golgi apparatus/GO:0005802:trans-Golgi network/GO:0005829:cytosol/GO:0008150:biological_process/GO:0010941:regulation of cell death/GO:0012505:endomembrane system/GO:0031974:membrane-enclosed l…	-			DAGK_cat
changtai-vs-jiulong	ENSBGRG00000001374	THSD7B	-	Thrombospondin type-1 domain-containing protein	thrombospondin type-1 domain-containing protein 7B isoform X1	domain containing 7B	-	-			TMA7,TSP_1
changtai-vs-jiulong	ENSBGRG00000001376	DNAH7	Dynein, heavy chain;Cytoskeleton	Dynein heavy chain 7, axonemal	LOW QUALITY PROTEIN: dynein heavy chain 7, axonemal	heavy chain 7	GO:0000226:microtubule cytoskeleton organization/GO:0001539:cilium or flagellum-dependent cell motility/GO:0001578:microtubule bundle formation/GO:0003008:system process/GO:0003341:cilium movement/GO:0003674:molecular_function/GO:0003774:motor activity/GO:0003777:microtubule motor activity/GO:0003824:catalytic activity/GO:0005488:binding/GO:0005515:protein binding/GO:0005575:cellular_component/GO…	-	K10408:dynein heavy chain, axonemal,	ko05016:Huntington disease,	AAA_5,AAA_6,AAA_7,AAA_8,AAA_9,DHC_N2,Dynein_heavy,MT
changtai-vs-jiulong	ENSBGRG00000001422	RPAP2	-	Putative RNA polymerase II subunit B1 CTD phosphatase	PREDICTED: putative RNA polymerase II subunit B1 CTD phosphatase RPAP2	RNA polymerase II	GO:0000428:DNA-directed RNA polymerase complex/GO:0003674:molecular_function/GO:0003824:catalytic activity/GO:0004721:phosphoprotein phosphatase activity/GO:0004722:protein serine/threonine phosphatase activity/GO:0005575:cellular_component/GO:0005622:intracellular anatomical structure/GO:0005623:obsolete cell/GO:0005634:nucleus/GO:0005654:nucleoplasm/GO:0005730:nucleolus/GO:0005737:cytoplasm/GO:…	3.1.3.16			RPAP2_Rtr1
changtai-vs-jiulong	ENSBGRG00000001614	GLMN	-	Glomulin	glomulin isoform X1	Glomulin, FKBP associated protein	GO:0000151:ubiquitin ligase complex/GO:0001568:blood vessel development/GO:0001570:vasculogenesis/GO:0001817:regulation of cytokine production/GO:0001819:positive regulation of cytokine production/GO:0001838:embryonic epithelial tube formation/GO:0001841:neural tube formation/GO:0001843:neural tube closure/GO:0001944:vasculature development/GO:0002009:morphogenesis of an epithelium/GO:0002682:reg…	-			Kinetochor_Ybp2
changtai-vs-jiulong	ENSBGRG00000001756	NUGGC	-	Nuclear GTPase SLIP-GC	nuclear GTPase SLIP-GC isoform X2	Nuclear GTPase, germinal center associated	GO:0002200:somatic diversification of immune receptors/GO:0002237:response to molecule of bacterial origin/GO:0002376:immune system process/GO:0002377:immunoglobulin production/GO:0002440:production of molecular mediator of immune response/GO:0002520:immune system development/GO:0002566:somatic diversification of immune receptors via somatic mutation/GO:0003674:molecular_function/GO:0003824:catal…	-			CARD,Collagen,Dynamin_N,SAM_1,SRCR
changtai-vs-jiulong	ENSBGRG00000001759	PTPRO	Protein tyrosine phosphatase;Signal transduction mechanisms	Receptor-type tyrosine-protein phosphatase O	PREDICTED: receptor-type tyrosine-protein phosphatase O isoform X1	Receptor-type tyrosine-protein phosphatase	GO:0000902:cell morphogenesis/GO:0000904:cell morphogenesis involved in differentiation/GO:0001655:urogenital system development/GO:0001822:kidney development/GO:0001977:renal system process involved in regulation of blood volume/GO:0002376:immune system process/GO:0002548:monocyte chemotaxis/GO:0003008:system process/GO:0003013:circulatory system process/GO:0003014:renal system process/GO:000307…	3.1.3.48			Y_phosphatase,fn3
changtai-vs-jiulong	ENSBGRG00000001782	LRP1B	-	Low-density lipoprotein receptor-related protein	PREDICTED: low-density lipoprotein receptor-related protein 1B	lipoprotein receptor-related protein	GO:0001701:in utero embryonic development/GO:0003674:molecular_function/GO:0005041:low-density lipoprotein particle receptor activity/GO:0005102:signaling receptor binding/GO:0005488:binding/GO:0005515:protein binding/GO:0005575:cellular_component/GO:0006810:transport/GO:0006897:endocytosis/GO:0006898:receptor-mediated endocytosis/GO:0007275:multicellular organism development/GO:0008104:protein l…	-	K04550:low-density lipoprotein receptor-related protein 1 (alpha-2-macroglobulin receptor),	ko04979:Cholesterol metabolism,ko05010:Alzheimer disease,ko05144:Malaria,	DUF5050,EGF,EGF_CA,FXa_inhibition,Ldl_recept_a,Ldl_recept_b,cEGF
changtai-vs-jiulong	ENSBGRG00000001828
changtai-vs-jiulong	ENSBGRG00000001941	MRAS	Ras-related GTPase;General function prediction only	Ras-related protein M-Ras	ras-related protein M-Ras isoform X2	GTPase activity	GO:0003674:molecular_function/GO:0003824:catalytic activity/GO:0003924:GTPase activity/GO:0005488:binding/GO:0005515:protein binding/GO:0005575:cellular_component/GO:0005623:obsolete cell/GO:0005886:plasma membrane/GO:0006996:organelle organization/GO:0007010:cytoskeleton organization/GO:0007154:cell communication/GO:0007165:signal transduction/GO:0007264:small GTPase mediated signal transduction…	-	K07831:Ras-related protein M-Ras,	ko04010:MAPK signaling pathway,ko04014:Ras signaling pathway,ko04015:Rap1 signaling pathway,ko04072:Phospholipase D signaling pathway,ko04137:Mitophagy - animal,ko04140:Autophagy - animal,ko04218:Cellular senescence,ko04371:Apelin signaling pathway,ko04810:Regulation of actin cytoskeleton,ko05166:Human T-cell leukemia virus 1 infection,ko05205:Proteoglycans in cancer,	Ras,Roc
changtai-vs-jiulong	ENSBGRG00000001944	LSAMP	-	Limbic system-associated membrane protein	limbic system-associated membrane protein isoform X1	Limbic system-associated membrane	GO:0005575:cellular_component/GO:0005576:extracellular region/GO:0005622:intracellular anatomical structure/GO:0005623:obsolete cell/GO:0005737:cytoplasm/GO:0005829:cytosol/GO:0005886:plasma membrane/GO:0005887:integral component of plasma membrane/GO:0005911:cell-cell junction/GO:0005918:septate junction/GO:0007043:cell-cell junction assembly/GO:0007275:multicellular organism development/GO:0007…	-			Baculo_F,I-set,Ig_3,RNase_H,ig
changtai-vs-jiulong	ENSBGRG00000001978	TGFBR3	-	Transforming growth factor beta receptor type	transforming growth factor beta receptor type 3 isoform X1	Transforming growth factor, beta receptor	GO:0001101:response to acid chemical/GO:0001503:ossification/GO:0001568:blood vessel development/GO:0001570:vasculogenesis/GO:0001649:osteoblast differentiation/GO:0001666:response to hypoxia/GO:0001701:in utero embryonic development/GO:0001824:blastocyst development/GO:0001837:epithelial to mesenchymal transition/GO:0001889:liver development/GO:0001944:vasculature development/GO:0001974:blood ve…	-			Zona_pellucida
changtai-vs-jiulong	ENSBGRG00000002084	C4orf17	-	Uncharacterized protein	PREDICTED: uncharacterized protein C4orf17 homolog	protein C4orf17 homolog	-	-			SPATIAL
changtai-vs-jiulong	ENSBGRG00000002089	ATF6	CREB/ATF family transcription factor;Transcription	Cyclic AMP-dependent transcription factor ATF-6 alpha	PREDICTED: cyclic AMP-dependent transcription factor ATF-6 alpha	Cyclic AMP-dependent transcription factor ATF-6	GO:0000139:Golgi membrane/GO:0000976:transcription regulatory region sequence-specific DNA binding/GO:0000977:RNA polymerase II transcription regulatory region sequence-specific DNA binding/GO:0000978:RNA polymerase II cis-regulatory region sequence-specific DNA binding/GO:0000981:DNA-binding transcription factor activity, RNA polymerase II-specific/GO:0000982:/GO:0000987:cis-regulatory region se…	-	K09054:cyclic AMP-dependent transcription factor ATF-6 alpha,	ko04141:Protein processing in endoplasmic reticulum,ko05010:Alzheimer disease,	bZIP_1
changtai-vs-jiulong	ENSBGRG00000002095	TES	-	Testin	testin	Scaffold protein that may play a role in cell adhesion, cell spreading and in the reorganization of the actin cytoskeleton. Plays a role in the regulation of cell proliferation. May act as a tumor suppressor (By similarity)	GO:0001667:ameboidal-type cell migration/GO:0001755:neural crest cell migration/GO:0003674:molecular_function/GO:0005488:binding/GO:0005575:cellular_component/GO:0005622:intracellular anatomical structure/GO:0005623:obsolete cell/GO:0005737:cytoplasm/GO:0005829:cytosol/GO:0005886:plasma membrane/GO:0005912:adherens junction/GO:0005924:obsolete cell-substrate adherens junction/GO:0005925:focal adh…	-			LIM,PET
changtai-vs-jiulong	ENSBGRG00000002135	STK38L	NDR and related serine/threonine kinases;General function prediction only	Serine/threonine-protein kinase	serine/threonine-protein kinase 38-like isoform X1	Serine threonine-protein kinase 38-like	GO:0000166:nucleotide binding/GO:0000287:magnesium ion binding/GO:0000902:cell morphogenesis/GO:0000904:cell morphogenesis involved in differentiation/GO:0002009:morphogenesis of an epithelium/GO:0002165:instar larval or pupal development/GO:0003674:molecular_function/GO:0003824:catalytic activity/GO:0004672:protein kinase activity/GO:0004674:protein serine/threonine kinase activity/GO:0005488:bi…	2.7.11.1			Pkinase,Pkinase_C
changtai-vs-jiulong	ENSBGRG00000002151	TRMT10A	-	tRNA methyltransferase 10 homolog A	PREDICTED: tRNA methyltransferase 10 homolog A	tRNA methyltransferase 10 homolog A	GO:0000049:tRNA binding/GO:0001510:RNA methylation/GO:0003674:molecular_function/GO:0003676:nucleic acid binding/GO:0003723:RNA binding/GO:0003824:catalytic activity/GO:0005488:binding/GO:0005575:cellular_component/GO:0005622:intracellular anatomical structure/GO:0005623:obsolete cell/GO:0005634:nucleus/GO:0005654:nucleoplasm/GO:0005730:nucleolus/GO:0005737:cytoplasm/GO:0005829:cytosol/GO:0005856…	2.1.1.221			tRNA_m1G_MT
changtai-vs-jiulong	ENSBGRG00000002162	ELP1	-	Elongator complex protein	hypothetical protein	Inhibitor of kappa light polypeptide gene enhancer in B-cells, kinase complex-associated protein	GO:0000003:reproduction/GO:0000049:tRNA binding/GO:0000123:histone acetyltransferase complex/GO:0000166:nucleotide binding/GO:0001932:regulation of protein phosphorylation/GO:0002097:tRNA wobble base modification/GO:0002098:tRNA wobble uridine modification/GO:0002119:nematode larval development/GO:0002164:larval development/GO:0002376:immune system process/GO:0003006:developmental process involve…	-			BTB,IKI3,Pkinase
changtai-vs-jiulong	ENSBGRG00000002250	ABITRAM	-	Protein Abitram	protein Abitram	family with sequence similarity 206, member A	-	-			GCV_H
changtai-vs-jiulong	ENSBGRG00000002267	MSRA	Peptide methionine sulfoxide reductase;Posttranslational modification, protein turnover, chaperones	Mitochondrial peptide methionine sulfoxide reductase	methionine sulfoxide reductase A	Methionine sulfoxide	GO:0000096:sulfur amino acid metabolic process/GO:0003674:molecular_function/GO:0003824:catalytic activity/GO:0005575:cellular_component/GO:0005622:intracellular anatomical structure/GO:0005623:obsolete cell/GO:0005634:nucleus/GO:0005654:nucleoplasm/GO:0005737:cytoplasm/GO:0005739:mitochondrion/GO:0005829:cytosol/GO:0005856:cytoskeleton/GO:0006082:organic acid metabolic process/GO:0006464:cellula…	1.8.4.11			PMSR
changtai-vs-jiulong	ENSBGRG00000002272	RPL37A	60S ribosomal protein L37;Translation, ribosomal structure and biogenesis	60S ribosomal protein	uncharacterized protein LOC115170269 isoform X1	structural constituent of ribosome	GO:0000184:nuclear-transcribed mRNA catabolic process, nonsense-mediated decay/GO:0000956:nuclear-transcribed mRNA catabolic process/GO:0002181:cytoplasmic translation/GO:0003674:molecular_function/GO:0003676:nucleic acid binding/GO:0003723:RNA binding/GO:0003735:structural constituent of ribosome/GO:0005198:structural molecule activity/GO:0005488:binding/GO:0005575:cellular_component/GO:0005622:…	-	K02921:large subunit ribosomal protein L37Ae,	ko03010:Ribosome,	Ribosomal_L37ae
changtai-vs-jiulong	ENSBGRG00000002300	SLC15A5	-	Solute carrier family 15 member	LOW QUALITY PROTEIN: solute carrier family 15 member 5	solute carrier family 15 member 5	-	-			PTR2
changtai-vs-jiulong	ENSBGRG00000002309	LUM	FOG: Leucine rich repeat;General function prediction only	Lumican	PREDICTED: lumican	Leucine rich repeat N-terminal domain	GO:0000323:lytic vacuole/GO:0001501:skeletal system development/GO:0001817:regulation of cytokine production/GO:0001819:positive regulation of cytokine production/GO:0003008:system process/GO:0003674:molecular_function/GO:0005198:structural molecule activity/GO:0005201:extracellular matrix structural constituent/GO:0005488:binding/GO:0005518:collagen binding/GO:0005575:cellular_component/GO:00055…	-	K08122:lumican,	ko05205:Proteoglycans in cancer,	LRRNT,LRR_4,LRR_6,LRR_8
changtai-vs-jiulong	ENSBGRG00000002317
changtai-vs-jiulong	ENSBGRG00000002323	SMARCAL1	Chromatin remodeling complex WSTF-ISWI, small subunit;Transcription	SWI/SNF-related matrix-associated actin-dependent regulator of chromatin subfamily A-like protein	PREDICTED: SWI/SNF-related matrix-associated actin-dependent regulator of chromatin subfamily A-like protein 1	SWI SNF-related matrix-associated actin-dependent regulator of chromatin subfamily A-like protein 1	GO:0000278:mitotic cell cycle/GO:0000723:telomere maintenance/GO:0000724:double-strand break repair via homologous recombination/GO:0000725:recombinational repair/GO:0000726:non-recombinational repair/GO:0000733:DNA strand renaturation/GO:0001325:formation of extrachromosomal circular DNA/GO:0001501:skeletal system development/GO:0001525:angiogenesis/GO:0001568:blood vessel development/GO:0001944…	3.6.4.12			DEAD,HARP,Helicase_C,SNF2_N
changtai-vs-jiulong	ENSBGRG00000002324	CLDN18	-		PREDICTED: claudin-18 isoform X1	Plays a major role in tight junction-specific obliteration of the intercellular space, through calcium- independent cell-adhesion activity	GO:0002682:regulation of immune system process/GO:0002683:negative regulation of immune system process/GO:0002761:regulation of myeloid leukocyte differentiation/GO:0002762:negative regulation of myeloid leukocyte differentiation/GO:0003674:molecular_function/GO:0005488:binding/GO:0005515:protein binding/GO:0005575:cellular_component/GO:0005623:obsolete cell/GO:0005886:plasma membrane/GO:0005911:…	-	K06087:claudin,	ko04514:Cell adhesion molecules,ko04530:Tight junction,ko04670:Leukocyte transendothelial migration,ko05160:Hepatitis C,	PMP22_Claudin
changtai-vs-jiulong	ENSBGRG00000002331	SSBP2	-	Single-stranded DNA-binding protein	single-stranded DNA-binding protein 2 isoform 1	Single-stranded DNA binding protein, SSDP	GO:0000976:transcription regulatory region sequence-specific DNA binding/GO:0000977:RNA polymerase II transcription regulatory region sequence-specific DNA binding/GO:0000978:RNA polymerase II cis-regulatory region sequence-specific DNA binding/GO:0000981:DNA-binding transcription factor activity, RNA polymerase II-specific/GO:0000982:/GO:0000987:cis-regulatory region sequence-specific DNA bindin…	-			SSDP
changtai-vs-jiulong	ENSBGRG00000002338	PIK3R3	-	Phosphatidylinositol 3-kinase regulatory subunit gamma	phosphatidylinositol 3-kinase regulatory subunit gamma isoform X1	regulatory subunit	GO:0001678:cellular glucose homeostasis/GO:0001784:phosphotyrosine residue binding/GO:0002119:nematode larval development/GO:0002164:larval development/GO:0003674:molecular_function/GO:0003824:catalytic activity/GO:0005068:transmembrane receptor protein tyrosine kinase adaptor activity/GO:0005102:signaling receptor binding/GO:0005158:insulin receptor binding/GO:0005159:insulin-like growth factor …	-	K02649:phosphoinositide-3-kinase regulatory subunit alpha/beta/delta,	ko01521:EGFR tyrosine kinase inhibitor resistance,ko01522:Endocrine resistance,ko01524:Platinum drug resistance,ko04012:ErbB signaling pathway,ko04014:Ras signaling pathway,ko04015:Rap1 signaling pathway,ko04024:cAMP signaling pathway,ko04062:Chemokine signaling pathway,ko04066:HIF-1 signaling pathway,ko04068:FoxO signaling pathway,ko04070:Phosphatidylinositol signaling system,ko04071:Sphingolipi…	C1_1,PI3K_P85_iSH2,RhoGAP,SAM_1,SAM_2,SH2,SH3_2,SH3_9
changtai-vs-jiulong	ENSBGRG00000002399	MAST2	Microtubule-associated serine/threonine kinase and related proteins;	Microtubule-associated serine/threonine-protein kinase	microtubule-associated serine/threonine-protein kinase 2 isoform X2	Microtubule associated serine threonine kinase 2	GO:0000003:reproduction/GO:0000166:nucleotide binding/GO:0000287:magnesium ion binding/GO:0001667:ameboidal-type cell migration/GO:0001817:regulation of cytokine production/GO:0002064:epithelial cell development/GO:0002065:columnar/cuboidal epithelial cell differentiation/GO:0002066:columnar/cuboidal epithelial cell development/GO:0003006:developmental process involved in reproduction/GO:0003674:…	2.7.11.1			DUF1908,Glyco_transf_8,PDZ,PDZ_2,Pkinase,UPF0160
changtai-vs-jiulong	ENSBGRG00000002437	NCKAP1	-	Nck-associated protein	nck-associated protein 1 isoform X1	Nck-associated protein 1	GO:0000003:reproduction/GO:0000578:embryonic axis specification/GO:0000768:syncytium formation by plasma membrane fusion/GO:0000902:cell morphogenesis/GO:0000904:cell morphogenesis involved in differentiation/GO:0001667:ameboidal-type cell migration/GO:0001701:in utero embryonic development/GO:0001726:ruffle/GO:0001756:somitogenesis/GO:0001764:neuron migration/GO:0001838:embryonic epithelial tube…	-	K05750:NCK-associated protein 1,	ko04810:Regulation of actin cytoskeleton,	Nckap1,RVT_3,rve
changtai-vs-jiulong	ENSBGRG00000002453	TMEM245	-	Transmembrane protein	transmembrane protein 245	Transmembrane protein 245	GO:0003008:system process/GO:0003674:molecular_function/GO:0005488:binding/GO:0005515:protein binding/GO:0005575:cellular_component/GO:0007600:sensory perception/GO:0008150:biological_process/GO:0016020:membrane/GO:0016021:integral component of membrane/GO:0019233:sensory perception of pain/GO:0031224:intrinsic component of membrane/GO:0032501:multicellular organismal process/GO:0044425:obsolete …	-			AAA_34,AI-2E_transport,OAS1_C,Vinculin
changtai-vs-jiulong	ENSBGRG00000002466	GSK3B	Glycogen synthase kinase-3;Carbohydrate transport and metabolism	Glycogen synthase kinase-3 beta	PREDICTED: glycogen synthase kinase-3 beta isoform X1	glycogen synthase	GO:0000003:reproduction/GO:0000132:establishment of mitotic spindle orientation/GO:0000166:nucleotide binding/GO:0000226:microtubule cytoskeleton organization/GO:0000278:mitotic cell cycle/GO:0000280:nuclear division/GO:0000302:response to reactive oxygen species/GO:0000320:re-entry into mitotic cell cycle/GO:0000768:syncytium formation by plasma membrane fusion/GO:0000902:cell morphogenesis/GO:0…	2.7.11.26	K03083:glycogen synthase kinase 3 beta ,K08822:glycogen synthase kinase 3 alpha ,	ko01521:EGFR tyrosine kinase inhibitor resistance,ko04012:ErbB signaling pathway,ko04062:Chemokine signaling pathway,ko04110:Cell cycle,ko04150:mTOR signaling pathway,ko04151:PI3K-Akt signaling pathway,ko04310:Wnt signaling pathway,ko04340:Hedgehog signaling pathway,ko04360:Axon guidance,ko04390:Hippo signaling pathway,ko04510:Focal adhesion,ko04550:Signaling pathways regulating pluripotency of s…	Pkinase,Sld5
changtai-vs-jiulong	ENSBGRG00000002495
changtai-vs-jiulong	ENSBGRG00000002519	PIP5K1B	Phosphatidylinositol-4-phosphate 5-kinase;Signal transduction mechanisms	Phosphatidylinositol 4-phosphate 5-kinase type-1 beta	PREDICTED: phosphatidylinositol 4-phosphate 5-kinase type-1 beta isoform X1	Phosphatidylinositol 4-phosphate 5-kinase type-1 beta	GO:0000003:reproduction/GO:0000226:microtubule cytoskeleton organization/GO:0000285:1-phosphatidylinositol-3-phosphate 5-kinase activity/GO:0001931:uropod/GO:0001932:regulation of protein phosphorylation/GO:0001933:negative regulation of protein phosphorylation/GO:0003002:regionalization/GO:0003006:developmental process involved in reproduction/GO:0003674:molecular_function/GO:0003824:catalytic a…	2.7.1.68	K00889:1-phosphatidylinositol-4-phosphate 5-kinase ,	ko00562:Inositol phosphate metabolism,ko04070:Phosphatidylinositol signaling system,ko04072:Phospholipase D signaling pathway,ko04144:Endocytosis,ko04666:Fc gamma R-mediated phagocytosis,ko04810:Regulation of actin cytoskeleton,ko05231:Choline metabolism in cancer,	Frataxin_Cyay,PIP5K
changtai-vs-jiulong	ENSBGRG00000002524	Klk1b11	-	Kallikrein 1-related peptidase	PREDICTED: serine protease 58-like	Serine protease 58-like	-	-			Trypsin
changtai-vs-jiulong	ENSBGRG00000002536	EPB41L4B	-	Band 4.1-like protein	band 4.1-like protein 4B isoform X5	Band 4.1-like protein 4B	GO:0001654:eye development/GO:0001700:embryonic development via the syncytial blastoderm/GO:0001738:morphogenesis of a polarized epithelium/GO:0001754:eye photoreceptor cell differentiation/GO:0001894:tissue homeostasis/GO:0002009:morphogenesis of an epithelium/GO:0003674:molecular_function/GO:0005198:structural molecule activity/GO:0005200:structural constituent of cytoskeleton/GO:0005488:bindin…	-	K21111:band 4.1-like protein 4B,	ko04530:Tight junction,	Adaptin_N,Dpy-30,FA,FERM_C,FERM_M,FERM_N,Ribosomal_S8e
changtai-vs-jiulong	ENSBGRG00000002539	-	-	Cationic trypsin	PREDICTED: cationic trypsin isoform X1	Trypsin-like	GO:0003674:molecular_function/GO:0003824:catalytic activity/GO:0004175:endopeptidase activity/GO:0004252:serine-type endopeptidase activity/GO:0005488:binding/GO:0005515:protein binding/GO:0005575:cellular_component/GO:0005576:extracellular region/GO:0005615:extracellular space/GO:0006508:proteolysis/GO:0006807:nitrogen compound metabolic process/GO:0007586:digestion/GO:0008150:biological_process…	3.4.21.34,3.4.21.4	K01312:trypsin ,K01324:plasma kallikrein ,	ko04080:Neuroactive ligand-receptor interaction,ko04610:Complement and coagulation cascades,ko04972:Pancreatic secretion,ko04974:Protein digestion and absorption,ko05164:Influenza A,	Trypsin
changtai-vs-jiulong	ENSBGRG00000002586	CRPPA	4-diphosphocytidyl-2-methyl-D-erithritol synthase;Lipid transport and metabolism	D-ribitol-5-phosphate cytidylyltransferase	D-ribitol-5-phosphate cytidylyltransferase isoform X1	Isoprenoid synthase domain-containing protein	GO:0000902:cell morphogenesis/GO:0000904:cell morphogenesis involved in differentiation/GO:0003674:molecular_function/GO:0003824:catalytic activity/GO:0005488:binding/GO:0005515:protein binding/GO:0005575:cellular_component/GO:0005622:intracellular anatomical structure/GO:0005623:obsolete cell/GO:0005737:cytoplasm/GO:0005829:cytosol/GO:0006464:cellular protein modification process/GO:0006486:prot…	2.7.7.40	K21031:D-ribitol-5-phosphate cytidylyltransferase ,	ko00040:Pentose and glucuronate interconversions,ko00515:Mannose type O-glycan biosynthesis,	IspD
changtai-vs-jiulong	ENSBGRG00000002726	ST7	-	Suppressor of tumorigenicity 7 protein	suppressor of tumorigenicity 7 protein	of tumorigenicity 7	-	-			ST7
changtai-vs-jiulong	ENSBGRG00000002772	AGMO	Transcription factor zerknullt and related HOX domain proteins;General function prediction only	Alkylglycerol monooxygenase	hypothetical protein	Alkylglycerol monooxygenase	GO:0003674:molecular_function/GO:0003824:catalytic activity/GO:0004497:monooxygenase activity/GO:0005488:binding/GO:0005506:iron ion binding/GO:0005575:cellular_component/GO:0005622:intracellular anatomical structure/GO:0005623:obsolete cell/GO:0005737:cytoplasm/GO:0005783:endoplasmic reticulum/GO:0005789:endoplasmic reticulum membrane/GO:0006629:lipid metabolic process/GO:0006638:neutral lipid m…	1.14.16.5			AAA_18,DUF4153,FA_hydroxylase
changtai-vs-jiulong	ENSBGRG00000002788	CCDC91	Dystonin, GAS (Growth-arrest-specific protein), and related proteins;Cytoskeleton	Coiled-coil domain-containing protein	coiled-coil domain-containing protein 91 isoform X2	coiled-coil domain-containing protein	GO:0003674:molecular_function/GO:0005488:binding/GO:0005515:protein binding/GO:0005575:cellular_component/GO:0005622:intracellular anatomical structure/GO:0005623:obsolete cell/GO:0005634:nucleus/GO:0005654:nucleoplasm/GO:0005737:cytoplasm/GO:0005794:Golgi apparatus/GO:0005802:trans-Golgi network/GO:0006810:transport/GO:0006892:post-Golgi vesicle-mediated transport/GO:0006896:Golgi to vacuole tra…	-			-
changtai-vs-jiulong	ENSBGRG00000002809	BANK1	-	B-cell scaffold protein with ankyrin repeats	B-cell scaffold protein with ankyrin repeats isoform X1	B-cell scaffold protein with ankyrin	GO:0001775:cell activation/GO:0001817:regulation of cytokine production/GO:0001818:negative regulation of cytokine production/GO:0001932:regulation of protein phosphorylation/GO:0001934:positive regulation of protein phosphorylation/GO:0002376:immune system process/GO:0002682:regulation of immune system process/GO:0002683:negative regulation of immune system process/GO:0002694:regulation of leuko…	-			DBB
changtai-vs-jiulong	ENSBGRG00000002811	FN1	-	Fibronectin	PREDICTED: fibronectin isoform X4	fibronectin	GO:0003674:molecular_function/GO:0005488:binding/GO:0005515:protein binding/GO:0005575:cellular_component/GO:0005576:extracellular region/GO:0005615:extracellular space/GO:0019904:protein domain specific binding/GO:0044421:obsolete extracellular region part/GO:0097718:disordered domain specific binding	-	K05717:fibronectin 1,	ko04151:PI3K-Akt signaling pathway,ko04510:Focal adhesion,ko04512:ECM-receptor interaction,ko04810:Regulation of actin cytoskeleton,ko04933:AGE-RAGE signaling pathway in diabetic complications,ko05100:Bacterial invasion of epithelial cells,ko05146:Amoebiasis,ko05165:Human papillomavirus infection,ko05200:Pathways in cancer,ko05205:Proteoglycans in cancer,ko05222:Small cell lung cancer,	fn1,fn2,fn3
changtai-vs-jiulong	ENSBGRG00000002857	TRBV29-1	-	T cell receptor beta variable	PREDICTED: uncharacterized protein LOC104999497	T cell receptor beta variable 29-1	-	-			V-set
changtai-vs-jiulong	ENSBGRG00000002867	-	-	-	reverse transcriptase family protein, partial	Reverse transcriptase (RNA-dependent DNA polymerase)	-	-			Ldl_recept_b,RVT_1,Transposase_22
changtai-vs-jiulong	ENSBGRG00000002875	TRBV29-1	-	T cell receptor beta variable	uncharacterized protein LOC786254	T cell receptor beta variable 29-1	-	-			V-set
changtai-vs-jiulong	ENSBGRG00000002897	-	-	Anionic trypsin	PREDICTED: trypsin-2	anionic trypsin-like	GO:0000323:lytic vacuole/GO:0001558:regulation of cell growth/GO:0001667:ameboidal-type cell migration/GO:0001775:cell activation/GO:0002252:immune effector process/GO:0002263:cell activation involved in immune response/GO:0002274:myeloid leukocyte activation/GO:0002275:myeloid cell activation involved in immune response/GO:0002283:neutrophil activation involved in immune response/GO:0002366:leuk…	3.4.21.34,3.4.21.4	K01312:trypsin ,K01324:plasma kallikrein ,	ko04080:Neuroactive ligand-receptor interaction,ko04610:Complement and coagulation cascades,ko04972:Pancreatic secretion,ko04974:Protein digestion and absorption,ko05164:Influenza A,	Trypsin
changtai-vs-jiulong	ENSBGRG00000002976	UBE2K	Ubiquitin-protein ligase;Posttranslational modification, protein turnover, chaperones	Ubiquitin-conjugating enzyme E2 K	PREDICTED: ubiquitin-conjugating enzyme E2 K	UBA/TS-N domain	GO:0000209:protein polyubiquitination/GO:0001932:regulation of protein phosphorylation/GO:0001934:positive regulation of protein phosphorylation/GO:0001959:regulation of cytokine-mediated signaling pathway/GO:0001961:positive regulation of cytokine-mediated signaling pathway/GO:0002682:regulation of immune system process/GO:0002684:positive regulation of immune system process/GO:0003674:molecular…	2.3.2.23	K04649:ubiquitin-conjugating enzyme (huntingtin interacting protein 2) ,	ko04120:Ubiquitin mediated proteolysis,	UBA,UBA_4,UQ_con
changtai-vs-jiulong	ENSBGRG00000002979	POLQ	Superfamily II helicase;General function prediction only	DNA polymerase theta	PREDICTED: LOW QUALITY PROTEIN: DNA polymerase theta	DNA polymerase theta	GO:0000018:regulation of DNA recombination/GO:0000724:double-strand break repair via homologous recombination/GO:0000725:recombinational repair/GO:0000726:non-recombinational repair/GO:0002200:somatic diversification of immune receptors/GO:0002376:immune system process/GO:0002377:immunoglobulin production/GO:0002440:production of molecular mediator of immune response/GO:0002520:immune system deve…	2.7.7.7			APG9,DEAD,DNA_pol_A,DNA_pol_A_exo1,Helicase_C
changtai-vs-jiulong	ENSBGRG00000003066	WNT3A	-	Protein	protein Wnt-3a	family, member 3A	GO:0000902:cell morphogenesis/GO:0000904:cell morphogenesis involved in differentiation/GO:0001101:response to acid chemical/GO:0001503:ossification/GO:0001558:regulation of cell growth/GO:0001649:osteoblast differentiation/GO:0001654:eye development/GO:0001664:G protein-coupled receptor binding/GO:0001701:in utero embryonic development/GO:0001704:formation of primary germ layer/GO:0001707:mesode…	-	K00312:wingless-type MMTV integration site family, member 3,	ko04150:mTOR signaling pathway,ko04310:Wnt signaling pathway,ko04390:Hippo signaling pathway,ko04550:Signaling pathways regulating pluripotency of stem cells,ko04916:Melanogenesis,ko04934:Cushing syndrome,ko05165:Human papillomavirus infection,ko05166:Human T-cell leukemia virus 1 infection,ko05200:Pathways in cancer,ko05205:Proteoglycans in cancer,ko05206:MicroRNAs in cancer,ko05217:Basal cell c…	wnt
changtai-vs-jiulong	ENSBGRG00000003067	-	-	-	reverse transcriptase family protein	Reverse transcriptase (RNA-dependent DNA polymerase)	-	-			B56,Exo_endo_phos,Exo_endo_phos_2,Pkinase,RVT_1,UDPGT
changtai-vs-jiulong	ENSBGRG00000003070	SMIM14	-	Small integral membrane protein	small integral membrane protein 14 isoform X1	small integral membrane protein 14	GO:0005575:cellular_component/GO:0005622:intracellular anatomical structure/GO:0005623:obsolete cell/GO:0005737:cytoplasm/GO:0005783:endoplasmic reticulum/GO:0012505:endomembrane system/GO:0043226:organelle/GO:0043227:membrane-bounded organelle/GO:0043229:intracellular organelle/GO:0043231:intracellular membrane-bounded organelle/GO:0044424:obsolete intracellular part/GO:0044444:obsolete cytoplas…	-			DUF2615
changtai-vs-jiulong	ENSBGRG00000003073	ABCA12	Lipid exporter ABCA1 and related proteins, ABC superfamily;	ATP-binding cassette sub-family A member	PREDICTED: ATP-binding cassette sub-family A member 12	ATP-binding cassette sub-family A	GO:0000166:nucleotide binding/GO:0003674:molecular_function/GO:0003824:catalytic activity/GO:0005102:signaling receptor binding/GO:0005215:transporter activity/GO:0005319:lipid transporter activity/GO:0005488:binding/GO:0005515:protein binding/GO:0005524:ATP binding/GO:0005575:cellular_component/GO:0005622:intracellular anatomical structure/GO:0005623:obsolete cell/GO:0005737:cytoplasm/GO:0005886…	-	K05646:ATP-binding cassette, subfamily A (ABC1), member 12,	ko02010:ABC transporters,	ABC2_membrane_3,ABC_tran
changtai-vs-jiulong	ENSBGRG00000003080	CALCRL	-	Calcitonin gene-related peptide type 1 receptor	PREDICTED: calcitonin gene-related peptide type 1 receptor	Calcitonin gene-related peptide type 1	GO:0000003:reproduction/GO:0000323:lytic vacuole/GO:0001525:angiogenesis/GO:0001568:blood vessel development/GO:0001605:adrenomedullin receptor activity/GO:0001635:calcitonin gene-related peptide receptor activity/GO:0001653:peptide receptor activity/GO:0001756:somitogenesis/GO:0001944:vasculature development/GO:0003002:regionalization/GO:0003674:molecular_function/GO:0004888:transmembrane signal…	-	K04576:calcitonin receptor,K04577:calcitonin receptor-like,	ko04080:Neuroactive ligand-receptor interaction,ko04270:Vascular smooth muscle contraction,ko04380:Osteoclast differentiation,	7tm_2,HRM,TIL
[truncated: 7,285 more rows]
